# Supplementary material for: HDL Proteome in Hemodialysis Patients: A Quantitative Nanoflow Liquid Chromatography-Tandem Mass Spectrometry Approach
Source: PLoS One. 2012 Mar 21;7(3):e34107. doi: 10.1371/journal.pone.0034107 (PMC3309955; doi:10.1371/journal.pone.0034107)
Supplement: Table S1 — Clinical characteristics of the study population. (XLS) [file pone.0034107.s002.xls]

## Sheet: Supplemental Table 1
Table S1: Clinical characteristics of the study population
					Plasmab					HDL fractionb					QC of HDL fraction			Marker validation in HDL fraction
		Sex	Agea		Total Cholesterol	Triglyceride	HDL-cholesterol	LDL-cholesterol		Total cholesterol	Triglyceride	Phospholipids	Total lipids		ApoA-Ic	ApoB c		ApoC-IId	ApoC-IIId	Serotransferrined	Haptoglobined		End-stage renal failure causes		Mean dialysisa		Lipid-lowering drugs
Healthy group	Discovery set
	Healthy 1	F	58		6.01	0.91	1.73	3.82		4.32	0.34	3.19	7.85		2.87 ± 0.05	<0.350		3.18 ± 0.06	7.76 ± 0.09	16.20 ± 0.37	15.04 ± 0.26		-		-		-
	Healthy 2	F	59		4.83	1.19	1.66	2.57		4.10	0.41	3.18	7.69		2.96 ± 0.02	<0.350		0.07 ± 0.001	2.58 ± 0.01	10.56 ± 0.24	6.15 ± 0.07		-		-		-
	Healthy 3	F	60		4.11	1.41	1.45	1.95		3.47	0.41	2.96	6.84		2.90 ± 0.07	<0.350		0.93 ± 0.02	4.33 ± 0.02	12.97 ± 0.22	5.49 ± 0.09		-		-		-
	Healthy 4	M	60		4.21	1.10	1.64	2.02		6.13	0.29	4.25	10.67		2.94 ± 0.05	<0.350		1.21 ± 0.02	6.42 ± 0.07	10.00 ± 0.17	9.14 ± 0.16		-		-		-
	Healthy 5	M	60		5.85	1.21	2.42	2.82		6.35	0.30	4.42	11.07		4.15 ± 0.07	<0.350		1.14 ± 0.02	11.07 ± 0.06	13.28 ± 0.31	0.72 ± 0.02		-		-		-
	Healthy 6	M	61		7.44	2.88	1.57	4.43		4.99	0.65	3.95	9.59		3.61 ± 0.08	<0.350		3.04 ± 0.05	6.29 ± 0.14	19.69 ± 0.45	11.65 ± 0.07		-		-		-
	Healthy 7	F	60		5.50	1.47	1.41	3.35		4.19	0.60	3.70	8.49		3.56 ± 0.07	<0.350		4.79 ± 0.03	9.53 ± 0.22	15.53 ± 0.27	1.60 ± 0.04		-		-		-
	Validation set
	Healthy 8	M	60		4.05	0.96	1.58	1.99		9.69	0.59	6.69	16.97		1.75 ± 0.02	<0.350		0.57 ± 0.003	1.88 ± 0.04	32.32 ± 0.19	20.85 ± 0.12		-		-		-
	Healthy 9	F	52		5.55	1.03	2.00	3.03		5.13	0.36	3.84	9.33		3.65 ± 0.04	<0.350		1.38 ± 0.02	7.24 ± 0.16	18.82 ± 0.11	7.06 ± 0.08		-		-		-
	Healthy 10	M	55		4.89	1.72	1.18	2.85		3.28	0.43	2.79	6.50		2.54 ± 0.01	<0.350		3.82 ± 0.09	5.85 ± 0.13	20.50 ± 0.24	2.12 ± 0.04		-		-		-
	Healthy 11	M	60		7.20	1.97	1.67	4.54		5.57	0.46	4.07	10.10		3.75 ± 0.02	<0.350		0.53 ± 0.003	4.83 ± 0.11	24.44 ± 0.56	21.66 ± 0.37		-		-		-
	Healthy 12	F	52		5.13	0.61	1.68	3.14		3.75	0.20	2.68	6.63		2.49 ± 0.03	<0.350		6.35 ± 0.04	14.00 ± 0.32	4.44 ± 0.03	2.12 ± 0.04		-		-		-
	Healthy 13	M	50		6.46	2.23	1.31	4.03		2.40	0.28	2.04	4.72		2.13 ± 0.02	<0.350		0.36 ± 0.01	5.12 ± 0.06	15.88 ± 0.09	1.35 ± 0.03		-		-		-
	Healthy 14	M	58		5.40	1.35	1.38	3.34		3.62	0.45	3.40	7.47		3.21 ± 0.04	<0.350		0.75 ± 0.01	6.68 ± 0.08	20.53 ± 0.24	2.23 ± 0.04		-		-		-
	Healthy 15	M	52		3.03	0.44	2.04	0.77		2.74	0.33	2.38	5.45		2.47 ± 0.03	<0.350		1.69 ± 0.03	5.37 ± 0.12	20.00 ± 0.35	22.06 ± 0.51		-		-		-
	Healthy 16	M	60		5.49	0.89	1.99	3.05		2.90	0.19	2.33	5.42		2.16 ± 0.02	<0.350		4.16 ± 0.05	14.00 ± 0.08	2.50 ± 0.01	7.72 ± 0.09		-		-		-
	Healthy 17	F	51		3.71	0.89	1.09	2.17		3.61	0.31	2.82	6.74		2.58 ± 0.01	<0.350		2.12 ± 0.04	4.27 ± 0.02	24.67 ± 0.57	11.76 ± 0.14		-		-		-
	Healthy 18	M	58		6.42	2.68	1.53	3.55		3.60	0.54	3.38	7.52		3.22 ± 0.07	<0.350		0.99 ± 0.02	4.67 ± 0.11	26.06 ± 0.15	36.57 ± 0.25		-		-		-
	Healthy 19	M	54		2.93	1.40	0.94	1.29		1.48	0.15	1.32	2.95		1.50 ± 0.02	<0.350		6.01 ± 0.03	1.90 ± 0.01	19.05 ± 0.44	7.56 ± 0.13		-		-		-
	Healthy 20	M	58		6.51	1.65	1.18	4.50		2.30	0.18	1.81	4.29		1.69 ± 0.03	<0.350		1.11 ± 0.03	7.27 ± 0.04	4.55 ± 0.08	2.08 ± 0.04		-		-		-
	Healthy 21	F	50		5.81	1.19	1.62	3.59		5.43	0.33	4.18	9.94		3.46 ± 0.04	<0.350		2.41 ± 0.03	7.10 ± 0.04	19.00 ± 0.11	28.32 ± 0.65		-		-		-
	Healthy 22	F	58		4.58	1.23	1.26	2.70		4.97	0.37	3.69	9.03		3.50 ± 0.02	<0.350		0.02 ± 0.000	9.47 ± 0.11	11.76 ± 0.14	1.35 ± 0.02		-		-		-
	Healthy 23	M	60		5.65	2.14	0.96	3.62		3.27	0.58	3.13	6.98		2.96 ± 0.07	<0.350		2.41 ± 0.03	8.75 ± 0.05	13.75 ± 0.32	1.43 ± 0.01		-		-		-
	Healthy 24	M	59		3.63	1.21	1.43	1.595		4.95	0.39	3.56	8.90		4.21 ± 0.10	<0.350		4.02 ± 0.05	9.06 ± 0.21	13.75 ± 0.24	5.07 ± 0.09		-		-		-
	Healthy 25	M	59		5.02	1.64	1.38	2.82		5.55	0.57	4.46	10.58		4.92 ± 0.09	<0.350		6.28 ± 0.07	8.95 ± 0.05	14.21 ± 0.33	6.31 ± 0.11		-		-		-
	Healthy 26	F	58		5.46	0.97	1.63	3.34		8.04	0.89	5.79	14.72		5.46 ± 0.09	<0.350		7.15 ± 0.04	11.33 ± 0.06	6.67 ± 0.12	0.19 ± 0.004		-		-		-
	Healthy 27	F	52		4.86	1.22	0.99	3.26		4.78	0.63	3.98	9.39		3.59 ± 0.06	<0.350		0.43 ± 0.005	7.18 ± 0.04	10.59 ± 0.06	3.63 ± 0.02		-		-		-
	Healthy 28	M	58		4.28	0.62	1.77	2.20		7.44	0.27	5.71	13.42		5.40 ± 0.06	<0.350		5.86 ± 0.10	10.44 ± 0.18	11.67 ± 0.13	0.20 ± 0.002		-		-		-
	Healthy 29	M	60		4.06	1.25	1.47	1.96		5.66	0.48	4.17	10.31		3.89 ± 0.09	<0.350		7.51 ± 0.13	9.50 ± 0.06	25.00 ± 0.29	11.63 ± 0.27		-		-		-
	Healthy 30	F	60		4.77	1.35	1.14	2.95		7.65	1.09	5.87	14.61		4.50 ± 0.10	<0.350		5.71 ± 0.03	8.07 ± 0.05	16.21 ± 0.37	13.51 ± 0.15		-		-		-
HD group	Discovery set
	HD 1	F	58		5.16	3.43	0.86	2.58		4.21	0.67	4.44	9.32		3.83 ± 0.04	<0.350		10.51 ± 0.18	9.46 ± 0.16	ND	1.60 ± 0.03		Vascular / hypertensive		0.458333		Statins
	HD 2	M	58		3.05	0.77	0.96	1.70		3.74	0.31	4.07	8.12		3.38 ± 0.02	<0.350		10.89 ± 0.25	24.27 ± 0.14	ND	0.97 ± 0.01		Type 2 diabete		14.875		Statins
	HD 3	F	65		2.66	1.76	0.58	1.20		2.80	0.46	2.67	5.93		2.74 ± 0.06	<0.350		7.53 ± 0.09	15.30 ± 0.09	0.77 ± 0.01	2.06 ± 0.04		Type 2 diabete		3.5		-
	HD 4	F	68		4.54	0.56	2.39	1.87		9.77	0.33	6.51	16.61		5.66 ± 0.10	<0.350		18.27 ± 0.21	20.73 ± 0.12	7.93 ± 0.05	3.45 ± 0.02		Type 2 diabete		5.58333		Fibrates
	HD 5	M	77		2.49	1.23	0.69	1.18		6.64	0.87	5.32	12.83		3.34 ± 0.04	<0.350		19.59 ± 0.34	21.32 ± 0.12	ND	4.42 ± 0.08		Type 2 diabete		8.45833		Statins
	HD 6	F	76		4.22	0.96	1.00	2.74		7.84	0.66	5.67	14.17		4.20 ± 0.10	<0.350		23.65 ± 0.41	26.08 ± 0.60	2.83 ± 0.07	1.90 ± 0.02		Vascular / hypertensive		2.75		-
	HD 7	M	82		3.59	1.79	1.30	1.39		3.03	0.23	2.62	5.88		2.69 ± 0.03	<0.350		3.52 ± 0.04	13.91 ± 0.16	1.82 ± 0.04	4.17 ± 0.02		Vascular / hypertensive		0.916667		-
	Validation set
	HD 8	F	82		4.58	1.86	1.30	2.35		10.51	1.17	8.52	20.20		3.92 ± 0.09	<0.350		9.20 ± 0.21	26.00 ± 0.30	ND	0.90 ± 0.005		Glomerulonephritis		5.75		-
	HD 9	F	51		3.15	1.26	0.95	1.57		6.87	0.64	6.53	14.04		4.16 ± 0.07	<0.350		14.65 ± 0.09	28.65 ± 0.33	12.31 ± 0.21	16.44 ± 0.28		Glomerulonephritis		12.25		-
	HD 10	F	83		3.80	1.55	0.74	2.28		5.61	1.05	4.91	11.57		4.28 ± 0.10	<0.350		9.66 ± 0.17	28.81 ± 0.17	1.87 ± 0.03	23.16 ± 0.27		Unknown		17.25		-
	HD 11	M	56		4.24	1.85	0.76	2.55		3.99	0.60	3.87	8.46		3.32 ± 0.06	<0.350		7.95 ± 0.14	16.35 ± 0.28	8.50 ± 0.15	14.35 ± 0.33		Glomerulonephritis		28.75		-
	HD 12	F	87		3.21	0.81	0.98	1.82		5.60	0.45	4.58	10.63		4.94 ± 0.03	<0.350		18.84 ± 0.43	19.73 ± 0.34	ND	1.81 ± 0.04		Type 2 diabete		3.79167		Fibrates
	HD 13	M	66		3.92	1.57	0.96	2.17		5.60	0.69	4.96	11.25		3.82 ± 0.07	<0.350		18.16 ± 0.31	19.28 ± 0.33	9.44 ± 0.06	5.42 ± 0.03		Type 2 diabete		0		Statins
	HD 14	M	78		2.55	0.92	0.84	1.25		5.36	0.63	4.62	10.61		5.74 ± 0.13	<0.350		24.59 ± 0.16	43.04 ± 0.99	2.40 ± 0.05	-		Unknown		9.25		Statins
	HD 15	M	54		3.57	0.66	1.03	2.21		6.41	0.44	4.69	11.54		3.84 ± 0.07	<0.350		6.27 ± 0.15	29.00 ± 0.50	8.75 ± 0.15	5.37 ± 0.12		Glomerulonephritis		1.83333		Statins
	HD 16	M	83		5.54	4.73	0.76	2.41		4.82	3.12	5.10	13.04		3.82 ± 0.02	<0.350		17.53 ± 0.30	34.00 ± 0.59	5.26 ± 0.06	6.03 ± 0.10		Type 2 diabete		2.83333		Statins
	HD 17	M	78		2.25	0.33	1.07	1.01		5.68	0.44	4.41	10.53		4.04 ± 0.05	<0.350		0.30 ± 0.002	7.12 ± 0.12	7.50 ± 0.17	1.68 ± 0.02		Glomerulonephritis		1.75		Statins
	HD 18	F	86		4.61	2.04	1.14	2.45		5.55	2.04	5.24	12.83		4.25 ± 0.05	<0.350		11.97 ± 0.07	25.72 ± 0.59	6.67 ± 0.15	22.37 ± 0.38		Glomerulonephritis		1.75		Statins
	HD 19	M	72		2.18	0.73	0.66	1.15		3.50	0.51	2.93	6.94		3.03 ± 0.03	<0.350		3.36 ± 0.02	9.00 ± 0.16	9.23 ± 0.10	28.18 ± 0.32		Unknown		17.75		-
	HD 20	M	65		4.67	2.37	0.81	2.67		2.39	0.56	2.50	5.45		2.07 ± 0.02	<0.350		3.73 ± 0.04	7.15 ± 0.04	18.89 ± 0.22	35.32 ± 0.20		Unknown		0.166667		-
	HD 21	M	66		2.09	1.03	0.66	0.91		2.51	0.35	2.16	5.02		2.44 ± 0.06	<0.350		0.08 ± 0.002	5.10 ± 0.12	10.00 ± 0.17	5.89 ± 0.10		Interstitial nephritis		6.75		Statins
	HD 22	M	74		3.23	0.84	1.24	1.57		6.47	0.39	4.79	11.65		4.36 ± 0.05	<0.350		17.11 ± 0.20	27.73 ± 0.48	7.33 ± 0.17	6.79 ± 0.12		Glomerulonephritis		4.33333		-
	HD 23	M	41		2.46	0.99	0.90	1.06		3.44	0.40	3.22	7.06		2.23 ± 0.05	<0.350		4.58 ± 0.03	10.29 ± 0.24	12.94 ± 0.30	15.11 ± 0.09		Type 2 diabete		9.25		Statins
	HD 24	F			4.51	1.48	0.87	2.90		4.15	0.71	4.11	8.97		2.99 ± 0.03	<0.350		26.60 ± 0.15	38.37 ± 0.22	ND	14.28 ± 0.16		Unknown		10.5		-
	HD 25	M	50		5.00	2.07	1.69	2.27		2.16	0.23	1.94	4.33		1.66 ± 0.01	<0.350		2.48 ± 0.01	25.40 ± 0.58	ND	1.49 ± 0.03		Unknown		14.4167		Fibrates
	HD 26	M	65		2.44	0.50	1.05	1.14		7.89	0.53	6.92	15.34		5.68 ± 0.03	<0.350		21.54 ± 0.37	27.47 ± 0.47	ND	1.51 ± 0.01		Unknown		1.33333		-
	HD 27	M	71		4.56	0.96	1.71	2.37		7.39	0.38	5.83	13.60		5.48 ± 0.09	<0.350		17.91 ± 0.11	47.00 ± 0.27	6.25 ± 0.07	1.32 ± 0.01		Glomerulonephritis		0.916667		-
	HD 28	F	53		3.96	1.34	0.98	2.31		5.89	0.66	4.96	11.51		4.39 ± 0.08	<0.350		13.40 ± 0.23	13.10 ± 0.08	5.79 ± 0.13	1.21 ± 0.01		Unknown		1.66667		-
	HD 29	M	86		4.73	1.35	1.74	2.31		4.68	0.30	3.58	8.56		3.5 ± 0.04	<0.350		2.78 ± 0.05	8.67 ± 0.05	14.29 ± 0.24	5.46 ± 0.09		Polykystose		0.416667		Statins
	HD 30	F	88		4.18	2.09	0.87	2.26		4.06	0.83	4.16	9.05		3.73 ± 0.06	<0.350		10.69 ± 0.20	20.81 ± 0.12	6.25 ± 0.14	1.65 ± 0.01		Type 2 diabete		5.91667		Statins
	a year
	b mmol//L
	c g/L (mean ± SEM)
	d µg/mg of proteins (mean ± SEM)
	ND not detectble (below detection level)
