# Supplementary material for: HDL Proteome in Hemodialysis Patients: A Quantitative Nanoflow Liquid Chromatography-Tandem Mass Spectrometry Approach
Source: PLoS One. 2012 Mar 21;7(3):e34107. doi: 10.1371/journal.pone.0034107 (PMC3309955; doi:10.1371/journal.pone.0034107)
Supplement: Table S2 — Protein summary report generated by ProteinPilot. (XLS) [file pone.0034107.s003.xls]

## Sheet: Protein summary
Table S2: Protein summary report generated by Protein Pilot
					HD1/Healthy				HD2/Healthy				HD3/Healthy				HD4/Healthy				HD5/Healthy				HD6/Healthy				HD7/Healthy
Rank	Unused score	% Coverage	Accession #	Protein Name - Specie - Gene name	Average Ratio	P-value	Error Factor		Average Ratio	P-value	Error Factor		Average Ratio	P-value	Error Factor		Average Ratio	P-value	Error Factor		Average Ratio	P-value	Error Factor		Average Ratio	P-value	Error Factor		Average Ratio	P-value	Error Factor
1	522.01	96.1	P02768	Serum albumin OS=Homo sapiens GN=ALB	0.8027	0	1.057		0.7822	0	1.0444		0.9683	0.1208	1.0416		0.9563	0.0424	1.0441		0.7863	0	1.0421		0.8055	0	1.0413		0.978	0.3383	1.0465
2	235.45	93.3	P02647	Apolipoprotein A-I OS=Homo sapiens GN=APOA1	1.5376	0	1.0801		2.4275	0	1.065		2.4602	0	1.0722		1.479	0	1.0644		2.4299	0	1.0645		2.3185	0	1.0652		2.2559	0	1.0765
3	212.16	54.7	P04114	Apolipoprotein B-100 OS=Homo sapiens GN=APOB	1.4083	0	1.1029		1.3898	0	1.0977		1.0991	0.059	1.1025		1.2068	0	1.0929		1.9775	0	1.1032		1.5646	0	1.1024		1.0976	0.0402	1.0925
4	109.19	79.9	P02787	Serotransferrin OS=Homo sapiens GN=TF	0.3602	0	1.175		0.36	0	1.168		0.4315	0	1.1329		0.5694	0	1.1075		0.3245	0	1.1594		0.4276	0	1.1302		0.4774	0	1.1196
5	92.54	55.2	P01024	Complement C3 OS=Homo sapiens GN=C3	0.6458	0	1.21		0.5359	0	1.2702		0.6526	0.0001	1.2365		0.7146	0	1.1591		0.5505	0	1.2353		0.6362	0	1.2031		0.5811	0	1.2339
6	86.79	84.8	P06727	Apolipoprotein A-IV OS=Homo sapiens GN=APOA4	1.1229	0.4824	1.381		2.0457	0	1.2683		1.3942	0.0056	1.2614		2.5479	0	1.2854		1.1999	0.1134	1.2515		1.7087	0	1.2293		1.537	0.0008	1.2804
7	76.54	76.8	P01009	Alpha-1-antitrypsin OS=Homo sapiens GN=SERPINA1	0.7362	0	1.14		0.9246	0.0811	1.0917		1.1408	0.0105	1.1052		1.1255	0.0165	1.1007		0.8856	0.0389	1.1215		1.1716	0.0031	1.1095		1.2242	0.0001	1.1014
8	60.17	91.8	P02649	Apolipoprotein E OS=Homo sapiens GN=APOE	1.0138	0.869	1.1767		1.4854	0	1.1719		1.0937	0.3753	1.2181		2.9385	0	1.2163		1.3359	0.0016	1.1926		2.6174	0	1.1932		1.8125	0	1.1941
9	59.57	77	P02652	Apolipoprotein A-II OS=Homo sapiens GN=APOA2	1.8643	0	1.1347		3.3091	0	1.1169		2.8583	0	1.1111		1.3371	0	1.1131		2.5689	0	1.1131		2.4452	0	1.1031		2.2988	0	1.1134
10	54.97	31.7	P21333	Filamin-A OS=Homo sapiens GN=FLNA	1.6374	0.0078	1.4282		0.8446	0.3339	1.4196		0.8869	0.5484	1.4976		0.927	0.643	1.3899		1.1445	0.4734	1.4569		0.7908	0.113	1.3403		0.8077	0.253	1.453
11	54.49	51.6	P08519	Apolipoprotein(a) OS=Homo sapiens GN=LPA	2.8128	0	1.1986		1.5963	0	1.2132		1.4287	0.0003	1.2039		2.8268	0	1.217		1.1393	0.3088	1.2897		2.8066	0	1.2602		1.7852	0	1.1885
12	50.22	66.5	P02774	Vitamin D-binding protein OS=Homo sapiens GN=GC	0.8378	0.2023	1.3159		0.6752	0.0013	1.2605		0.9399	0.6815	1.3503		1.0594	0.6141	1.2557		0.7602	0.0687	1.3443		0.9137	0.5167	1.3187		0.9727	0.8376	1.309
13	49.32	53.6	P02671	Fibrinogen alpha chain OS=Homo sapiens GN=FGA	0.4886	0	1.2538		1.0151	0.9335	1.4273		0.5498	0	1.2607		0.6916	0.0002	1.2101		0.3957	0	1.2742		0.444	0	1.2284		0.5019	0	1.2595
14	45.63	68	P02675	Fibrinogen beta chain OS=Homo sapiens GN=FGB	0.4711	0	1.2902		0.5019	0.0008	1.4708		0.3856	0	1.2522		0.5098	0	1.2366		0.3341	0	1.28		0.3578	0	1.2133		0.379	0	1.2364
15	45.24	37.6	P0C0L5	Complement C4-B OS=Homo sapiens GN=C4B	0.7012	0.1057	1.5431		0.6263	0.0773	1.685		0.7077	0.0811	1.4779		0.6634	0.0154	1.387		0.6649	0.0082	1.3442		0.7823	0.0991	1.3416		0.7177	0.0924	1.4756
16	44.76	55.6	P02790	Hemopexin OS=Homo sapiens GN=HPX	0.4605	0	1.2503		0.4553	0	1.2089		0.5347	0	1.158		0.8087	0.0045	1.1555		0.468	0	1.1868		0.6752	0	1.1492		0.6356	0	1.159
17	43.26	44.7	P35579	Myosin-9 OS=Homo sapiens GN=MYH9	2.2767	0.0001	1.4561		1.0757	0.6695	1.4124		1.2559	0.0958	1.3106		1.115	0.4095	1.3038		1.5568	0.0052	1.3512		1.0359	0.8142	1.3545		1.051	0.7529	1.3771
18	41.69	56.4	P00738	Haptoglobin OS=Homo sapiens GN=HP	0.3878	0	1.2857		0.2703	0	1.5438		0.3317	0	1.4267		0.4351	0	1.2625		0.3666	0	1.3076		0.3238	0	1.36		0.4695	0	1.2863
19	36.62	87.9	P02656	Apolipoprotein C-III OS=Homo sapiens GN=APOC3	3.2424	0	1.4054		3.106	0	1.3488		2.6459	0	1.331		2.835	0	1.3417		3.6528	0	1.3427		3.6989	0	1.3418		1.937	0	1.3365
20	36.59	84.4	P02735	Serum amyloid A protein OS=Homo sapiens GN=SAA1	1.4167	0.005	1.2687		1.3161	0.0155	1.246		1.3243	0.0124	1.2427		0.7991	0.0617	1.2662		8.8994	0	1.4047		3.4308	0	1.3609		0.9624	0.6812	1.2064
21	33.96	73	P01857	Ig gamma-1 chain C region OS=Homo sapiens GN=IGHG1	0.3054	0.0455	EF > 2		0.2748	0.0456	EF > 2		0.722	0.0558	1.4006		0.7415	0.7338	EF > 2		0.3084	0.0515	EF > 2		0.4407	0.265	EF > 2		0.9587	0.9256	EF > 2
22	31.43	34.1	Q9Y490	Talin-1 OS=Homo sapiens GN=TLN1	1.4708	0.0048	1.2972		1.1376	0.3757	1.3402		1.1636	0.2539	1.3043		1.1025	0.3403	1.228		1.4762	0.0014	1.2561		1.2083	0.1908	1.3341		1.161	0.284	1.3223
23	30.01	46.3	P02765	Alpha-2-HS-glycoprotein OS=Homo sapiens GN=AHSG	0.8142	0.1261	1.3037		1.0699	0.5405	1.2458		0.8238	0.0676	1.2316		0.7385	0.0008	1.1865		0.6407	0.0002	1.2471		0.8284	0.0498	1.2069		0.7109	0.0002	1.1854
24	28.62	59.2	P02763	Alpha-1-acid glycoprotein 1 OS=Homo sapiens GN=ORM1	0.706	0.0209	1.3394		0.7097	0.0082	1.2825		1.1326	0.3605	1.313		0.7367	0.0309	1.3178		0.881	0.241	1.2404		1.3586	0.0009	1.1886		0.8268	0.1676	1.3149
25	27.72	55.9	P25311	Zinc-alpha-2-glycoprotein OS=Homo sapiens GN=AZGP1	0.8992	0.325	1.2421		1.0152	0.8829	1.2299		0.9928	0.945	1.236		1.4349	0	1.149		1.1293	0.2902	1.2589		1.2002	0.0416	1.1915		1.2097	0.0251	1.1796
26	27.21	47.4	P01008	Antithrombin-III OS=Homo sapiens GN=SERPINC1	0.6447	0.0097	1.3822		0.6808	0.0128	1.3454		0.847	0.1638	1.2684		0.9986	0.9893	1.2295		0.67	0.0049	1.3084		0.7318	0.0136	1.276		0.8228	0.0746	1.2406
27	24.97	45	O14791	Apolipoprotein L1 OS=Homo sapiens GN=APOL1	1.7805	0	1.2717		1.9952	0	1.2868		1.188	0.234	1.3397		0.9098	0.484	1.3179		1.3065	0.011	1.2214		1.3291	0.0064	1.2179		1.022	0.8822	1.3532
28	24.9	46.8	P01011	Alpha-1-antichymotrypsin OS=Homo sapiens GN=SERPINA3	0.8847	0.3031	1.2704		0.7772	0.0558	1.2955		0.8328	0.0417	1.192		1.0183	0.8586	1.2295		0.7973	0.0258	1.2177		0.9885	0.9242	1.2788		0.9246	0.4788	1.2506
29	24.12	55.1	P02760	Protein AMBP OS=Homo sapiens GN=AMBP	1.4123	0.0073	1.2799		1.9703	0.0001	1.3602		1.5779	0.0004	1.2717		1.8549	0	1.2685		1.9444	0	1.2976		1.9098	0	1.3079		1.418	0.0031	1.2515
30	23.77	55.1	P07477	Trypsin-1 OS=Homo sapiens GN=PRSS1	0.8899	0.7629	EF > 2		0.9999	1	1.6473		0.7994	0.3985	1.736		0.799	0.3131	1.5841		0.8597	0.5241	1.6467		0.8078	0.2157	1.4253		0.9057	0.6699	1.6385
31	23.65	60.1	O95445	Apolipoprotein M OS=Homo sapiens GN=APOM	1.6573	0.0008	1.3129		1.4353	0.0049	1.2724		1.2814	0.0729	1.3141		1.5752	0.0067	1.3712		1.3119	0.0105	1.2214		1.4035	0.0044	1.2487		1.1367	0.3943	1.3579
32	23.51	48.7	P05090	Apolipoprotein D OS=Homo sapiens GN=APOD	1.5065	0	1.1513		1.4144	0.0007	1.2167		1.3028	0.0006	1.1593		1.5571	0	1.1605		1.7194	0	1.1365		1.625	0	1.1611		1.4896	0	1.1613
33	23.44	39.4	P04217	Alpha-1B-glycoprotein OS=Homo sapiens GN=A1BG	0.6782	0.0539	1.4847		0.5657	0.0001	1.2783		0.7467	0.0954	1.414		0.9897	0.9451	1.3565		0.616	0.0087	1.4209		0.8024	0.0878	1.2903		0.8214	0.1598	1.3216
34	23.11	78.2	P02655	Apolipoprotein C-II OS=Homo sapiens GN=APOC2	2.6363	0	1.3019		2.972	0	1.3348		2.8689	0	1.3265		3.0008	0	1.3602		4.4236	0	1.301		4.4306	0	1.3369		2.1136	0	1.3138
35	23.07	47.2	P02749	Beta-2-glycoprotein 1 OS=Homo sapiens GN=APOH	1.2008	0.091	1.2384		1.2138	0.0889	1.2521		1.3533	0.0393	1.3323		0.864	0.3118	1.3359		1.0298	0.7802	1.2363		1.4618	0.0013	1.247		1.3442	0.0177	1.2726
36	22.99	28.4	P01042	Kininogen-1 OS=Homo sapiens GN=KNG1	0.567	0.0012	1.3696		0.7089	0.0128	1.301		0.7456	0.0324	1.3051		0.9202	0.5332	1.3156		0.4317	0.0001	1.4181		0.7704	0.0419	1.2843		0.6567	0.0017	1.2731
37	22.89	27	P08514	Integrin alpha-IIb OS=Homo sapiens GN=ITGA2B	2.7067	0	1.4051		1.3665	0.0693	1.4049		1.3855	0.03	1.3374		1.0994	0.5977	1.4523		1.9916	0.0003	1.3928		1.2433	0.2058	1.417		1.341	0.1075	1.4408
38	21.9	90.6	P01834	Ig kappa chain C region OS=Homo sapiens GN=IGKC	0.5174	0.0632	EF > 2		0.5652	0.1333	EF > 2		0.7186	0.3344	1.9759		0.689	0.0249	1.382		0.5391	0.2368	EF > 2		0.5525	0.0569	1.8432		0.6938	0.3117	EF > 2
39	21.7	47	P27169	Serum paraoxonase/arylesterase 1 OS=Homo sapiens GN=PON1	2.3222	0	1.3335		1.4711	0.0071	1.3118		0.9692	0.8206	1.3241		1.5602	0.0006	1.2658		1.976	0.0001	1.3697		1.1031	0.5259	1.3678		1.5995	0.0005	1.2774
40	21.23	47.7	P10909	Clusterin OS=Homo sapiens GN=CLU	0.6729	0.0085	1.3236		0.5823	0.0159	1.5283		0.7807	0.0216	1.2288		1.0879	0.446	1.2545		0.6235	0.0018	1.3084		0.9265	0.5093	1.2692		0.8602	0.3617	1.4048
41	20.84	44.2	P01876	Ig alpha-1 chain C region OS=Homo sapiens GN=IGHA1	0.3428	0	1.2673		0.3317	0	1.3718		0.3165	0	1.3004		0.6236	0	1.2065		0.3628	0	1.2196		0.3588	0	1.2589		0.41	0	1.2419
42	20.31	27.5	P01023	Alpha-2-macroglobulin OS=Homo sapiens GN=A2M	0.2395	0	1.6297		0.1928	0.0003	EF > 2		0.2526	0.0011	EF > 2		0.2535	0.0001	1.7915		0.2016	0	1.8242		0.2376	0.0009	EF > 2		0.2159	0.0013	EF > 2
43	20.09	57.1	P63261	Actin, cytoplasmic 2 OS=Homo sapiens GN=ACTG1	3.2879	0	1.3811		1.0427	0.7791	1.3577		1.4469	0.0159	1.3413		1.2744	0.0707	1.3035		2.4539	0	1.2961		1.1915	0.134	1.2641		1.2542	0.1635	1.3869
44	19.31	35.6	P04004	Vitronectin OS=Homo sapiens GN=VTN	0.5988	0.0099	1.4517		0.6141	0.0129	1.4497		0.5364	0.0204	1.6734		0.7149	0.0875	1.4774		0.4824	0.0091	1.6862		0.6644	0.0532	1.5148		0.6543	0.0458	1.5148
45	19.18	49.4	P04264	Keratin, type II cytoskeletal 1 OS=Homo sapiens GN=KRT1	1.3454	0.174	1.5709		1.564	0.062	1.6069		1.2042	0.2593	1.4136		1.184	0.2601	1.3704		1.3815	0.1271	1.5414		1.5384	0.0804	1.6363		1.1593	0.5216	1.6419
46	18.68	70.8	P35542	Serum amyloid A-4 protein OS=Homo sapiens GN=SAA4	1.9862	0	1.2397		2.345	0	1.2465		1.539	0.0001	1.2361		1.5264	0.0003	1.2459		1.5222	0.0024	1.3033		2.759	0	1.2666		1.8046	0	1.2398
47	18.65	45.3	P02679	Fibrinogen gamma chain OS=Homo sapiens GN=FGG	0.5809	0.0002	1.285		0.3692	0	1.3666		0.3279	0	1.3773		0.5379	0	1.273		0.352	0	1.3666		0.391	0	1.268		0.3862	0	1.3692
48	18.26	18.9	P08603	Complement factor H OS=Homo sapiens GN=CFH	0.4718	0.0274	1.9162		0.3154	0	1.4681		0.4782	0.0003	1.385		0.6413	0.0067	1.3446		0.3739	0.0001	1.4573		0.4248	0.0003	1.4467		0.4809	0.0021	1.4973
49	18.11	40.2	P00734	Prothrombin OS=Homo sapiens GN=F2	0.473	0	1.2517		0.4629	0.0001	1.3433		0.5602	0.0011	1.3489		0.6991	0.038	1.3982		0.5193	0	1.2019		0.7687	0.0597	1.3168		0.7262	0.0048	1.2288
50	17.7	35.3	P06396	Gelsolin OS=Homo sapiens GN=GSN	1.0459	0.8057	1.4569		0.8702	0.2708	1.2931		0.9526	0.6572	1.2527		1.2149	0.0627	1.2288		0.9669	0.7864	1.2924		0.8944	0.2733	1.2299		1.0731	0.6213	1.342
51	17.55	81.6	P02753	Retinol-binding protein 4 OS=Homo sapiens GN=RBP4	1.8044	0	1.2445		2.1844	0	1.2557		1.2493	0.0555	1.2563		1.9595	0	1.2073		1.4503	0.0007	1.2235		1.5981	0	1.194		1.5875	0	1.2231
52	17.3	32.4	P05155	Plasma protease C1 inhibitor OS=Homo sapiens GN=SERPING1	0.4975	0.0008	1.4181		0.4944	0.0019	1.4922		0.7482	0.0874	1.4013		1.1467	0.4258	1.4246		0.599	0.018	1.5103		0.7859	0.071	1.3022		0.7954	0.2458	1.4959
53	16.03	37.1	P01019	Angiotensinogen OS=Homo sapiens GN=AGT	0.7641	0.1096	1.4027		0.8859	0.3884	1.3432		0.9056	0.2697	1.2041		0.9923	0.9519	1.3136		0.8216	0.0685	1.2383		1.0218	0.8661	1.3102		1.0301	0.7989	1.2789
54	15.4	68.6	P01842	Ig lambda chain C regions OS=Homo sapiens GN=IGLC1	0.4514	0	1.3746		0.3714	0	1.312		0.5897	0	1.2505		0.5991	0.0009	1.3253		0.3463	0	1.3696		0.3636	0	1.3479		0.5321	0	1.2632
55	14.78	74.7	P02654	Apolipoprotein C-I OS=Homo sapiens GN=APOC1	1.3749	0.0816	1.4371		1.7943	0.0009	1.3683		2.0548	0	1.343		1.5383	0.0027	1.2968		1.9614	0.0001	1.3268		2.4892	0	1.3329		1.8395	0.0002	1.3171
56	14.67	42.4	P02750	Leucine-rich alpha-2-glycoprotein OS=Homo sapiens GN=LRG1	1.1578	0.2475	1.2954		0.9776	0.8872	1.3969		1.0612	0.6581	1.322		1.4515	0.0324	1.4011		1.1869	0.3415	1.4485		1.4425	0.0083	1.2944		1.3101	0.183	1.5088
57	14.54	27.6	P04196	Histidine-rich glycoprotein OS=Homo sapiens GN=HRG	0.3822	0.0011	1.6652		0.5251	0.0022	1.4525		0.4901	0.0012	1.463		0.8757	0.5226	1.5407		0.3683	0.0055	1.9223		0.5325	0.0249	1.7145		0.5807	0.0233	1.5834
58	14.01	38.5	P00751	Complement factor B OS=Homo sapiens GN=CFB	0.4568	0.0137	1.7942		0.5119	0.0612	EF > 2		0.7218	0.1759	1.642		0.7412	0.2476	1.7294		0.4467	0.0168	1.8836		0.6335	0.053	1.5897		0.6045	0.0809	1.7799
59	12.83	35.2	P01871	Ig mu chain C region OS=Homo sapiens GN=IGHM	0.4464	0.0004	1.4238		0.2188	0.0002	1.6328		0.2996	0	1.3224		0.4985	0.0038	1.5279		0.2777	0.0001	1.5677		0.2643	0.0044	EF > 2		0.3328	0.0014	1.7045
60	12.83	35	P35527	Keratin, type I cytoskeletal 9 OS=Homo sapiens GN=KRT9	0.909	0.5753	1.4681		1.6672	0.0049	1.3586		1.2335	0.1611	1.3646		1.3467	0.0703	1.3928		0.951	0.7883	1.5488		1.6944	0.0002	1.2327		1.3664	0.1852	1.6432
61	12.8	20.9	P07996	Thrombospondin-1 OS=Homo sapiens GN=THBS1	3.8822	0.0001	1.533		1.4551	0.175	1.8162		1.2559	0.2647	1.5596		1.126	0.5979	1.6846		1.3375	0.2168	1.6746		0.9804	0.8931	1.4327		1.2052	0.4482	1.7323
62	12.32	18.7	P02751	Fibronectin OS=Homo sapiens GN=FN1	0.4432	0.0106	1.7732		0.3375	0.0012	1.6341		0.3353	0.0023	1.7406		0.5735	0.005	1.3975		0.3155	0	1.351		0.2889	0.0003	1.4915		0.3553	0.0024	1.7734
63	12.02	20	P19823	Inter-alpha-trypsin inhibitor heavy chain H2 OS=Homo sapiens GN=ITIH2	0.4646	0.0025	1.5662		0.7102	0.3699	EF > 2		0.9166	0.8419	EF > 2		0.8948	0.5745	1.511		0.8327	0.7237	EF > 2		0.8225	0.6231	EF > 2		0.9662	0.9127	1.9345
64	11.9	18.8	P05106	Integrin beta-3 OS=Homo sapiens GN=ITGB3	2.292	0.0272	EF > 2		1.2514	0.302	1.5731		1.15	0.2617	1.2968		1.157	0.3535	1.3899		1.6915	0.059	1.7317		1.2132	0.1863	1.3504		1.2924	0.2026	1.5252
65	11.32	16.6	Q8WZ42	Titin OS=Homo sapiens GN=TTN	0.8967	0.4435	1.3258		0.8894	0.4028	1.3201		0.851	0.3277	1.3861		0.9038	0.5881	1.4492		0.9288	0.7042	1.4717		0.8182	0.1973	1.36		0.7651	0.057	1.3178
66	11	22.4	P08697	Alpha-2-antiplasmin OS=Homo sapiens GN=SERPINF2	0.5523	0.0276	1.6677		0.6206	0.0285	1.5153		0.741	0.2172	1.667		0.6553	0.0651	1.5767		0.4845	0.0073	1.6083		0.7149	0.0705	1.4479		0.8447	0.2699	1.3798
67	10.9	31.1	P36955	Pigment epithelium-derived factor OS=Homo sapiens GN=SERPINF1	1.1015	0.5852	1.4716		1.2916	0.1369	1.4226		1.0715	0.7581	1.6351		1.168	0.3422	1.4147		1.0289	0.8605	1.4219		1.2451	0.2417	1.4807		1.2315	0.2632	1.479
68	10.36	64.7	P19652	Alpha-1-acid glycoprotein 2 OS=Homo sapiens GN=ORM2	0.6716	0.0754	1.6058		0.7889	0.4149	EF > 2		0.8515	0.429	1.6168		0.7418	0.2218	1.7339		0.7889	0.3869	EF > 2		1.4399	0.0377	1.399		0.8812	0.5801	1.7328
69	10.25	57.1	P01859	Ig gamma-2 chain C region OS=Homo sapiens GN=IGHG2
70	9.81	20.8	Q9H4B7	Tubulin beta-1 chain OS=Homo sapiens GN=TUBB1	2.595	0.0079	1.6125		1.4286	0.267	EF > 2		1.0916	0.4367	1.3654		1.2222	0.2224	1.5158		1.7668	0.0244	1.5368		1.2094	0.1288	1.3374		1.0911	0.6335	1.6891
71	9.73	22.3	P04180	Phosphatidylcholine-sterol acyltransferase OS=Homo sapiens GN=LCAT	2.4608	0.0007	1.5311		1.721	0.0134	1.4859		1.5695	0.0304	1.4879		1.3851	0.0407	1.3614		1.5375	0.0428	1.5096		1.7371	0.0338	1.6497		1.3299	0.2871	1.7799
72	9.55	41.2	P61769	Beta-2-microglobulin OS=Homo sapiens GN=B2M	2.1418	0.0552	EF > 2		3.6754	0.0131	EF > 2		3.7334	0.0185	EF > 2		2.1154	0.0562	EF > 2		3.6886	0.0128	EF > 2		3.7426	0.0068	EF > 2		3.2891	0.0893	EF > 2
73	9.54	24.2	P05546	Heparin cofactor 2 OS=Homo sapiens GN=SERPIND1	0.8035	0.1212	1.3377		0.8667	0.1472	1.2263		0.7541	0.0373	1.2973		0.9086	0.5939	1.4806		0.6972	0.0071	1.2547		0.9077	0.4216	1.3018		0.8051	0.0807	1.2842
74	9.34	35.3	P13645	Keratin, type I cytoskeletal 10 OS=Homo sapiens GN=KRT10	0.9729	0.9585	EF > 2		0.5559	0.1974	EF > 2		0.838	0.629	EF > 2		1.0031	0.9952	EF > 2		1.4758	0.6188	EF > 2		1.5866	0.3846	EF > 2		0.7415	0.4522	EF > 2
75	9.32	28.8	P02748	Complement component C9 OS=Homo sapiens GN=C9	1.1215	0.6756	1.8219		0.91	0.6378	1.5493		0.9353	0.7176	1.5002		1.2993	0.1863	1.5128		0.9301	0.759	1.6793		1.0864	0.6802	1.5533		1.0918	0.6518	1.5309
76	9.27	24.4	P00450	Ceruloplasmin OS=Homo sapiens GN=CP	0.518	0.0605	1.9963		0.5716	0.1542	EF > 2		0.6132	0.0465	1.6167		0.8118	0.4576	1.8148		0.5724	0.1149	EF > 2		0.5834	0.1387	EF > 2		0.6444	0.0328	1.4874
77	9.02	26.9	P43652	Afamin OS=Homo sapiens GN=AFM	0.6832	0.2822	EF > 2		0.7566	0.4455	EF > 2		0.9091	0.6927	1.7943		0.8714	0.6397	EF > 2		0.5893	0.0667	1.7895		0.7476	0.3667	EF > 2		0.6764	0.1103	1.7
78	8.65	23.7	Q14624	Inter-alpha-trypsin inhibitor heavy chain H4 OS=Homo sapiens GN=ITIH4	0.6923	0.479	EF > 2		0.3901	0.0062	1.7468		0.5518	0.0502	1.8136		0.595	0.0502	1.6815		0.3451	0.0133	EF > 2		0.5825	0.0416	1.6707		0.5824	0.0125	1.4669
79	8.3	47.2	P55056	Apolipoprotein C-IV OS=Homo sapiens GN=APOC4	1.3546	0.0026	1.1705		2.1622	0.0001	1.2731		1.2916	0.045	1.2821		1.99	0.1461	EF > 2		2.2721	0.0017	1.4858		2.8825	0	1.2758		0.8328	0.1916	1.3658
80	8.22	45.7	P35908	Keratin, type II cytoskeletal 2 epidermal OS=Homo sapiens GN=KRT2	0.9022	0.8761	EF > 2		0.752	0.2543	EF > 2		1.0644	0.8423	EF > 2		0.7669	0.4148	EF > 2		1.1	0.839	EF > 2		1.0245	0.9696	EF > 2		0.8877	0.7647	EF > 2
81	8.21	18.1	Q96PD5	N-acetylmuramoyl-L-alanine amidase OS=Homo sapiens GN=PGLYRP2	1.0473	0.9192	EF > 2		0.7425	0.2574	1.7902		0.6147	0.1003	1.8469		0.8383	0.4781	1.7448		0.6185	0.0501	1.6173		0.4608	0.0132	1.7258		0.6821	0.0453	1.4499
82	8.05	27.4	P55058	Phospholipid transfer protein OS=Homo sapiens GN=PLTP	1.7265	0.0433	1.6914		1.3158	0.1929	1.5458		1.2253	0.4238	1.7132		1.2316	0.2503	1.4734		1.3195	0.1289	1.4551		1.4821	0.096	1.6177		1.1468	0.4745	1.5232
83	8	27.9	P41222	Prostaglandin-H2 D-isomerase OS=Homo sapiens GN=PTGDS	1.8169	0.2146	EF > 2		2.0865	0.0591	EF > 2		1.7703	0.2388	EF > 2		2.1001	0.0815	EF > 2		2.1142	0.3358	EF > 2		2.0619	0.1129	EF > 2		2.4304	0.1706	EF > 2
84	7.5	31.6	O43707	Alpha-actinin-4 OS=Homo sapiens GN=ACTN4	2.1821	0.0529	EF > 2		2.0723	0.0769	EF > 2		2.2932	0.098	EF > 2		1.063	0.7989	1.8652		2.1171	0.0021	1.3434		1.7914	0.0888	EF > 2		2.102	0.1029	EF > 2
85	6.97	42.2	P02775	Platelet basic protein OS=Homo sapiens GN=PPBP	1.2579	0.6246	EF > 2		1.3964	0.176	1.6899		0.8989	0.7568	EF > 2		0.8445	0.5332	1.8408		1.3858	0.2216	1.7774		0.8639	0.7079	EF > 2		0.6458	0.0899	1.6985
86	6.91	42.4	P63104	14-3-3 protein zeta/delta OS=Homo sapiens GN=YWHAZ	1.6048	0.1241	1.932		1.105	0.6379	1.8382		1.3503	0.0747	1.4274		1.033	0.9155	EF > 2		1.359	0.4605	EF > 2		1.2108	0.2398	1.4459		0.9159	0.6566	1.6627
87	6.66	25.2	P13224	Platelet glycoprotein Ib beta chain OS=Homo sapiens GN=GP1BB	2.738	0	1.2799		1.3721	0.1304	1.5558		1.233	0.2441	1.5038		1.2625	0.2713	1.6239		1.72	0.0633	1.7972		1.0733	0.8131	EF > 2		1.0563	0.7441	1.5443
88	6.47	29.2	P18206	Vinculin OS=Homo sapiens GN=VCL	1.1311	0.6966	EF > 2		1.8016	0.239	EF > 2		1.5285	0.1423	1.835		1.098	0.688	1.7208		1.5485	0.1261	1.8051		1.4526	0.2341	1.9521		2.2585	0.0303	EF > 2
89	6.3	29.8	P05156	Complement factor I OS=Homo sapiens GN=CFI	0.6121	0.181	EF > 2		0.5874	0.4375	EF > 2		0.603	0.0098	1.3154		0.7248	0.2732	EF > 2		0.8354	0.7564	EF > 2		0.7005	0.4393	EF > 2		0.78	0.4283	EF > 2
90	6.27	25.4	P14770	Platelet glycoprotein IX OS=Homo sapiens GN=GP9	1.6918	0.1324	EF > 2		1.0973	0.6675	1.654		0.99	0.9617	1.672		0.8829	0.7444	EF > 2		1.3484	0.2262	1.7202		0.7858	0.3298	1.7758		0.678	0.1074	1.7218
91	6.26	26.7	P27105	Erythrocyte band 7 integral membrane protein OS=Homo sapiens GN=STOM	3.2714	0.0076	1.9373		1.4135	0.6656	EF > 2		1.3257	0.3541	EF > 2		1.8828	0.0193	1.5491		2.1102	0.0464	EF > 2		1.1063	0.7657	EF > 2		1.209	0.7719	EF > 2
92	6.26	45.9	P61626	Lysozyme C OS=Homo sapiens GN=LYZ	1.3272	0.3418	1.9564		1.4875	0.1102	1.68		1.2438	0.3544	1.7328		1.5151	0.176	1.9402		1.1594	0.6276	EF > 2		1.5199	0.1302	1.7817		1.0709	0.747	1.6206
93	6.15	13	Q14520	Hyaluronan-binding protein 2 OS=Homo sapiens GN=HABP2	1.0264	0.9469	EF > 2		0.6993	0.7112	EF > 2		0.9552	0.9023	EF > 2		1.1182	0.7541	EF > 2		0.6952	0.2408	EF > 2		0.6571	0.4219	EF > 2		0.8189	0.7916	EF > 2
94	6.12	42.6	P01593	Ig kappa chain V-I region AG OS=Homo sapiens	0.5624	0.1668	EF > 2		0.4612	0.2333	EF > 2		0.5391	0.0349	1.6657		0.668	0.1404	EF > 2		0.4103	0.0138	1.5754		0.4583	0.0548	EF > 2		0.6242	0.1783	EF > 2
95	6.07	37.4	P02538	Keratin, type II cytoskeletal 6A OS=Homo sapiens GN=KRT6A	1.0281	0.9431	EF > 2		2.1673	0.0046	1.3786		1.0493	0.8737	EF > 2		2.5902	0.2997	EF > 2		1.4293	0.5171	EF > 2		2.577	0.0994	EF > 2		1.2446	0.1317	1.4026
96	6	56.9	P00739	Haptoglobin-related protein OS=Homo sapiens GN=HPR	0.9898	0.9745	EF > 2		0.4891	0.1517	EF > 2		0.7694	0.4466	EF > 2		0.7071	0.1977	1.8221		0.7571	0.3008	1.8591		0.8025	0.5905	EF > 2		0.7654	0.2156	1.6242
97	6	15.6	P11597	Cholesteryl ester transfer protein OS=Homo sapiens GN=CETP	1.0864	0.6009	1.5718		1.1625	0.6722	EF > 2		0.7245	0.249	EF > 2		1.1001	0.8311	EF > 2		0.8065	0.5435	EF > 2		1.2645	0.3672	EF > 2		0.8787	0.6733	EF > 2
98	6	17.8	P29622	Kallistatin OS=Homo sapiens GN=SERPINA4	0.7357	0.0576	1.3808		0.7202	0.336	EF > 2		0.7397	0.1419	1.5815		0.6716	0.1321	1.7957		0.6601	0.2936	EF > 2		0.8296	0.3275	1.5925		1.1084	0.5999	1.6521
99	6	54.8	P10720	Platelet factor 4 variant OS=Homo sapiens GN=PF4V1	2.3232	0.0174	1.6228		1.8884	0.155	EF > 2		0.9999	0.9997	EF > 2		0.7255	0.4434	EF > 2		1.9165	0.2225	EF > 2		1.0904	0.7829	EF > 2		1.0386	0.9515	EF > 2
100	5.95	24.5	P68871	Hemoglobin subunit beta OS=Homo sapiens GN=HBB	0.4277	0.0786	EF > 2		0.2449	0.0201	EF > 2		0.5178	0.1695	EF > 2		0.3539	0.0111	EF > 2		0.3772	0.017	EF > 2		0.3691	0.116	EF > 2		0.4759	0.3713	EF > 2
101	5.91	42.5	Q8NHM4	Putative trypsin-6 OS=Homo sapiens GN=TRY6 PE=5	0.857	0.2541	1.3134		1.0979	0.4737	1.3018		1.0346	0.8063	1.3254		0.898	0.4072	1.2994		0.9181	0.6022	1.3965		0.9299	0.5761	1.3013		0.9814	0.8912	1.3222
102	5.87	49.2	P67936	Tropomyosin alpha-4 chain OS=Homo sapiens GN=TPM4	0.8727	0.6119	1.9902		0.8109	0.25	1.5417		0.9858	0.9613	EF > 2		0.9002	0.5921	1.6521		0.749	0.5483	EF > 2		0.9094	0.7572	EF > 2		0.9003	0.3645	1.3303
103	5.81	9.2	Q15413	Ryanodine receptor 3 OS=Homo sapiens GN=RYR3	0.9815	0.9526	1.979		0.9084	0.5882	1.4659		1.0378	0.8507	1.534		0.9628	0.7802	1.343		0.9703	0.8819	1.5545		0.9213	0.6999	1.5842		0.9696	0.5415	1.1162
104	5.68	40.2	P01700	Ig lambda chain V-I region HA OS=Homo sapiens	0.423	0.1168	EF > 2		0.4515	0.003	1.3307		0.3998	0.0015	1.2959		0.4878	0.1368	EF > 2		0.2084	0.0149	1.5968		0.2533	0.0601	EF > 2		0.3807	0.0172	1.8957
105	5.22	43.8	P01034	Cystatin-C OS=Homo sapiens GN=CST3	1.6293	0.2061	EF > 2		1.4682	0.1564	EF > 2		1.2302	0.61	EF > 2		1.5366	0.2039	EF > 2		1.6447	0.1358	EF > 2		1.4788	0.1836	EF > 2		1.7364	0.0831	1.9847
106	5.22	27.9	P07737	Profilin-1 OS=Homo sapiens GN=PFN1	3.1074	0.105	EF > 2		2.7408	0.1406	EF > 2		1.8073	0.0635	1.963		1.2436	0.641	EF > 2		2.1855	0.0449	EF > 2		1.8738	0.0988	EF > 2		1.8988	0.1607	EF > 2
107	4.73	50.5	P80748	Ig lambda chain V-III region LOI OS=Homo sapiens	0.8895	0.854	EF > 2		0.9038	0.8451	EF > 2		0.8951	0.2111	1.2492		0.8496	0.1521	1.3635		0.7966	0.7298	EF > 2		0.6723	0.0816	1.6311		0.8987	0.8484	EF > 2
108	4.38	26.6	Q71U36	Tubulin alpha-1A chain OS=Homo sapiens GN=TUBA1A	2.2252	0.2525	EF > 2		1.8971	0.0896	EF > 2		1.2098	0.2907	1.6057		2.0161	0.3586	EF > 2		2.4151	0.0439	EF > 2		1.6976	0.3592	EF > 2		0.9773	0.947	EF > 2
109	4.19	25.2	P04433	Ig kappa chain V-III region VG (Fragment) OS=Homo sapiens
110	4.15	20.5	Q86UX7	Fermitin family homolog 3 OS=Homo sapiens GN=FERMT3	1.0614	0.776	1.839		0.82	0.1744	1.5107		0.729	0.0604	1.4196		0.9283	0.823	EF > 2		0.9211	0.8588	EF > 2		0.9605	0.8481	EF > 2		0.7508	0.105	1.5443
111	4.03	19.3	P02743	Serum amyloid P-component OS=Homo sapiens GN=APCS	0.5162	0.1783	EF > 2		0.5018	0.1726	EF > 2		0.4908	0.0193	1.6851		0.7513	0.5346	EF > 2		0.4575	0.1108	EF > 2		0.4679	0.1034	EF > 2		0.5884	0.0471	1.6808
112	4.02	15.6	P04003	C4b-binding protein alpha chain OS=Homo sapiens GN=C4BPA	0.4393	0.1501	EF > 2		0.2928	0.1259	EF > 2		0.6317	0.5968	EF > 2		0.3144	0.1207	EF > 2		0.4012	0.2634	EF > 2		0.3965	0.2343	EF > 2		0.604	0.6109	EF > 2
113	4.01	15.9	P05543	Thyroxine-binding globulin OS=Homo sapiens GN=SERPINA7	1.0752	0.8815	EF > 2		1.1597	0.7706	EF > 2		1.2051	0.4178	EF > 2		1.2291	0.6525	EF > 2		0.7166	0.2791	EF > 2		1.0258	0.9535	EF > 2		0.9612	0.8896	EF > 2
114	4.01	32	P00746	Complement factor D OS=Homo sapiens GN=CFD	1.4731	0.2519	EF > 2		1.7706	0.2302	EF > 2		1.7843	0.1323	EF > 2		1.7536	0.2264	EF > 2		1.8592	0.1834	EF > 2		2.0405	0.074	EF > 2		1.9859	0.142	EF > 2
115	4	38.1	P06314	Ig kappa chain V-IV region B17 OS=Homo sapiens PE=2	0.5328	0.0331	1.7287		0.5464	0.1854	EF > 2		0.5618	0.1799	EF > 2		0.7417	0.2423	1.8315		0.4646	0.1062	EF > 2		0.417	0.0418	EF > 2		0.6122	0.0396	1.5724
116	4	22.7	P81605	Dermcidin OS=Homo sapiens GN=DCD	1.244				1.3969				0.9626				1.233				1.301				1.8484				1.7121
117	3.91	26.3	Q15149	Plectin-1 OS=Homo sapiens GN=PLEC1	1.5361	0.2672	EF > 2		2.372	0.0735	EF > 2		2.0077	0.0562	EF > 2		1.2851	0.3004	1.6392		1.908	0.0937	EF > 2		1.7806	0.1139	EF > 2		1.8263	0.1851	EF > 2
118	3.7	9.1	Q13200	26S proteasome non-ATPase regulatory subunit 2 OS=Homo sapiens GN=PSMD2	2.5552	0.184	EF > 2		3.0809	0.2431	EF > 2		1.1925	0.3535	1.8817		1.3347	0.1627	EF > 2		1.6131	0.0967	EF > 2		1.6389	0.3565	EF > 2		1.1983	0.5808	EF > 2
119	3.69	12	Q9P225	Dynein heavy chain 2, axonemal OS=Homo sapiens GN=DNAH2	0.8715	0.7179	EF > 2		0.8386	0.8205	EF > 2		0.983	0.9685	EF > 2		0.9828	0.9666	EF > 2		0.8159	0.6956	EF > 2		0.7735	0.5892	EF > 2		1.0464	0.9298	EF > 2
120	3.62	9.7	P11169	Solute carrier family 2, facilitated glucose transporter member 3 OS=Homo sapiens GN=SLC2A3	2.0069	0.2858	EF > 2		1.9726	0.1826	EF > 2		1.8448				2.2299				2.8999	0.0448	EF > 2		1.9936				2.0543	0.32	EF > 2
121	3.62	18.3	P13796	Plastin-2 OS=Homo sapiens GN=LCP1	1.4184	0.3182	EF > 2		1.0627	0.7979	1.9976		1.3353	0.1454	1.6005		1.1967	0.121	1.3048		1.1475	0.3812	1.5337		1.0953	0.5542	1.547		1.1385	0.6158	EF > 2
122	3.53	19.3	P68371	Tubulin beta-2C chain OS=Homo sapiens GN=TUBB2C	1.8211	0.1318	EF > 2		1.1573	0.4845	EF > 2		1.1616	0.4096	1.8647		1.0862	0.7812	EF > 2		1.3053	0.1687	1.7195		1.0943	0.8522	EF > 2		1.028	0.947	EF > 2
