# Supplementary material for: HDL Proteome in Hemodialysis Patients: A Quantitative Nanoflow Liquid Chromatography-Tandem Mass Spectrometry Approach
Source: PLoS One. 2012 Mar 21;7(3):e34107. doi: 10.1371/journal.pone.0034107 (PMC3309955; doi:10.1371/journal.pone.0034107)
Supplement: Table S3 — Peptide summary report generated by ProteinPilot. (XLS) [file pone.0034107.s004.xls]

## Sheet: Peptide summary
Supplementary Table 2: Peptide summary report generated by Protein Pilot
																					HD1/Healthy			HD2/Healthy			HD3/Healthy			HD4/Healthy			HD5/Healthy			HD6/Healthy			HD7/Healthy			Healthy			HD1			HD2
Rank	Unused score	%Coverage	Accessions #	Protein name - Specie - Gene name	Used	Annotation	Contribution score	Confidence	Sequence	Modifications	Cleavages	ΔMass	Precursor MW	Precursor m/z	Theoretical MW	Theoretical m/z	z	Sc	Spectrum	Time	Ratio	%error		Ratio	%error		Ratio	%error		Ratio	%error		Ratio	%error		Ratio	%error		Ratio	%error		Area	Error		Area	Error		Area	Error
1	522.01	96.0591	P02768	Serum albumin OS=Homo sapiens GN=ALB	1	auto	2	99	AAADPHECYAK	iTRAQ8plex@N-term; Methylthio(C)@8; iTRAQ8plex(K)@11	cleaved C-A@N-term	0.00199645	1828.91	1829.91	1828.91	1829.91	1	16	4,3,12,136,11	27	0.706927	19.7618		1.28648	14.3261		0.41391	29.1737		1.64538	12.684		0.304515	31.9193		0.669256	18.3011		1.21138	14.6623		133.47	14.55		92.58	15.26		179.88	16.72
1	522.01	96.0591	P02768	Serum albumin OS=Homo sapiens GN=ALB	1	auto	2	99	AACLLPK	iTRAQ8plex@N-term; Methylthio(C)@3; iTRAQ8plex(K)@7		-0.00960127	1368.8	1369.81	1368.81	1369.82	1	12	4,1,12,215,8	42.8	0.714376	10.1186		0.922291	8.41742		0.46303	13.4919		0.575892	11.4304		0.647858	10.51		0.849805	8.05903		0.851867	9.39631		260.59	15.66		182.66	14.87		251.78	14.84
1	522.01	96.0591	P02768	Serum albumin OS=Homo sapiens GN=ALB	1	auto	2	99	AADPHECYAK	iTRAQ8plex@N-term; Methylthio(C)@7; iTRAQ8plex(K)@10	cleaved A-A@N-term	-0.000507421	1757.87	1758.88	1757.87	1758.88	1	14	4,3,12,134,2	26.6	1.87262	13.732		1.12053	17.1293		1.84516	13.9691		0.878373	18.4841		1.6756	13.8193		1.38709	14.2387		1.74745	14.3433		117.79	13.88		216.43	15.26		138.27	17.19
1	522.01	96.0591	P02768	Serum albumin OS=Homo sapiens GN=ALB	1	auto	2	99	AAFTECCQAADK	iTRAQ8plex@N-term; Methylthio(C)@6; Methylthio(C)@7; iTRAQ8plex(K)@12		0.00297407	1956.91	1957.91	1956.9	1957.91	1	20	4,1,12,240,6	47.8	0.801137	13.5658		0.826974	14.7009		0.878885	12.3466		0.668312	14.2539		0.476181	19.8704		0.307172	22.5062		1.24172	10.4876		194.37	16.32		152.79	16.28		168.39	20.32
1	522.01	96.0591	P02768	Serum albumin OS=Homo sapiens GN=ALB	1	auto	2	99	ADDKETCFAE	iTRAQ8plex@N-term; iTRAQ8plex(K)@4; Methylthio(C)@7	cleaved E-E@C-term	0.0175712	1781.86	1782.87	1781.84	1782.85	1	11	2,2,4,166,12	33	1.19004	5.30648		1.3472	5.02704		1.20232	5.02037		0.885541	5.92732		1.06617	5.50079		0.927402	5.4664		0.985686	5.94541		384.85	14.01		449.38	17.35		543.15	18.83
1	522.01	96.0591	P02768	Serum albumin OS=Homo sapiens GN=ALB	1	auto	2	99	ADDKETCFAEEGK	iTRAQ8plex@N-term; iTRAQ8plex(K)@4; Methylthio(C)@7; Gly->Met@12; iTRAQ8plex(K)@13		-0.0647415	2474.16	2475.17	2474.23	2475.23	1	22	2,1,4,166,7	33	0.72798	2.97232		0.786284	2.61546		1.17611	1.98496		1.06226	2.34441		0.913104	2.37328		0.960116	2.06735		1.29678	2.009		1048.22	16.54		748.74	18.86		863.43	18.01
1	522.01	96.0591	P02768	Serum albumin OS=Homo sapiens GN=ALB	1	auto	2	99	ADDKETCFAEEGKK	No iTRAQ8plex@N-term; iTRAQ8plex(K)@4; No Methylthio(C)@7; iTRAQ8plex(K)@13; iTRAQ8plex(K)@14	missed K-K@13	0.00369215	2482.32	2483.32	2482.31	2483.32	1	17	1,1,4,148,1	29.4	0.622184	3.96484		0.537272	3.88378		0.81045	2.84359		1.17409	2.54057		0.578913	4.08108		0.771839	2.9301		0.641886	3.65251		847.55	15.94		517.42	18.06		477.04	16.21
1	522.01	96.0591	P02768	Serum albumin OS=Homo sapiens GN=ALB	1	auto	2	99	ADLAKYICENQDSISSK	Delta:H(2)C(2)@N-term; Lys->Arg@5; Methylthio(C)@8; iTRAQ8plex(K)@17	missed K-Y@5	-0.0235588	2288.08	2289.09	2288.11	2289.12	1	20	2,2,4,171,6	34	0.553684	3.7443		0.661324	2.48761		1.01888	1.95559		0.911627	2.15311		0.738193	2.2896		0.818184	2.04047		1.40368	1.6989		1076.8	14.73		585	20.39		746.01	15.5
1	522.01	96.0591	P02768	Serum albumin OS=Homo sapiens GN=ALB	1	auto	2	99	ADPHECYAK	iTRAQ8plex@N-term; Methylthio(C)@6; iTRAQ8plex(Y)@7; iTRAQ8plex(K)@9	cleaved A-A@N-term	0.00196894	1991.04	1992.05	1991.04	1992.04	1	16	6,1,4,125,5	24.8	7.85023	2.17567		1.46833	2.64222		3.58813	2.23428		2.32172	2.3715		1.42143	2.64089		0.75104	3.44843		0.845707	3.71317		681.97	14.7		5252.99	15.52		1049.02	16.03
1	522.01	96.0591	P02768	Serum albumin OS=Homo sapiens GN=ALB	1	auto	2	99	AEFAEVSK	No iTRAQ8plex@N-term; iTRAQ8plex(K)@8		0.00795495	1183.65	1184.65	1183.64	1184.65	1	11	1,1,4,137,7	27.2	0.746209	8.20754		1.36014	6.32073		1.32086	6.31792		0.812965	8.17536		1.08407	6.88593		0.899238	6.72743		1.12718	7.01058		351.06	18.04		257.04	16.45		500.22	18.41
1	522.01	96.0591	P02768	Serum albumin OS=Homo sapiens GN=ALB	1	auto	2	99	AEFAEVSKL	iTRAQ8plex@N-term; Lys->Thr@8	cleaved L-V@C-term; missed K-L@8	-0.00406709	1269.67	1270.68	1269.68	1270.68	1	14	1,1,4,150,1	29.8	0.896826	2.02426		0.909071	2.07065		1.05516	1.8458		1.04384	1.91737		0.750532	2.44019		0.769525	1.92949		0.712834	2.30818		1262.34	17.36		1110.82	16.5		1202.18	18.61
1	522.01	96.0591	P02768	Serum albumin OS=Homo sapiens GN=ALB	1	auto	2	99	AEFAEVSKLV	iTRAQ8plex@N-term; Lys->Glu@8	cleaved V-T@C-term; missed K-L@8	0.0398539	1396.78	1397.79	1396.74	1397.75	1	16	1,1,4,148,4	29.4	4.97217	4.23349		4.85726	4.17094		1.16754	5.3558		1.17563	5.46335		1.1995	5.21204		0.978201	5.45367		1.31284	5.44765		388.09	15.79		1893.38	22.15		1974.78	18.13
1	522.01	96.0591	P02768	Serum albumin OS=Homo sapiens GN=ALB	1	auto	2	99	AEFAEVSKLVTDLTK	iTRAQ8plex@N-term; No iTRAQ8plex(K)@8; iTRAQ8plex(K)@15	missed K-L@8	-0.0384641	2258.26	2259.27	2258.3	2259.31	1	17	1,1,4,293,7	58.4	0.949674	11.0672		0.461839	15.697		0.935762	10.1759		0.965045	10.824		0.743679	11.8819		0.66892	13.2888		1.29067	10.0322		233.66	18.58		217.73	16.76		113.05	15.3
1	522.01	96.0591	P02768	Serum albumin OS=Homo sapiens GN=ALB	1	auto	2	99	AEVENDEMPADLPSLAADFVESK	No iTRAQ8plex@N-term; iTRAQ8plex(K)@23	cleaved I-A@N-term	0.0150077	2780.35	2781.36	2780.34	2781.34	1	17	2,2,4,280,7	55.8	0.851443	11.2886		0.274	29.0962		0.586867	14.5131		0.925781	10.6722		0.499486	15.3667		0.507765	14.6063		0.610036	14.7441		212.93	14.35		177.89	16.11		61.12	17.3
1	522.01	96.0591	P02768	Serum albumin OS=Homo sapiens GN=ALB	1	auto	2	99	AFAQYLQQCPFEDHVK	Methylthio@N-term; Phe->Trp@2; Deamidated(Q)@4; Methylthio(C)@9; iTRAQ8plex(K)@16	cleaved I-A@N-term	-0.0108896	2359.06	2360.07	2359.07	2360.08	1	16	4,3,12,215,8	42.8							0.61568	32.2952		0.761418	27.3757		1.30184	22.317		1.06516	22.6582		1.49156	21.1333		87.33	15.14		0	6.44		0	1.6
1	522.01	96.0591	P02768	Serum albumin OS=Homo sapiens GN=ALB	1	auto	2	99	AFHDNEETFLK	iTRAQ8plex@N-term; iTRAQ8plex(K)@11	cleaved T-A@N-term	-0.0318296	1958	1959.01	1958.04	1959.04	1	19	1,2,4,171,3	34	3.99449	4.7611		0.585778	8.28451		2.77124	4.90114		1.22872	5.83103		0.868348	6.46272		0.516952	8.07308		1.05393	5.88705		392.35	18.24		1537.78	15.8		240.77	16.51
1	522.01	96.0591	P02768	Serum albumin OS=Homo sapiens GN=ALB	1	auto	2	99	AFHDNEETFLKK	iTRAQ8plex@N-term; iTRAQ8plex(K)@11; iTRAQ8plex(K)@12	cleaved T-A@N-term; missed K-K@11	-0.103661	2390.23	2391.24	2390.34	2391.34	1	14	3,1,16,164,10	32.6	2.81405	13.7272		0.403282	29.658		2.58599	13.6252		1.16902	16.0043		1.22272	15.6705		1.03176	15.849		1.87065	14.3692		132.22	17.24		365.08	15.67		55.86	14.88
1	522.01	96.0591	P02768	Serum albumin OS=Homo sapiens GN=ALB	1	auto	2	99	AFKAWAVAR	iTRAQ8plex@N-term; iTRAQ8plex(K)@3	missed K-A@3	-0.0111105	1626.97	1627.98	1626.98	1627.99	1	16	7,3,4,194,10	38.6	0.876066	0.621364		0.253602	1.60167		1.09713	0.524742		1.18847	0.521233		0.405469	1.12332		0.594072	0.683531		0.640106	0.767783		4190.34	16.99		3602.01	16.96		1113.26	17.25
1	522.01	96.0591	P02768	Serum albumin OS=Homo sapiens GN=ALB	1	auto	2	99	AKYICENQDSISSK	iTRAQ8plex@N-term; Lys->His@2; Oxidation(Y)@3; Methylthio(C)@5; iTRAQ8plex(K)@14	cleaved L-A@N-term; missed K-Y@2	0.0718759	2264.17	2265.18	2264.1	2265.11	1	16	3,2,16,148,4	29.4	0.913799	5.73856		0.790579	6.21304		1.13582	4.77727		1.32316	4.45942		1.08131	4.81694		1.02407	4.58697		1.15934	4.84213		402.41	14.24		360.81	16.3		333.28	17.02
1	522.01	96.0591	P02768	Serum albumin OS=Homo sapiens GN=ALB	1	auto	2	99	ALVLIAFAQY	iTRAQ8plex@N-term; iTRAQ8plex(Y)@10	cleaved Y-L@C-term	0.0303538	1716.07	1717.08	1716.04	1717.05	1	18	8,2,4,316,1	63	0.676098	7.67903		0.709013	7.82594		0.949759	6.51551		0.718814	6.75726		1.10764	6.18737		0.950897	5.93384		0.813897	7.18506		405.81	18.45		269.21	16.66		301.42	19.2
1	522.01	96.0591	P02768	Serum albumin OS=Homo sapiens GN=ALB	1	auto	2	99	APELLFFAK	iTRAQ8plex@N-term; iTRAQ8plex(K)@9	cleaved Y-A@N-term	-0.0118906	1642.98	1643.99	1642.99	1644	1	11	5,2,7,254,1	50.6																						0	0		0	1.82		90.03	16.78
1	522.01	96.0591	P02768	Serum albumin OS=Homo sapiens GN=ALB	1	auto	2	99	APELLFFAKR	iTRAQ8plex@N-term; iTRAQ8plex(K)@9	cleaved Y-A@N-term; missed K-R@9	0.0325768	1799.12	1800.13	1799.09	1800.1	1	16	8,2,4,246,2	49	0.396662	1.76929		0.256916	2.5457		1.35085	0.773993		1.14713	0.843986		0.736715	1.01844		1.27284	0.74024		1.12429	0.8577		2699.44	17.01		1050.64	17.37		726.54	17.92
1	522.01	96.0591	P02768	Serum albumin OS=Homo sapiens GN=ALB	0	auto - no iTRAQ	2	99	ARRHPDYSVVLLLR	No iTRAQ8plex@N-term; Arg->Met@2	cleaved Y-A@N-term; missed R-R@2; missed R-H@3	0.0742026	1668.99	1669.99	1668.91	1669.92	1	12	8,2,4,243,4	48.4	1.97542	13.006		0.7647	18.8512		1.24578	14.5684		1.14407	15.5453		1.62334	14.0054		2.71345	12.1437		1.93091	12.7825		147.31	17.24		285.53	16.2		118.01	17.44
1	522.01	96.0591	P02768	Serum albumin OS=Homo sapiens GN=ALB	1	auto	2	99	ATKEQLK	iTRAQ8plex@N-term; iTRAQ8plex(K)@3; iTRAQ8plex(K)@7		0.0484488	1729.14	1730.14	1729.09	1730.09	1	12	8,1,4,127,3	25.2	1.46739	4.01973		0.651819	6.56921		0.698261	5.70046		1.44565	3.98404		0.624578	5.28798		0.757149	4.69747		0.554673	6.36659		664.47	22.96		956.71	19.65		453.73	25.35
1	522.01	96.0591	P02768	Serum albumin OS=Homo sapiens GN=ALB	1	auto	2	99	AVMDDFAAF	iTRAQ8plex@N-term; Oxidation(M)@3	cleaved F-V@C-term	0.0324959	1305.65	1306.66	1305.62	1306.63	1	12	2,1,4,270,8	53.8	0.810827	7.5428		0.664064	9.25585		0.831773	7.59506		0.89518	7.3561		1.1971	7.161		0.578951	9.54398		1.03808	6.63556		379.23	18.96		301.71	17.04		263.82	20.55
1	522.01	96.0591	P02768	Serum albumin OS=Homo sapiens GN=ALB	1	auto	2	99	AVMDDFAAFVEK	Delta:H(2)C(2)@N-term; iTRAQ8plex(K)@12		0.0134658	1671.86	1672.87	1671.85	1672.86	1	20	2,2,4,247,12	49.2	0.502421	4.76002		0.636328	3.76894		0.829664	3.10662		0.870736	3.26953		0.693913	3.44363		0.594954	3.62801		0.531748	5.01211		800.91	17.17		394.83	16.78		533.9	16.55
1	522.01	96.0591	P02768	Serum albumin OS=Homo sapiens GN=ALB	1	auto	2	99	AVMDDFAAFVEKC	iTRAQ8plex@N-term; Glu->Gln@11; iTRAQ8plex(K)@12; Methylthio(C)@13	cleaved C-C@C-term; missed K-C@12	0.0875524	2098.14	2099.15	2098.05	2099.06	1	16	2,1,4,272,4	54.2	1.17007	5.27875		0.947901	5.41895		1.13414	4.8009		1.04495	5.41184		0.886571	5.75108		0.911703	5.02033		1.25356	4.98232		427.01	16.37		490.24	17.79		424.03	16.24
1	522.01	96.0591	P02768	Serum albumin OS=Homo sapiens GN=ALB	1	auto	2	99	AWAVARLSQR	iTRAQ8plex@N-term; Val->His@4; Oxidation(R)@6	missed R-L@6	0.0305488	1514.87	1515.88	1514.84	1515.84	1	12	7,3,4,189,9	37.6	1.06236	22.6216		0.798736	23.2904		1.44765	16.0276		0.854343	23.423		0.624534	27.1777		1.03193	18.435		1.0327	20.3273		106.16	14.43		110.66	20.01		88.83	16.8
1	522.01	96.0591	P02768	Serum albumin OS=Homo sapiens GN=ALB	1	auto	2	99	CAAADPHECYAK	iTRAQ8plex@N-term; Methylthio(C)@1; Methylthio(C)@9; iTRAQ8plex(Y)@10; iTRAQ8plex(K)@12	cleaved C-C@N-term	0.0217797	2282.13	2283.14	2282.11	2283.12	1	12	6,1,4,152,9	30.2	1.0362	8.82903		0.279912	21.983		1.28758	7.82465		0.771205	10.0858		1.49936	7.23704		0.999813	7.96479		0.45157	16.5774		253.55	15.96		257.79	15.96		74.35	15.66
1	522.01	96.0591	P02768	Serum albumin OS=Homo sapiens GN=ALB	1	auto	2	99	CASLQKFGER	iTRAQ8plex@N-term; Methylthio(C)@1; No iTRAQ8plex(K)@6	missed K-F@6	-0.00225752	1487.75	1488.76	1487.75	1488.76	1	12	7,2,4,186,5	37	1.09572	9.65044		0.596699	12.2849		0.663351	11.4843		1.20925	9.04534		0.803718	11.6613		0.7244	10.2764		0.833872	11.2841		234.41	16.04		252.02	17.15		146.53	14.95
1	522.01	96.0591	P02768	Serum albumin OS=Homo sapiens GN=ALB	1	auto	2	99	CCAAADPHE	iTRAQ8plex@N-term; Methylthio(C)@1; Methylthio(C)@2	cleaved E-C@C-term	0.0081005	1311.51	1312.52	1311.5	1312.51	1	15	4,1,12,181,5	36	1.07482	7.49724		0.911381	8.28354		0.789287	8.56976		0.731195	10.1098		1.13182	7.13306		1.14983	6.74641		0.890616	8.30692		307.05	17.71		323.82	15.51		293.16	17.43
1	522.01	96.0591	P02768	Serum albumin OS=Homo sapiens GN=ALB	1	auto	2	99	CCAAADPHECYA	iTRAQ8plex@N-term; Methylthio(C)@1; Methylthio(C)@2; Methylthio(C)@10; Trioxidation(Y)@11	cleaved A-K@C-term	-0.00465083	1742.58	1743.59	1742.58	1743.59	1	15	4,2,12,175,5	34.8	0.812837	11.0795		1.27365	8.64749		1.24195	9.16554		0.71475	11.0697		0.734642	10.5962		1.42271	8.32435		0.90981	10.8227		249.85	18.63		199.27	16.33		333.37	14.6
1	522.01	96.0591	P02768	Serum albumin OS=Homo sapiens GN=ALB	1	auto	2	99	CCAAADPHECYAK	iTRAQ8plex@N-term; Methylthio(C)@1; Methylthio(C)@2; Methylthio(C)@10; iTRAQ8plex(K)@13		-0.0943084	2126.81	2127.81	2126.9	2127.91	1	21	3,1,16,194,12	38.6	0.992697	6.02567		0.503188	10.4754		0.491058	9.22843		1.08102	5.33511		0.60286	7.69203		0.394987	9.31749		0.862304	6.64766		373.62	14.42		363.92	16.84		196.95	19.18
1	522.01	96.0591	P02768	Serum albumin OS=Homo sapiens GN=ALB	1	auto	2	99	CCAAADPHECYAKVFDEF	iTRAQ8plex@N-term; Methylthio(C)@1; Methylthio(C)@2; Methylthio(C)@10; Lys->Ser@13; Phe->Leu@18	cleaved F-K@C-term; missed K-V@13	-0.0149951	2384.91	2385.91	2384.92	2385.93	1	14	4,3,12,232,3	46.2	0.872703	7.1458		0.659531	8.19973		0.655856	8.9088		0.774437	7.49443		0.547142	8.94269		0.734605	6.79117		0.866583	7.11265		335.42	15.41		287.22	15.72		231.75	15.74
1	522.01	96.0591	P02768	Serum albumin OS=Homo sapiens GN=ALB	1	auto	2	99	CCKHPEAK	iTRAQ8plex@N-term; Methylthio(C)@1; Methylthio(C)@2; iTRAQ8plex(K)@3; iTRAQ8plex(K)@8	missed K-H@3	-0.0158748	1918.99	1919.99	1919	1920.01	1	11	6,3,4,128,5	25.4	0.858149	0.998594		0.425984	1.66504		0.96839	0.879276		1.62704	0.717036		0.550276	1.26794		0.880909	0.845788		0.657143	1.13469		2602.4	16.17		2191.27	17.13		1161.35	17.94
1	522.01	96.0591	P02768	Serum albumin OS=Homo sapiens GN=ALB	1	auto	2	99	CCTESLVNR	iTRAQ8plex@N-term; Methylthio(C)@1; Methylthio(C)@2		-0.0356757	1419.59	1420.6	1419.63	1420.64	1	16	3,2,16,187,12	37.2	1.27001	2.10206		1.16877	2.14363		0.925902	2.37366		0.644581	3.01753		1.12726	2.13587		0.864167	2.32436		0.681539	2.87215		921.43	15.35		1148.23	14.72		1128.2	15.22
1	522.01	96.0591	P02768	Serum albumin OS=Homo sapiens GN=ALB	1	auto	2	99	CFLQHKDDNPNLPR	iTRAQ8plex@N-term; Methylthio(C)@1; No iTRAQ8plex(K)@6	cleaved E-C@N-term	-0.0663703	2045.94	2046.95	2046.01	2047.02	1	12	3,1,16,162,3	32.2	0.709646	13.4319		0.601735	13.1018		0.665568	13.4241		0.610167	12.6894		0.865209	10.1185		0.718727	11.6065		0.815511	11.2803		229.64	15.62		159.9	18.52		144.76	16.21
1	522.01	96.0591	P02768	Serum albumin OS=Homo sapiens GN=ALB	1	auto	2	99	CFSALEVDETYVPK	iTRAQ8plex@N-term; Methylthio(C)@1; iTRAQ8plex(Y)@11; iTRAQ8plex(K)@14	cleaved P-C@N-term	-0.088711	2558.26	2559.27	2558.35	2559.36	1	18	1,2,4,240,6	47.8	0.703738	2.85021		0.839364	2.51588		0.408813	4.32751		0.667323	3.05819		0.531879	3.28767		0.607512	2.71081		0.561608	3.42203		983.49	15.86		679.11	15.96		864.8	16.7
1	522.01	96.0591	P02768	Serum albumin OS=Homo sapiens GN=ALB	1	auto	2	99	CIAEVENDEMPADLPSLAADFVESK	iTRAQ8plex@N-term; Methylthio(C)@1; Glu->Cys@4; Methylthio(C)@4; iTRAQ8plex(K)@25	cleaved H-C@N-term	-0.020236	3366.56	3367.57	3366.58	3367.58	1	22	2,2,4,320,4	63.8	18.7752	32.6878		4.03263	33.4224		2.12293	36.0803		3.87885	34.1337		5.45089	33.0299		6.21409	32.9349		3.53367	33.9171		49.87	16.28		918.72	15.38		210.68	15.1
1	522.01	96.0591	P02768	Serum albumin OS=Homo sapiens GN=ALB	1	auto	2	99	CTAFHDNEETFLK	iTRAQ8plex@N-term; Methylthio(C)@1; iTRAQ8plex(K)@13	cleaved M-C@N-term	-0.0316167	2208.05	2209.06	2208.08	2209.09	1	22	1,2,4,205,10	40.8	0.981818	9.45425		0.539854	17.0581		2.05226	7.10306		0.551358	13.8003		1.2528	7.99986		0.854618	9.2713		2.07371	7.11865		233.1	14.72		224.56	15.8		131.83	20.89
1	522.01	96.0591	P02768	Serum albumin OS=Homo sapiens GN=ALB	1	auto	2	99	CTAFHDNEETFLKKYL	iTRAQ8plex@N-term; Methylthio(C)@1; iTRAQ8plex(K)@13; Lys->Arg@14	cleaved M-C@N-term; cleaved L-Y@C-term; missed K-K@13; missed K-Y@14	-0.0642987	2640.26	2641.27	2640.33	2641.34	1	21	3,1,16,196,9	39	1.04494	3.8037		0.565902	5.35494		1.76787	3.0417		0.660045	4.98536		0.935485	3.81834		0.613727	4.85737		0.76245	4.62396		561.35	15.01		575.55	15.57		332.79	15.44
1	522.01	96.0591	P02768	Serum albumin OS=Homo sapiens GN=ALB	1	auto	2	99	CTVATLR	iTRAQ8plex@N-term; Methylthio(C)@1	cleaved L-C@N-term	0.00104148	1112.6	1113.61	1112.6	1113.61	1	12	7,2,4,174,9	34.6	0.412025	12.0589		0.629535	9.32618		0.710338	6.35784		0.634899	6.71329		0.526817	10.3642		0.54167	7.04063		0.333849	11.3265		421.91	15.89		170.57	19.54		278.25	23.74
1	522.01	96.0591	P02768	Serum albumin OS=Homo sapiens GN=ALB	1	auto	2	99	DAHKSEVAHR	iTRAQ8plex@N-term; iTRAQ8plex(K)@4; iTRAQ8plex(S)@5	missed K-S@4	0.0694918	2061.25	2062.26	2061.18	2062.19	1	15	8,1,4,103,4	20.4	0.95272	4.47755		0.842666	4.68687		1.17184	3.89969		1.51764	3.65088		0.716246	5.1599		1.21322	3.55273		0.677893	5.21185		535.22	16.21		500.33	16.5		472.48	16.9
1	522.01	96.0591	P02768	Serum albumin OS=Homo sapiens GN=ALB	1	auto	2	99	DDFAAFVEK	No iTRAQ8plex@N-term; iTRAQ8plex(K)@9	cleaved M-D@N-term	-0.019678	1344.67	1345.67	1344.69	1345.69	1	14	2,2,4,194,7	38.6	0.719844	9.23119		0.457769	12.6503		0.842948	7.54427		1.49099	5.83193		0.684903	9.06003		0.95397	6.93684		1.27346	6.32353		326.3	15.17		230.47	18.38		156.48	18.41
1	522.01	96.0591	P02768	Serum albumin OS=Homo sapiens GN=ALB	1	auto	2	99	DDNPNLPR	iTRAQ8plex@N-term; Dehydrated(D)@2		0.0414556	1225.68	1226.68	1225.64	1226.64	1	11	3,2,16,121,8	24	1.503	21.3535		1.17984	22.5471		1.91261	19.2168		1.46996	21.242		3.70885	17.9534		3.58794	17.6733		1.08511	33.8608		83.94	14.4		123.79	15.74		103.75	15.18
1	522.01	96.0591	P02768	Serum albumin OS=Homo sapiens GN=ALB	1	auto	2	99	DEFKPLVEEPQNLIK	iTRAQ8plex@N-term; Methylthio(D)@1; iTRAQ8plex(K)@4; iTRAQ8plex(K)@15	cleaved F-D@N-term	-0.0114462	2756.54	2757.55	2756.56	2757.56	1	20	2,2,4,295,9	58.8	6.37595	4.87321		1.04032	6.76925		1.14102	6.44039		2.07195	5.44019		1.94505	5.42827		1.07473	6.34192		0.546042	13.4784		302.53	14.51		1892.66	16.33		329.71	15.75
1	522.01	96.0591	P02768	Serum albumin OS=Homo sapiens GN=ALB	1	auto	2	99	DEMPADLPSLAADFVESK	iTRAQ8plex@N-term; iTRAQ8plex(K)@18	cleaved N-D@N-term	0.00643833	2542.31	2543.32	2542.31	2543.32	1	28	2,2,4,277,10	55.2	0.878694	5.34213		0.578536	6.71619		1.71332	4.1531		1.01305	4.7881		0.620762	5.95396		1.06154	4.47161		1.22819	4.67016		478.44	17.66		412.5	15.93		289.97	16.27
1	522.01	96.0591	P02768	Serum albumin OS=Homo sapiens GN=ALB	1	auto	2	99	DKETCFAEEGK	iTRAQ8plex@N-term; Dehydrated(D)@1; iTRAQ8plex(K)@2; Methylthio(C)@5; iTRAQ8plex(K)@11	cleaved D-D@N-term	-0.0978652	2196.03	2197.04	2196.13	2197.14	1	14	2,2,4,170,12	33.8	1.98202	0.970022		0.687852	1.5974		0.555265	1.69647		1.59402	1.00389		1.15771	1.16041		0.769147	1.3033		0.546157	2.05089		1769.29	15.09		3440.86	15.9		1274.94	17.22
1	522.01	96.0591	P02768	Serum albumin OS=Homo sapiens GN=ALB	1	auto	2	99	DKETCFAEEGKK	iTRAQ8plex@N-term; iTRAQ8plex(K)@2; Methylthio(C)@5; iTRAQ8plex(K)@11; iTRAQ8plex(K)@12	cleaved D-D@N-term; missed K-K@11	0.0459693	2646.49	2647.5	2646.44	2647.45	1	12	1,3,4,148,4	29.4	0.826413	8.07407		0.725656	9.31414		1.38649	5.92463		0.615728	9.46506		0.633132	11.5582		0.730026	8.00601		0.788589	9.86235		312.34	14.71		253.27	16.61		237.44	19.08
1	522.01	96.0591	P02768	Serum albumin OS=Homo sapiens GN=ALB	1	auto	2	99	DLGEENFK	iTRAQ8plex@N-term; iTRAQ8plex(K)@8		-0.0218172	1558.82	1559.83	1558.85	1559.85	1	12	2,1,4,161,8	32	0.418258	1.58133		0.829959	0.914482		0.969976	0.826697		0.727707	1.00554		0.947671	0.849269		0.858467	0.799482		1.0885	0.806451		2890.33	17.01		1186.18	17.41		2513.04	17.59
1	522.01	96.0591	P02768	Serum albumin OS=Homo sapiens GN=ALB	1	auto	2	99	DVCKNYAEAK	iTRAQ8plex@N-term; Methylthio(C)@3; iTRAQ8plex(K)@4; Deamidated(N)@5; iTRAQ8plex(K)@10	missed K-N@4	-0.0050839	2099.11	2100.12	2099.12	2100.12	1	15	1,1,4,149,8	29.6	0.697481	5.54373		0.699168	5.61494		0.221867	19.8393		0.730609	4.95343		0.692728	4.97355		0.457257	6.21731		0.53244	7.11179		552.23	15.14		377.93	18.21		404.48	19.82
1	522.01	96.0591	P02768	Serum albumin OS=Homo sapiens GN=ALB	1	auto	2	99	DVFLGMF	iTRAQ8plex@N-term	cleaved F-L@C-term	0.0421015	1131.64	1132.64	1131.59	1132.6	1	11	2,2,4,299,12	59.6	1.11056	2.04066		0.89751	2.37235		0.838173	2.23631		0.799899	2.47187		0.96387	2.32242		0.56089	2.52204		1.33015	1.86732		1284.45	19.97		1399.65	18.5		1207.68	21.64
1	522.01	96.0591	P02768	Serum albumin OS=Homo sapiens GN=ALB	1	auto	2	99	DVFLGMFL	iTRAQ8plex@N-term	cleaved L-Y@C-term	0.00126735	1244.68	1245.69	1244.68	1245.69	1	10	2,3,4,344,4	68.6	0.937684	7.36643		1.02362	6.99713		0.548543	9.60888		0.882058	7.0552		0.726863	7.31842		0.747727	6.70008		0.814194	8.07417		338.25	14.76		311.21	18.47		362.72	19.84
1	522.01	96.0591	P02768	Serum albumin OS=Homo sapiens GN=ALB	1	auto	2	99	DVFLGMFLY	iTRAQ8plex@N-term; iTRAQ8plex(Y)@9	cleaved Y-E@C-term	0.0371244	1711.98	1712.99	1711.95	1712.95	1	16	3,1,16,309,2	61.6	1.29706	5.7453		1.58281	5.48667		1.31304	5.77403		0.984129	6.35742		1.06882	5.81576		0.747877	6.71387		1.69663	5.35731		367.47	16.99		467.67	15.95		609.32	18
1	522.01	96.0591	P02768	Serum albumin OS=Homo sapiens GN=ALB	1	auto	2	99	DVFLGMFLYE	iTRAQ8plex@N-term	cleaved E-Y@C-term	-0.0065186	1536.78	1537.79	1536.78	1537.79	1	11	1,1,4,339,1	67.6	1.06679	11.5541		0.56528	15.1474		1.4826	10.0019		1.0949	12.2899		1.03051	11.2189		1.17951	10.3354		0.840357	13.65		201.98	17.79		211.42	15.81		119.61	14.74
1	522.01	96.0591	P02768	Serum albumin OS=Homo sapiens GN=ALB	1	auto	2	99	DVFLGMFLYEY	iTRAQ8plex@N-term; iTRAQ8plex(Y)@11	cleaved Y-A@C-term	-0.0131739	2004.04	2005.05	2004.05	2005.06	1	17	1,1,4,316,8	63	0.713239	7.09094		1.14323	5.01254		1.27354	4.84478		0.977847	5.45581		1.29603	4.62721		1.58441	4.15149		1.35137	5.0117		393.58	14.21		275.44	16.81		471.37	16.39
1	522.01	96.0591	P02768	Serum albumin OS=Homo sapiens GN=ALB	1	auto	2	99	DVFLGMFLYEYAR	iTRAQ8plex@N-term; Oxidation(M)@6		-0.0223903	1942.96	1943.96	1942.98	1943.99	1	18	1,1,4,304,7	60.6	1.11757	6.02628		0.606745	7.94219		1.29385	5.29096		1.02457	5.75397		1.24012	5.4599		0.680919	7.24212		0.99163	6.17519		354.69	15.09		388.94	16.6		225.45	15.12
1	522.01	96.0591	P02768	Serum albumin OS=Homo sapiens GN=ALB	1	auto	2	99	DYSVVLLLR	iTRAQ8plex@N-term	cleaved P-D@N-term	-0.00215264	1380.83	1381.83	1380.83	1381.84	1	12	3,3,16,247,1	49.2	1.36875	21.0855		0.865057	27.908		0.680793	26.2401		0.730412	25.4154		0.806196	25.8905		0.895112	23.1365		0.900468	28.2075		97.05	15.16		130.34	18.46		87.95	20.34
1	522.01	96.0591	P02768	Serum albumin OS=Homo sapiens GN=ALB	1	auto	2	99	ECCEKPLLEK	iTRAQ8plex@N-term; No Methylthio(C)@2; Cys->Asp@3; iTRAQ8plex(K)@5; iTRAQ8plex(K)@10		-0.0761272	2115.13	2116.13	2115.2	2116.21	1	14	1,2,4,172,6	34.2	0.374833	11.0801		0.619363	5.13211		0.842209	4.71393		0.633312	5.70453		1.0541	4.21873		0.762474	4.46719		0.851427	5.03721		524.27	15.5		192.82	20.59		340.17	14.27
1	522.01	96.0591	P02768	Serum albumin OS=Homo sapiens GN=ALB	0	auto - no iTRAQ	2	99	ECCHGDLLECADDR	Glu->pyro-Glu@N-term; Methylthio(C)@2; Methylthio(C)@3; Methylthio(C)@10	cleaved T-E@N-term	0.021922	1697.57	1698.57	1697.54	1698.55	1	20	2,2,4,245,2	48.8	1.06869	10.0448		1.12919	9.79205		0.988586	10.6858		0.735364	12.1841		1.21761	9.13302		0.858103	10.0603		0.747558	12.6258		220.56	16.33		231.28	15.7		260.91	16.72
1	522.01	96.0591	P02768	Serum albumin OS=Homo sapiens GN=ALB	1	auto	2	99	ECFLQHK	iTRAQ8plex@N-term; Methylthio(C)@2; iTRAQ8plex(K)@7	cleaved N-E@N-term	-0.0647523	1557.76	1558.77	1557.83	1558.83	1	12	6,1,4,162,12	32.2	0.468734	5.30236		0.528368	4.66628		0.85754	2.90589		0.838562	2.99264		0.403673	5.22387		0.767293	2.93163		0.643605	3.69959		741.71	14.52		341.13	16.81		410.55	17.39
1	522.01	96.0591	P02768	Serum albumin OS=Homo sapiens GN=ALB	1	auto	2	99	ECFLQHKDDNPNLPR	Glu->pyro-Glu@N-term; Methylthio(C)@2; iTRAQ8plex(K)@7	cleaved N-E@N-term	-0.163306	2156.88	2157.88	2157.04	2158.05	1	18	4,2,12,188,11	37.4	1.45304	6.27489		0.880586	7.95969		0.831912	8.04961		1.56061	6.04657		0.98903	7.68858		0.968855	7.17059		0.667394	9.79379		290.07	14.99		413.56	14.72		267.59	16.2
1	522.01	96.0591	P02768	Serum albumin OS=Homo sapiens GN=ALB	1	auto	2	99	EFNAETFTF	iTRAQ8plex@N-term; Deamidated(N)@3	cleaved F-H@C-term	0.00119829	1409.67	1410.67	1409.67	1410.67	1	10	2,2,4,243,11	48.4	2.13217	18.296		2.32126	18.0988		1.91956	18.3556		1.49016	21.4107		2.10551	19.449		0.621973	29.9456		1.04785	22.867		91.21	15.2		190.82	14.41		221.8	15.66
1	522.01	96.0591	P02768	Serum albumin OS=Homo sapiens GN=ALB	1	auto	2	99	EFNAETFTFHAD	iTRAQ8plex@N-term	cleaved D-I@C-term	-0.11294	1731.69	1732.7	1731.8	1732.81	1	20	2,3,4,206,7	41	0.913191	10.0082		0.904094	9.91608		0.908792	9.18995		0.700798	11.3627		0.783566	9.62295		0.646223	9.85243		0.752115	10.6096		254.39	16.99		227.94	16.99		240.94	17.66
1	522.01	96.0591	P02768	Serum albumin OS=Homo sapiens GN=ALB	1	auto	2	99	EFNAETFTFHADIC	iTRAQ8plex@N-term; Deamidated(N)@3; Methylthio(C)@14	cleaved C-T@C-term	0.0298912	1994.9	1995.91	1994.87	1995.88	1	19	2,2,4,274,2	54.6	1.10092	6.02834		1.11564	6.05247		1.03906	6.01675		1.57689	5.27682		0.821477	6.88939		1.48927	5.1628		1.69558	5.36926		350.77	16.27		378.91	14.59		409.96	15.94
1	522.01	96.0591	P02768	Serum albumin OS=Homo sapiens GN=ALB	1	auto	2	99	EFNAETFTFHADICTL	iTRAQ8plex@N-term; Methylthio(C)@14	cleaved L-S@C-term	0.0278439	2208.05	2209.05	2208.02	2209.02	1	19	2,2,4,303,7	60.4	1.40365	22.6016		1.49787	20.3726		1.22864	20.9208		0.936213	25.2025		1.10068	23.2966		1.04217	22.9014		1.19432	22.9182		85.88	14.54		118.28	17.71		134.76	15.27
1	522.01	96.0591	P02768	Serum albumin OS=Homo sapiens GN=ALB	1	auto	2	99	EFNAETFTFHADICTLSE	iTRAQ8plex@N-term; Methylthio(C)@14; Thr->Cys@15; Methylthio(C)@15	cleaved E-K@C-term	0.173824	2472.22	2473.22	2472.04	2473.05	1	19	2,2,4,247,2	49.2	0.754179	7.4567		0.585708	8.30574		0.515994	9.31974		0.393588	10.5509		0.314242	18.1408		0.634683	7.27351		0.524526	9.67033		375.35	17.74		277.76	16.02		230.31	15.73
1	522.01	96.0591	P02768	Serum albumin OS=Homo sapiens GN=ALB	1	auto	2	99	EFNAETFTFHADICTLSEK	iTRAQ8plex@N-term; Methylthio(C)@14; iTRAQ8plex(K)@19		0.0359949	2856.43	2857.44	2856.39	2857.4	1	25	2,2,4,263,7	52.4	1.01167	8.87443		1.25556	8.38492		0.846178	9.33127		1.24224	8.13094		0.867571	9.34121		0.555763	12.1445		1.63374	7.43478		243.78	15.57		241.99	14.91		320.65	17.42
1	522.01	96.0591	P02768	Serum albumin OS=Homo sapiens GN=ALB	1	auto	2	99	EFNAETFTFHADICTLSEKER	iTRAQ8plex@N-term; Deamidated(N)@3; Methylthio(C)@14; iTRAQ8plex(K)@19		0.0408346	3142.56	3143.57	3142.52	3143.53	1	15	2,3,4,238,5	47.4	1.56407	11.6422		0.532382	32.4776		0.796508	15.3819		1.43867	11.5847		0.917108	14.6027		0.556494	18.4522		0.287272	37.4695		149.68	14.14		229.71	15.63		83.48	25.94
1	522.01	96.0591	P02768	Serum albumin OS=Homo sapiens GN=ALB	1	auto	2	99	EFNAETFTFHADICTLSEKERQI	iTRAQ8plex@N-term; Methylthio(C)@14; Lys->Glu@19; Dehydrated(E)@20	cleaved I-K@C-term; missed R-Q@21	0.00742303	3061.42	3062.43	3061.41	3062.42	1	13	1,1,4,226,3	45	1.172	6.40318		0.771497	7.45374		0.522711	10.1536		1.16162	6.38792		0.867218	7.26274		0.584582	8.2476		0.608162	9.50604		336.74	16.83		387.24	15.5		272.16	15.05
1	522.01	96.0591	P02768	Serum albumin OS=Homo sapiens GN=ALB	1	auto	2	99	EKCCAAADPHECYAK	Carbamyl@N-term; Lys->Glu@2; Methylthio(C)@3; Methylthio(C)@4; Methylthio(C)@12; iTRAQ8plex(K)@15	cleaved L-E@N-term; missed K-C@2	0.0274566	2123.81	2124.82	2123.79	2124.79	1	14	4,3,12,232,1	46.2	1.18217	0.778467		1.0208	0.815545		0.934937	0.828666		1.22586	0.733187		0.728281	0.966042		0.699027	0.888796		1.08877	0.799917		2568.64	14.86		2979.5	15.52		2746.89	15.79
1	522.01	96.0591	P02768	Serum albumin OS=Homo sapiens GN=ALB	1	auto	2	99	EKSHCIAEVENDEMPADLPSLAADFVESK	Methylthio@N-term; Lys->Glu@2; Methylthio(C)@5; iTRAQ8plex(K)@29	cleaved L-E@N-term; missed K-S@2	0.167203	3570.75	3571.76	3570.58	3571.59	1	28	2,3,4,293,4	58.4	0.926026	0.93592		0.930502	0.911794		0.798604	0.991975		1.09235	0.834501		0.793219	0.988962		0.595784	1.08037		1.09367	0.861419		2595.42	16.39		2358.25	16.29		2530	16.64
1	522.01	96.0591	P02768	Serum albumin OS=Homo sapiens GN=ALB	1	auto	2	99	EMPADLPSLAADFVESK	No iTRAQ8plex@N-term; iTRAQ8plex(K)@17	cleaved D-E@N-term	0.0151654	2123.09	2124.1	2123.08	2124.08	1	25	2,2,4,274,4	54.6	1.17431	3.19025		0.829556	3.6431		0.957193	3.3469		0.933034	3.70259		0.489288	5.274		0.780132	3.51027		0.774376	4.16918		642.27	15.62		740.05	15.28		558.16	15.14
1	522.01	96.0591	P02768	Serum albumin OS=Homo sapiens GN=ALB	1	auto	2	99	EPERNECFLQHK	Glu->pyro-Glu@N-term; Methylthio(C)@7; iTRAQ8plex(K)@12	cleaved Q-E@N-term; missed R-N@4	0.0065129	1860.9	1861.91	1860.89	1861.9	1	17	6,1,4,160,4	31.8	0.799598	8.57848		1.17019	7.16141		0.60619	9.74994		0.666667	9.77786		0.821252	7.93919		0.863533	7.17941		0.779658	9.02204		291.74	15.51		228.89	15.41		357.64	17.16
1	522.01	96.0591	P02768	Serum albumin OS=Homo sapiens GN=ALB	1	auto	2	99	ERNECFLQHKDDNPNLPR	Methylthio@N-term; Arg->Glu@2; Methylthio(C)@5; iTRAQ8plex(K)@10	cleaved P-E@N-term; missed R-N@2	0.00758793	2593.17	2594.18	2593.17	2594.17	1	14	4,3,12,166,12	33	0.826188	2.26089		0.497158	3.12462		1.29295	1.76301		1.15553	1.81542		0.822251	2.11732		0.858799	1.90748		0.710194	2.38434		1112.01	15.79		901.46	15.86		579.16	16.12
1	522.01	96.0591	P02768	Serum albumin OS=Homo sapiens GN=ALB	1	auto	2	99	ETCFAEEGK	iTRAQ8plex@N-term; Methylthio(C)@3; iTRAQ8plex(K)@9		0.012581	1666.83	1667.84	1666.82	1667.82	1	14	2,3,4,166,10	33	0.259004	6.23637		0.346671	5.2974		1.67654	1.91995		0.747839	2.92599		0.596736	3.04078		0.601114	2.74038		0.871305	2.45591		1034.88	17.32		263	15.8		375.84	18.89
1	522.01	96.0591	P02768	Serum albumin OS=Homo sapiens GN=ALB	1	auto	2	99	ETCFAEEGKK	iTRAQ8plex@N-term; Methylthio(C)@3; iTRAQ8plex(K)@9; iTRAQ8plex(K)@10	missed K-K@9	-0.052063	2099.06	2100.07	2099.12	2100.12	1	16	1,2,4,156,10	31	0.588995	2.00603		0.985444	1.34999		1.05836	1.27573		0.663053	1.68763		0.864291	1.39213		0.722751	1.41926		1.1182	1.27918		1752.34	16.56		1012.72	17.92		1809.03	17.44
1	522.01	96.0591	P02768	Serum albumin OS=Homo sapiens GN=ALB	1	auto	2	99	ETYGEMAD	iTRAQ8plex@N-term	cleaved D-C@C-term	0.0367224	1218.57	1219.58	1218.54	1219.55	1	13	2,2,4,132,9	26.2	0.789311	1.52755		0.806828	1.47321		1.13505	1.21501		0.773138	1.52633		0.662016	1.66742		0.987691	1.25235		1.00981	1.47528		1966.83	18.96		1523.26	18.05		1662.43	18.52
1	522.01	96.0591	P02768	Serum albumin OS=Homo sapiens GN=ALB	1	auto	2	99	ETYGEMADCCA	iTRAQ8plex@N-term; Asp->Tyr@8; Methylthio(C)@9; Methylthio(C)@10	cleaved A-K@C-term	0.0242218	1635.63	1636.64	1635.61	1636.61	1	14	2,1,4,198,6	39.4	1.85165	5.9994		1.35322	6.2202		1.39236	6.1999		1.31273	6.81742		1.4962	6.2646		1.48203	6.13118		1.06148	7.53494		358.16	19.54		650.72	16.24		507.74	15.17
1	522.01	96.0591	P02768	Serum albumin OS=Homo sapiens GN=ALB	1	auto	2	99	ETYGEMADCCAK	iTRAQ8plex@N-term; Methylthio(C)@9; Methylthio(C)@10; iTRAQ8plex(K)@12		0.00493416	2019.87	2020.88	2019.87	2020.88	1	16	4,1,12,222,4	44.2	0.650628	7.98115		0.629479	7.50709		0.677366	7.06036		0.643672	7.43436		0.393698	11.4362		0.705987	6.36802		0.358772	13.9598		365.43	15.58		233.29	15.74		240.98	14.89
1	522.01	96.0591	P02768	Serum albumin OS=Homo sapiens GN=ALB	1	auto	2	99	ETYGEMADCCAKQE	iTRAQ8plex@N-term; Methylthio(C)@9; Methylthio(C)@10; iTRAQ8plex(K)@12; Deamidated(Q)@13	cleaved E-P@C-term; missed K-Q@12	0.0146931	2277.97	2278.98	2277.95	2278.96	1	13	1,1,4,168,3	33.4	0.836261	1.8312		0.729651	1.85204		0.92333	1.67409		0.877221	1.6923		0.806761	1.71787		0.957636	1.50755		0.668342	2.00617		1409.02	16.03		1156.16	16.59		1077.03	15.74
1	522.01	96.0591	P02768	Serum albumin OS=Homo sapiens GN=ALB	1	auto	2	99	EVDETYVPK	No iTRAQ8plex@N-term; iTRAQ8plex(K)@9	cleaved L-E@N-term	0.0321828	1382.76	1383.76	1382.72	1383.73	1	13	2,2,4,136,11	27	1.0884	4.41982		0.900797	4.73127		0.732895	5.5549		0.85477	5.50598		0.628145	6.34384		0.67975	4.96121		0.856529	5.23708		494.98	16.21		528.61	15.69		467.1	15.95
1	522.01	96.0591	P02768	Serum albumin OS=Homo sapiens GN=ALB	1	auto	2	99	EYKFQNALLVR	Glu->pyro-Glu@N-term; iTRAQ8plex(K)@3	cleaved G-E@N-term; missed K-F@3	0.00863619	1665.96	1666.97	1665.95	1666.96	1	16	7,1,4,220,2	43.8	1.00173	4.43991		0.406405	7.02235		0.988801	4.22754		1.46812	3.82469		0.549779	5.81714		0.800286	4.61379		1.20955	4.17694		592.93	19.82		582.79	17.03		252.44	15.59
1	522.01	96.0591	P02768	Serum albumin OS=Homo sapiens GN=ALB	1	auto	2	99	FEQLGEYK	No iTRAQ8plex@N-term; iTRAQ8plex(K)@8	cleaved L-F@N-term	-1.0363e-05	1316.69	1317.7	1316.69	1317.7	1	12	1,1,4,154,10	30.6	0.919901	1.03241		1.02425	0.948046		1.18856	0.906009		1.1254	0.939615		1.20446	0.900743		1.08556	0.883813		1.26287	0.923878		2633.63	18.8		2377.14	17.73		2825.89	17.63
1	522.01	96.0591	P02768	Serum albumin OS=Homo sapiens GN=ALB	1	auto	2	99	FHDNEETFLK	iTRAQ8plex@N-term; iTRAQ8plex(K)@10	cleaved A-F@N-term	-0.031275	1886.97	1887.97	1887	1888.01	1	16	1,2,4,171,2	34	7.8041	10.6467		2.64562	11.414		5.62708	10.7249		3.24027	11.2298		4.05169	10.8677		2.02239	11.5564		1.85623	12.5241		136.4	14.36		1044.47	16.57		378.04	16.67
1	522.01	96.0591	P02768	Serum albumin OS=Homo sapiens GN=ALB	1	auto	2	99	FKDLGEENFK	iTRAQ8plex@N-term; iTRAQ8plex(K)@2; iTRAQ8plex(K)@10		-0.0980178	2138.12	2139.12	2138.21	2139.22	1	18	2,2,4,185,10	36.8	0.349105	1.42329		0.658915	0.735229		0.982421	0.585622		0.820838	0.631		0.82941	0.648908		0.803329	0.589836		1.03303	0.586195		4056.69	17.2		1389.59	18.88		2800.25	16.82
1	522.01	96.0591	P02768	Serum albumin OS=Homo sapiens GN=ALB	1	auto	2	99	FKPLVEEPQNLIK	No iTRAQ8plex@N-term; iTRAQ8plex(K)@2; iTRAQ8plex(K)@13	cleaved E-F@N-term	-0.100548	2162.19	2163.2	2162.29	2163.3	1	19	3,1,16,196,11	39	0.775617	4.58902		0.907803	4.05013		1.16526	3.35247		1.11147	3.4168		0.717834	4.96687		1.07039	3.22099		0.948502	3.99118		556.28	13.89		423.35	16.3		529.03	16.87
1	522.01	96.0591	P02768	Serum albumin OS=Homo sapiens GN=ALB	1	auto	2	99	FLQHKDDNPNLPR	iTRAQ8plex@N-term; iTRAQ8plex(K)@5	cleaved C-F@N-term	0.0220948	2201.24	2202.25	2201.22	2202.22	1	20	6,1,4,150,7	29.8	0.32944	13.1602		0.696851	6.0425		0.998275	4.83541		0.803261	5.60283		0.639086	6.28285		0.766324	5.08813		0.642989	6.83117		409.81	14.18		132.47	16.82		299.17	14.82
1	522.01	96.0591	P02768	Serum albumin OS=Homo sapiens GN=ALB	1	auto	2	99	FLYEYAR	iTRAQ8plex@N-term	cleaved M-F@N-term	-0.0219811	1264.65	1265.66	1264.68	1265.68	1	11	8,1,4,227,1	45.2	3.65797	17.6631		1.06384	22.9945		2.56271	18.1364		1.49794	20.0574								0.869085	32.1763		93.82	15.9		336.74	16.76		104.56	16.25
1	522.01	96.0591	P02768	Serum albumin OS=Homo sapiens GN=ALB	1	auto	2	99	FQNALLVR	iTRAQ8plex@N-term; Deamidated(N)@3		0.00469398	1264.75	1265.76	1264.74	1265.75	1	10	2,3,4,191,8	38																						53.59	19.1		51.57	17.15		0	4.57
1	522.01	96.0591	P02768	Serum albumin OS=Homo sapiens GN=ALB	1	auto	2	99	FQNALLVRY	iTRAQ8plex@N-term	cleaved Y-T@C-term; missed R-Y@8	0.00450163	1426.83	1427.84	1426.82	1427.83	1	13	7,2,4,230,1	45.8	1.00579	14.4465		1.23229	10.9975		0.657716	16.6066		0.729765	14.209		0.552337	21.0367		0.586387	16.5		0.774015	15.1119		178.38	15.84		176.04	20.06		230.28	14.94
1	522.01	96.0591	P02768	Serum albumin OS=Homo sapiens GN=ALB	1	auto	2	99	FSALEVDETYVPK	iTRAQ8plex@N-term; iTRAQ8plex(Y)@10; iTRAQ8plex(K)@13	cleaved C-F@N-term	-0.0329915	2409.32	2410.33	2409.36	2410.36	1	17	1,2,4,207,6	41.2	0.747894	5.61535		0.82597	5.16385		0.822218	5.01273		0.592386	6.1646		0.745662	5.14316		0.753246	4.60845		1.0059	4.81836		471.59	14.97		346.07	16.03		408.06	16.62
1	522.01	96.0591	P02768	Serum albumin OS=Homo sapiens GN=ALB	1	auto	2	99	FYAPELL	iTRAQ8plex@N-term	cleaved Y-F@N-term; cleaved L-F@C-term	0.0306771	1155.68	1156.69	1155.65	1156.66	1	10	4,2,12,261,1	52	0.495338	10.2015		1.07057	6.19613		1.65881	5.29494		0.736398	7.25024		1.35452	5.70098		1.20859	5.50351		1.64912	5.47963		384.67	17.71		186.96	17.02		431.42	17.89
1	522.01	96.0591	P02768	Serum albumin OS=Homo sapiens GN=ALB	1	auto	2	99	FYAPELLF	iTRAQ8plex@N-term	cleaved Y-F@N-term; cleaved F-F@C-term	-0.00307257	1302.71	1303.72	1302.72	1303.72	1	11	2,3,4,314,2	62.6	0.514653	6.12251		0.623706	5.25724		1.58227	3.12686		0.562182	5.67555		0.945303	3.84169		1.01686	3.42403		1.95764	2.99313		657.75	17.44		332.15	18.33		429.77	19.51
1	522.01	96.0591	P02768	Serum albumin OS=Homo sapiens GN=ALB	1	auto	2	99	FYAPELLFF	iTRAQ8plex@N-term	cleaved Y-F@N-term; cleaved F-A@C-term	0.0251734	1449.81	1450.82	1449.79	1450.79	1	11	2,2,4,372,1	74.2	0.391848	23.1777		0.335625	36.1952		0.900385	13.6271		0.615984	19.8579		0.730088	13.9446		0.752255	13.0252		2.5867	10.2986		197.07	18.83		75.77	16		69.29	24.19
1	522.01	96.0591	P02768	Serum albumin OS=Homo sapiens GN=ALB	1	auto	2	99	FYAPELLFFAK	iTRAQ8plex@N-term; iTRAQ8plex(K)@11	cleaved Y-F@N-term	0.00780671	1953.13	1954.14	1953.12	1954.13	1	17	2,2,4,311,5	62	0.325839	4.76424		0.67095	2.34749		0.881966	1.97808		0.670196	2.40607		0.801656	2.24725		0.641838	2.26422		1.29941	1.79119		1189.75	16.88		380.38	17.3		836.26	15.64
1	522.01	96.0591	P02768	Serum albumin OS=Homo sapiens GN=ALB	1	auto	2	99	FYAPELLFFAKR	iTRAQ8plex@N-term; iTRAQ8plex(K)@11	cleaved Y-F@N-term; missed K-R@11	0.084022	2109.31	2110.32	2109.22	2110.23	1	12	8,1,4,310,11	61.8	0.875576	11.5137		0.460621	16.9319		0.586564	14.94		0.991781	10.5439		0.518619	15.6291		0.547304	13.7764		0.829881	11.6887		206.84	14.74		177.7	16.07		99.81	15.33
1	522.01	96.0591	P02768	Serum albumin OS=Homo sapiens GN=ALB	1	auto	2	99	FYAPELLFFAKRY	iTRAQ8plex@N-term; No iTRAQ8plex(K)@11; Deamidated(R)@12	cleaved Y-F@N-term; cleaved Y-K@C-term; missed K-R@11; missed R-Y@12	0.0833805	1969.15	1970.16	1969.07	1970.07	1	13	3,3,16,312,4	62.2	0.614425	18.4654		1.23287	12.2309		1.96855	10.6323		0.698676	17.3305		1.50545	11.8288		0.978955	12.8894		1.60068	11.4176		161.31	15.54		97.25	15.32		208.34	15.7
1	522.01	96.0591	P02768	Serum albumin OS=Homo sapiens GN=ALB	1	auto	2	99	GDLLECADDR	iTRAQ8plex@N-term; Methylthio(C)@6	cleaved H-G@N-term	-0.0306314	1455.63	1456.64	1455.66	1456.67	1	12	2,2,4,197,4	39.2	1.04503	5.63232		1.10085	5.47471		1.42022	4.84116		1.00213	5.67579		1.04666	5.6833		1.29191	4.83943		1.28757	5.22205		375.4	15.21		384.93	15.06		432.93	15.94
1	522.01	96.0591	P02768	Serum albumin OS=Homo sapiens GN=ALB	1	auto	2	99	HADICTLSEK	No iTRAQ8plex@N-term; Methylthio(C)@5; iTRAQ8plex(K)@10	cleaved F-H@N-term	0.00819452	1465.73	1466.74	1465.72	1466.73	1	17	4,1,12,181,6	36	0.991971	5.35146		0.772508	5.35876		0.771713	5.22523		1.13117	4.3321		1.30788	4.13879		0.6855	5.23201		1.08511	4.86142		490.35	16.5		477.27	19.86		396.83	16.55
1	522.01	96.0591	P02768	Serum albumin OS=Homo sapiens GN=ALB	1	auto	2	99	HADICTLSEKER	iTRAQ8plex@N-term; Methylthio(C)@5; Lys->Met@10; Oxidation(R)@12	cleaved F-H@N-term	0.00203138	1769.81	1770.82	1769.81	1770.81	1	18	4,3,12,170,12	33.8	1.27949	7.11713		1.97941	6.14017		1.26925	7.0346		0.884229	7.89064		1.436	6.5987		0.839186	7.47347		1.35883	6.78997		333.7	19.13		418.94	17.67		691.97	15.22
1	522.01	96.0591	P02768	Serum albumin OS=Homo sapiens GN=ALB	1	auto	2	99	HDNEETFLK	iTRAQ8plex@N-term; iTRAQ8plex(K)@9	cleaved F-H@N-term	0.0342272	1739.96	1740.97	1739.93	1740.94	1	15	1,2,4,147,9	29.2	7.64209	31.3005		3.2176	31.91		7.9924	31.2217		3.32474	32.4701		2.17464	33.088		1.7132	34.0397		2.90576	32.2075		64.22	19.97		481.55	17.19		216.47	15.5
1	522.01	96.0591	P02768	Serum albumin OS=Homo sapiens GN=ALB	1	auto	2	99	HDNEETFLKK	iTRAQ8plex@N-term; iTRAQ8plex(K)@9; iTRAQ8plex(K)@10	cleaved F-H@N-term; missed K-K@9	0.0488588	2172.28	2173.29	2172.23	2173.24	1	17	3,1,16,142,11	28.2	3.22586	10.5663		0.681033	16.1148		2.80455	10.6094		1.08302	13.6207		1.09844	12.9612		0.500147	19.9456		1.29794	12.7237		170.86	17.39		540.81	15.35		121.9	15.23
1	522.01	96.0591	P02768	Serum albumin OS=Homo sapiens GN=ALB	1	auto	2	99	HKDDNPNLPR	iTRAQ8plex@N-term; iTRAQ8plex(K)@2	cleaved Q-H@N-term	0.00450982	1813.01	1814.02	1813.01	1814.01	1	14	6,1,4,101,3	20	5.37579	19.8102					2.92222	20.6987		0.949846	28.5964					0.713231	32.2828		1.16616	26.0957		75.38	14.65		397.61	15.26		27.7	15.2
1	522.01	96.0591	P02768	Serum albumin OS=Homo sapiens GN=ALB	1	auto	2	99	HPDYSVVLLLR	iTRAQ8plex@N-term		0.0405129	1614.98	1615.99	1614.94	1615.95	1	18	8,2,4,241,11	48	0.590777	3.02294		0.552441	3.04703		0.55976	3.1107		0.900011	2.35351		0.587796	3.00635		0.537403	3.16143		0.797046	2.52845		1111.23	18.69		644.15	16.18		643.11	16.34
1	522.01	96.0591	P02768	Serum albumin OS=Homo sapiens GN=ALB	1	auto	2	99	HPYFYAPEL	iTRAQ8plex@N-term; iTRAQ8plex(Y)@5	cleaved L-L@C-term	0.00119216	1743.95	1744.95	1743.94	1744.95	1	11	5,3,7,197,10	39.2	0.853765	14.3158		0.790789	13.7795		1.70252	9.8395		0.932628	12.3069		1.38152	10.3709		1.43768	9.66387		2.03593	9.55206		179.81	15.09		150.63	17.47		148.96	16.28
1	522.01	96.0591	P02768	Serum albumin OS=Homo sapiens GN=ALB	1	auto	2	99	HPYFYAPELL	iTRAQ8plex@N-term	cleaved L-F@C-term	-0.00169907	1552.82	1553.83	1552.82	1553.83	1	13	5,3,7,250,3	49.8	0.244932	24.6172		0.465054	9.94545		0.980296	6.19907		0.344559	14.5995		0.653336	7.55801		0.548828	8.33992		1.52525	5.19503		347.4	15.1		83.49	20.23		169.25	15.14
1	522.01	96.0591	P02768	Serum albumin OS=Homo sapiens GN=ALB	1	auto	2	99	HPYFYAPELLFFAK	iTRAQ8plex@N-term; iTRAQ8plex(K)@14		0.0993183	2350.4	2351.4	2350.3	2351.3	1	17	8,1,4,319,2	63.6	0.315307	20.1435		0.456055	11.8212		0.694065	11.9404		0.997865	7.50097		0.704064	10.3636		0.628566	8.37985		0.727366	8.84336		308.94	17.01		95.58	18.52		147.6	15.44
1	522.01	96.0591	P02768	Serum albumin OS=Homo sapiens GN=ALB	1	auto	2	99	IAEVENDEMPADLPSLAADFVESK	No iTRAQ8plex@N-term; iTRAQ8plex(K)@24	cleaved C-I@N-term	0.00400831	2893.43	2894.43	2893.42	2894.43	1	28	2,2,4,286,4	57	0.922925	2.95118		0.35862	5.99619		0.53057	4.05187		0.888137	2.93533		0.653055	3.60264		0.983516	2.55494		0.603462	3.89712		815.38	15.82		738.39	16.42		306.33	17.38
1	522.01	96.0591	P02768	Serum albumin OS=Homo sapiens GN=ALB	1	auto	2	99	IKQNCELFEQLGEYK	No iTRAQ8plex@N-term; iTRAQ8plex(K)@2; Deamidated(Q)@3; Oxidation(N)@4; Methylthio(C)@5; iTRAQ8plex(K)@15	cleaved L-I@N-term; missed K-Q@2	0.0478441	2512.33	2513.34	2512.28	2513.29	1	15	1,3,4,201,6	40	0.497671	8.48467		0.700491	6.02315		0.424156	11.0818		0.77693	6.12055		0.656279	6.88326		0.623736	5.9244		0.561841	7.16125		433.94	15.58		211.9	16.29		318.44	15.4
1	522.01	96.0591	P02768	Serum albumin OS=Homo sapiens GN=ALB	1	auto	2	99	KFQNALLVR	iTRAQ8plex@N-term; iTRAQ8plex(K)@1	cleaved Y-K@N-term; missed K-F@1	-0.00517495	1696.06	1697.06	1696.06	1697.07	1	16	7,3,4,183,12	36.4	0.765057	1.59752		0.910169	1.40569		0.990106	1.26926		1.07104	1.28226		0.915024	1.38077		0.820751	1.30115		1.40133	1.14822		1755.19	16.57		1317.58	16.98		1673.56	17.43
1	522.01	96.0591	P02768	Serum albumin OS=Homo sapiens GN=ALB	1	auto	2	99	KLVAASQAALG	iTRAQ8plex@N-term; iTRAQ8plex(K)@1	cleaved G-L@C-term; missed K-L@1	-0.0110603	1636	1637.01	1636.01	1637.02	1	11	8,1,4,191,11	38	1.51177	7.77557		1.1433	10.3159		1.25161	8.06212		1.17478	8.23194		0.546405	12.8577		1.01117	8.50836		0.71491	11.2049		307.35	20.18		455.91	18.99		368.12	29.29
1	522.01	96.0591	P02768	Serum albumin OS=Homo sapiens GN=ALB	1	auto	2	99	KLVAASQAALGL	iTRAQ8plex@N-term; iTRAQ8plex(K)@1	missed K-L@1	-0.0462191	1749.05	1750.06	1749.1	1750.1	1	17	8,1,4,246,11	49	0.597019	0.549446		0.616234	0.483975		0.996086	0.355664		0.921682	0.371181		0.667687	0.452037		0.797786	0.375638		0.940236	0.394712		7709.65	20.11		4516.29	21.84		4977.09	20.29
1	522.01	96.0591	P02768	Serum albumin OS=Homo sapiens GN=ALB	1	auto	2	99	KQTALVELVK	iTRAQ8plex@N-term; iTRAQ8plex(K)@1; iTRAQ8plex(K)@10	missed K-Q@1	-0.143985	2040.16	2041.17	2040.31	2041.31	1	15	8,2,4,189,7	37.6	1.02444	8.17393		0.506748	12.1826		0.700224	9.12827		0.647804	8.96415		0.494036	11.778		0.535937	9.0938		0.632308	12.5968		345.49	18.88		347.28	21.11		183.41	19.97
1	522.01	96.0591	P02768	Serum albumin OS=Homo sapiens GN=ALB	1	auto	2	99	KVPQVSTPTLV	iTRAQ8plex@N-term; iTRAQ8plex(K)@1	cleaved V-E@C-term; missed K-V@1	-0.0219103	1776.08	1777.08	1776.1	1777.1	1	12	7,1,4,183,7	36.4	0.69293	11.6905		0.622478	14.7937		0.777366	11.0132		1.41832	8.2257		0.604896	10.9319		0.378401	17.856		0.931997	11.1343		270.17	18.51		183.69	17.4		176.18	23.1
1	522.01	96.0591	P02768	Serum albumin OS=Homo sapiens GN=ALB	1	auto	2	99	KVPQVSTPTLVEVSR	iTRAQ8plex@N-term; iTRAQ8plex(K)@1	missed K-V@1	0.0270655	2247.37	2248.38	2247.34	2248.35	1	16	1,3,4,172,7	34.2	1.15525	2.4828		0.85521	2.85019		0.932479	2.66772		1.11459	2.46672		0.574616	3.74467		0.746465	2.74347		0.990601	2.73994		834.44	15.77		945.87	15.23		747.59	15.95
1	522.01	96.0591	P02768	Serum albumin OS=Homo sapiens GN=ALB	1	auto	2	99	KYLYEIAR	iTRAQ8plex@N-term; iTRAQ8plex(K)@1; iTRAQ8plex(Y)@4	missed K-Y@1	-0.0133704	1967.18	1968.19	1967.2	1968.2	1	11	7,1,4,175,12	34.8	0.67939	0.865052		0.805694	0.730383		0.896426	0.687557		0.852178	0.710278		0.776538	0.759577		0.830557	0.654294		0.912903	0.73223		3414.63	15.65		2276.26	16.7		2882.1	16.39
1	522.01	96.0591	P02768	Serum albumin OS=Homo sapiens GN=ALB	1	auto	2	99	LCTVATLR	iTRAQ8plex@N-term; Methylthio(C)@2		-0.0019348	1225.68	1226.69	1225.68	1226.69	1	14	1,3,4,225,2	44.8	0.589816	9.0966		0.758772	7.07958		1.07085	5.67925		0.467905	10.613		0.576461	8.08246		0.999949	5.51058		0.315458	16.0863		341.23	14.38		197.48	15.92		271.24	15.43
1	522.01	96.0591	P02768	Serum albumin OS=Homo sapiens GN=ALB	1	auto	2	99	LCTVATLRE	iTRAQ8plex@N-term; Methylthio(C)@2; Arg->Thr@8	cleaved E-T@C-term; missed R-E@8	0.0102263	1299.68	1300.69	1299.67	1300.68	1	14	2,1,4,238,7	47.4	0.818697	4.3977		1.07089	3.69355		1.28625	3.38		0.807759	4.15998		1.02757	3.70636		0.978134	3.50373		1.12888	3.71992		576.64	15.93		463.22	15.85		646.91	15.86
1	522.01	96.0591	P02768	Serum albumin OS=Homo sapiens GN=ALB	1	auto	2	99	LDELRDEGK	Delta:H(2)C(2)@N-term; iTRAQ8plex(K)@9	missed R-D@5	0.0338936	1403.79	1404.8	1403.76	1404.76	1	14	2,2,4,139,12	27.6	0.514644	4.02121		0.625211	3.73933		0.733686	3.07593		0.925326	2.64158		0.826336	2.79131		0.57959	3.17228		1.09201	2.52802		872.13	17.07		440.4	15.47		571.22	18.2
1	522.01	96.0591	P02768	Serum albumin OS=Homo sapiens GN=ALB	1	auto	2	99	LDELRDEGKASSAK	iTRAQ8plex@N-term; iTRAQ8plex(K)@9; iTRAQ8plex(S)@11; No iTRAQ8plex(K)@14	missed R-D@5; missed K-A@9	0.0598813	2430.44	2431.45	2430.38	2431.39	1	19	1,2,4,155,11	30.8	1.29533	7.14531		0.516642	11.3385		1.04965	7.26704		1.16331	7.12055		0.463973	13.9034		0.838318	7.85508		0.804842	8.75277		287.99	16.44		366.03	15.73		155.87	15.27
1	522.01	96.0591	P02768	Serum albumin OS=Homo sapiens GN=ALB	1	auto	2	99	LKCASLQK	iTRAQ8plex@N-term; No iTRAQ8plex(K)@2; Methylthio(C)@3; iTRAQ8plex(K)@8	missed K-C@2	-0.00818773	1543.9	1544.9	1543.9	1544.91	1	13	7,2,4,169,4	33.6	2.37123	9.536		1.15557	13.2277		1.79871	9.67339		1.9609	9.91761		1.37219	10.7352		1.15128	10.4357		1.9314	10.2008		191.24	16.19		444.95	19.53		231.51	23.53
1	522.01	96.0591	P02768	Serum albumin OS=Homo sapiens GN=ALB	1	auto	2	99	LKECCEKPLLEK	iTRAQ8plex@N-term; iTRAQ8plex(K)@2; Methylthio(C)@4; Methylthio(C)@5; iTRAQ8plex(K)@7; iTRAQ8plex(K)@12		0.0268279	2740.57	2741.58	2740.54	2741.55	1	20	2,1,4,243,4	48.4	0.79911	2.37422		0.741851	2.50885		1.16706	1.77078		1.35054	1.73013		0.874392	2.16243		1.0749	1.75469		1.03018	1.97705		1153.58	16.14		904.51	17.35		896.52	18.67
1	522.01	96.0591	P02768	Serum albumin OS=Homo sapiens GN=ALB	1	auto	2	99	LKECCEKPLLEKSH	iTRAQ8plex@N-term; iTRAQ8plex(K)@2; Methylthio(C)@4; Methylthio(C)@5; iTRAQ8plex(K)@7; No iTRAQ8plex(K)@12; Phospho(S)@13	cleaved H-C@C-term; missed K-S@12	-0.405211	2739.99	2741	2740.4	2741.4	1	15	3,3,16,228,4	45.4	0.777081	0.861415		0.903829	0.747802		0.967544	0.741004		1.28412	0.647327		0.765025	0.84788		1.0213	0.663294		1.16482	0.697484		2998	15.43		2285.9	15.79		2838.66	15.4
1	522.01	96.0591	P02768	Serum albumin OS=Homo sapiens GN=ALB	1	auto	2	99	LKKYLYEIAR	Formyl@N-term; Lys->His@2; iTRAQ8plex(K)@3	cleaved F-L@N-term; missed K-K@2; missed K-Y@3	0.047284	1636.97	1637.98	1636.92	1637.93	1	14	7,2,4,170,10	33.8	0.802517	25.4983		0.569358	34.0043		0.589888	31.3					0.838522	27.0128		0.6757	25.6676					97.71	15.24		76.94	15.52		58.28	17.61
1	522.01	96.0591	P02768	Serum albumin OS=Homo sapiens GN=ALB	1	auto	2	99	LPKLDELRDEGK	No iTRAQ8plex@N-term; Lys->Trp@3; iTRAQ8plex(K)@12	cleaved L-L@N-term; missed K-L@3; missed R-D@8	-0.0417798	1773.91	1774.92	1773.96	1774.96	1	14	2,2,4,272,9	54.2	0.214505	19.7945		0.168994	23.5387		0.235089	17.1362		0.402332	11.6814		0.4582	9.64741		1.30231	4.71223		0.186888	23.6242		375.06	15.08		78.94	15.3		66.4	15.4
1	522.01	96.0591	P02768	Serum albumin OS=Homo sapiens GN=ALB	1	auto	2	99	LQHKDDNPNLPR	iTRAQ8plex@N-term; iTRAQ8plex(K)@4	cleaved F-L@N-term	0.00357854	2054.15	2055.16	2054.15	2055.16	1	18	6,1,4,119,5	23.6	0.203002	31.4377		0.368306	18.5953		0.863101	8.75624		0.52283	13.4561		0.355154	16.8464		0.53388	12.5802		0.775016	10.7029		248.11	14.65		49.42	15.26		95.73	16.88
1	522.01	96.0591	P02768	Serum albumin OS=Homo sapiens GN=ALB	1	auto	2	99	LQQCPFEDHVK	iTRAQ8plex@N-term; Methylthio(C)@4; iTRAQ8plex(K)@11	cleaved Y-L@N-term	-0.0140215	1997.02	1998.03	1997.03	1998.04	1	15	4,3,12,193,3	38.4	1.18623	8.30274		0.748443	12.7333		0.636016	11.6225		0.840628	10.3127		0.566714	14.8079		1.0653	7.84184		1.42843	7.81534		231.74	14.41		269.73	14.84		181.7	20.19
1	522.01	96.0591	P02768	Serum albumin OS=Homo sapiens GN=ALB	1	auto	2	99	LSQRFPK	iTRAQ8plex@N-term; iTRAQ8plex(K)@7	missed R-F@4	0.00171556	1482.91	1483.92	1482.91	1483.92	1	11	7,3,4,151,5	30	1.22575	0.133272		0.428324	0.267198		0.795424	0.159603		1.59848	0.119067		0.507106	0.236251		0.700345	0.15758		0.499603	0.237461		15570.8	15.8		18727.1	16.18		6986.79	17.27
1	522.01	96.0591	P02768	Serum albumin OS=Homo sapiens GN=ALB	1	auto	2	99	LVAASQAALG	iTRAQ8plex@N-term	cleaved G-L@C-term	0.0232341	1203.74	1204.74	1203.71	1204.72	1	11	4,2,12,202,4	40.2	1.44752	11.1665		0.695498	15.805		0.8634	14.8352		0.766058	15.9643		0.535265	21.3825		1.21762	10.8904		0.426295	23.8971		183.79	17.21		261.04	15.88		133.91	17.05
1	522.01	96.0591	P02768	Serum albumin OS=Homo sapiens GN=ALB	1	auto	2	99	LVAASQAALGL	iTRAQ8plex@N-term		0.00596545	1316.8	1317.81	1316.8	1317.8	1	17	4,1,12,288,4	57.4	0.585654	4.17098		0.866625	2.96008		1.25203	2.51848		0.725169	3.54086		1.08777	2.69024		0.881868	2.8538		0.633638	3.81391		775.8	15.54		445.81	16.31		704.33	15.35
1	522.01	96.0591	P02768	Serum albumin OS=Homo sapiens GN=ALB	1	auto	2	99	LVNEVTEF	iTRAQ8plex@N-term	cleaved F-A@C-term	-0.016279	1253.66	1254.67	1253.68	1254.69	1	12	2,2,4,235,10	46.8	1.06374	3.75308		0.869069	3.71513		1.2446	3.07524		1.30508	3.13213		0.811805	4.00773		1.09674	3.10519		1.24451	3.24753		726.08	18.41		757.84	20.97		661.05	17.95
1	522.01	96.0591	P02768	Serum albumin OS=Homo sapiens GN=ALB	1	auto	2	99	LVNEVTEFAK	iTRAQ8plex@N-term; iTRAQ8plex(K)@10		1.02426	1758.04	1759.05	1757.02	1758.03	1	16	1,1,4,221,11	44	0.698855	0.341957		0.720551	0.317088		1.10211	0.242244		0.974069	0.265016		0.772366	0.303875		0.774548	0.264841		1.09137	0.255857		9633.24	17.61		6605.7	19.09		7271.64	18.84
1	522.01	96.0591	P02768	Serum albumin OS=Homo sapiens GN=ALB	1	auto	2	99	LVNEVTEFAKTC	iTRAQ8plex@N-term; Lys->Arg@10; Methylthio(C)@12	cleaved C-V@C-term; missed K-T@10	0.115778	1730.98	1731.99	1730.86	1731.87	1	17	1,3,4,217,6	43.2	0.812011	3.21331		0.762868	2.99713		0.769107	3.00187		0.535773	4.44204		0.780049	3.01165		0.73916	3.08096		0.822873	2.94924		817.9	15.31		651.66	17.02		653.65	15.3
1	522.01	96.0591	P02768	Serum albumin OS=Homo sapiens GN=ALB	1	auto	2	99	LVRPEVDVMCTAF	iTRAQ8plex@N-term; Methylthio(C)@10	cleaved F-H@C-term	0.0224665	1828.94	1829.95	1828.92	1829.93	1	11	2,3,4,279,10	55.6	2.73786	4.13521		0.709891	6.85391		2.41362	4.12652		1.31614	4.85971		0.598531	8.12326		0.600042	6.63112		1.95997	4.39372		396.46	15.34		1065.05	15.54		294.84	16.68
1	522.01	96.0591	P02768	Serum albumin OS=Homo sapiens GN=ALB	1	auto	2	99	LVRPEVDVMCTAFHD	iTRAQ8plex@N-term; Methylthio(C)@10	cleaved D-N@C-term	-0.110467	2080.89	2081.9	2081.01	2082.01	1	14	1,1,4,250,9	49.8	0.999007	12.5615		0.920929	12.63		1.11982	10.9641		0.719186	14.2971		1.90361	9.98716		1.19037	10.8704		1.04931	12.3013		181.07	15.67		177.49	16.16		174.69	16.07
1	522.01	96.0591	P02768	Serum albumin OS=Homo sapiens GN=ALB	1	auto	2	99	LVRPEVDVMCTAFHDN	iTRAQ8plex@N-term; Methylthio(C)@10	cleaved N-E@C-term	-0.118274	2194.93	2195.94	2195.05	2196.06	1	16	1,1,4,249,12	49.6	1.11644	5.96908		0.84778	6.34394		1.13491	5.60465		0.832771	6.62561		1.10173	5.7495		0.738618	8.11394		1.64494	5.14947		349.08	14.95		382.4	15.9		310.03	14.51
1	522.01	96.0591	P02768	Serum albumin OS=Homo sapiens GN=ALB	1	auto	2	99	LVRPEVDVMCTAFHDNEETFLK	iTRAQ8plex@N-term; Methylthio(C)@10; Deamidated(N)@16; iTRAQ8plex(K)@22		0.033353	3247.65	3248.66	3247.62	3248.62	1	16	2,3,4,265,4	52.8	0.554816	4.29605		0.724259	3.42365		0.683825	3.61859		0.895738	3.05512		0.68062	3.53272		0.663639	3.21576		1.1157	2.77959		719.91	14.54		391.91	14.86		546.22	15.1
1	522.01	96.0591	P02768	Serum albumin OS=Homo sapiens GN=ALB	1	auto	2	99	LVTDLTK	iTRAQ8plex@N-term; iTRAQ8plex(K)@7		0.0224966	1396.9	1397.9	1396.88	1397.88	1	12	4,2,12,502,1	100.2	1.18157	20.0225					0.703241	25.3151		0.780089	31.7368		1.20408	21.4001		0.924997	21.377		1.0175	21.2323		104.92	16.51		121.64	15.06		48.75	18.46
1	522.01	96.0591	P02768	Serum albumin OS=Homo sapiens GN=ALB	1	auto	2	99	MDDFAAFVEK	iTRAQ8plex@N-term; Met->Pro@1; iTRAQ8plex(K)@10	cleaved V-M@N-term	-0.0795158	1745.87	1746.87	1745.94	1746.95	1	15	2,2,4,304,7	60.6	2.52323	1.92205		0.624599	3.56043		0.810321	2.76602		1.77021	2.01257		0.96872	2.76959		0.600562	3.16621		0.471621	4.58038		860.33	15.31		2130.01	15.47		562.94	17.36
1	522.01	96.0591	P02768	Serum albumin OS=Homo sapiens GN=ALB	1	auto	2	99	MPCAEDYLSVVLNQL	iTRAQ8plex@N-term; Oxidation(M)@1; Methylthio(C)@3	cleaved L-C@C-term	0.0184249	2060.01	2061.02	2059.99	2061	1	15	2,2,4,340,1	67.8	0.850388	11.3005		0.855265	10.8047		1.96463	8.05283		1.91296	8.24516		0.787404	12.0286		1.48692	8.19679		0.860104	11.1177		208.7	15.35		174.14	14.94		186.99	14.8
1	522.01	96.0591	P02768	Serum albumin OS=Homo sapiens GN=ALB	1	auto	2	99	NDEMPADLPSLAADFVESK	No iTRAQ8plex@N-term; Asp->Asn@2; iTRAQ8plex(K)@19	cleaved E-N@N-term	-0.0154042	2351.15	2352.15	2351.16	2352.17	1	19	2,2,4,278,5	55.4	1.43341	3.53523		1.13728	3.80843		1.29339	3.76654		1.36642	3.56479		0.796601	4.87573		0.733836	4.34766		1.13305	3.83482		535.02	15.64		752.49	14.96		637.43	15.56
1	522.01	96.0591	P02768	Serum albumin OS=Homo sapiens GN=ALB	1	auto	2	99	NECFLQHK	iTRAQ8plex@N-term; Methylthio(C)@3; iTRAQ8plex(K)@8		-3.01501	1668.85	1669.86	1671.87	1672.88	1	11	6,1,4,243,2	48.4	0.524719	6.80333		0.442024	7.33567		1.12558	3.72036		0.541271	5.89531		0.647937	5.34106		0.678414	4.57142		1.44096	3.55856		516.3	14.97		265.82	16.36		239.08	16.11
1	522.01	96.0591	P02768	Serum albumin OS=Homo sapiens GN=ALB	1	auto	2	99	NECFLQHKDDN	iTRAQ8plex@N-term; Methylthio(C)@3; Lys->Ser@8; Deamidated(N)@11	cleaved N-P@C-term	-0.0290533	1671.65	1672.66	1671.68	1672.69	1	14	6,1,4,154,9	30.6	0.394965	0.567174		0.629734	0.351773		1.20188	0.248356		0.62871	0.368959		0.751472	0.317469		0.804465	0.279611		1.15546	0.261561		8074.04	15.71		3129.02	16.67		5326.52	15.61
1	522.01	96.0591	P02768	Serum albumin OS=Homo sapiens GN=ALB	1	auto	2	99	NECFLQHKDDNPNLPR	No iTRAQ8plex@N-term; Methylthio(C)@3; iTRAQ8plex(K)@8		-0.162114	2288.93	2289.94	2289.09	2290.1	1	18	4,2,12,165,3	32.8	0.751985	13.1323		0.380296	20.7252		0.772567	12.5936		2.21363	8.83284		0.726815	13.3707		1.32733	9.42365		0.825253	13.1054		201.03	16.51		148.33	15.2		80.09	15.24
1	522.01	96.0591	P02768	Serum albumin OS=Homo sapiens GN=ALB	1	auto	2	99	NLGKVGSK	iTRAQ8plex@N-term; iTRAQ8plex(K)@4; iTRAQ8plex(K)@8	missed K-V@4	-0.0132435	1714.07	1715.08	1714.09	1715.09	1	12	7,1,4,126,3	25	0.764482	8.08558		0.613563	9.43797		0.498294	11.5712		1.15239	6.46459		0.875861	8.39609		0.977496	7.59774		0.646973	9.05963		376.45	18.13		282.38	18.34		241.97	19.64
1	522.01	96.0591	P02768	Serum albumin OS=Homo sapiens GN=ALB	1	auto	2	99	NQLCVLHEK	iTRAQ8plex@N-term; Methylthio(C)@4; iTRAQ8plex(K)@9	cleaved L-N@N-term	-0.0147688	1736.94	1737.94	1736.95	1737.96	1	16	6,1,4,165,4	32.8	0.0718113	30.5601		0.266574	6.73999		1.5742	2.33127		0.470681	4.86161		0.696063	3.16005		0.74547	2.93651		1.71144	2.2864		801.43	16.09		56.47	17.22		223.81	14.4
1	522.01	96.0591	P02768	Serum albumin OS=Homo sapiens GN=ALB	1	auto	2	99	PCFSALEVDETYVPK	iTRAQ8plex@N-term; Methylthio(C)@2; iTRAQ8plex(Y)@12; iTRAQ8plex(K)@15	cleaved R-P@N-term	0.0710613	2655.48	2656.48	2655.41	2656.41	1	12	1,2,4,241,2	48	0.528453	6.91457		0.737859	5.28876		0.360655	10.2184		0.740074	5.1494		0.453237	8.66286		0.672599	5.84568		0.348386	11.2326		479.21	14.77		248.48	15.38		370.42	15.92
1	522.01	96.0591	P02768	Serum albumin OS=Homo sapiens GN=ALB	1	auto	2	99	PHECYAK	No iTRAQ8plex@N-term; Methylthio(C)@4; iTRAQ8plex(K)@7	cleaved D-P@N-term	0.00404087	1196.57	1197.57	1196.56	1197.57	1	11	4,3,12,122,5	24.2	0.824143	5.06404		0.856271	4.64342		0.682596	5.31446		0.836832	4.6909		0.683326	6.04538		0.411484	7.28885		0.953047	4.44828		500.24	15.13		404.52	16.43		448.73	15.81
1	522.01	96.0591	P02768	Serum albumin OS=Homo sapiens GN=ALB	1	auto	2	99	PKLDELRDEGK	Formyl@N-term; Lys->Met@2; iTRAQ8plex(K)@11	cleaved L-P@N-term; missed K-L@2; missed R-D@7	-0.0142424	1633.81	1634.82	1633.83	1634.84	1	14	2,2,4,213,11	42.4	1.35722	2.26637		0.249497	7.51635		0.826289	2.72274		1.22079	2.34652		0.292152	6.28442		0.177742	10.0399		0.555645	3.90971		838.42	14.49		1116.53	16.37		219.14	16.03
1	522.01	96.0591	P02768	Serum albumin OS=Homo sapiens GN=ALB	1	auto	2	99	PQVSTPTLVEVSR	iTRAQ8plex@N-term; Pro->Asp@1; Deamidated(Q)@2; Phospho(S)@4	cleaved V-P@N-term	-0.00288384	1814.89	1815.9	1814.9	1815.9	1	16	4,3,12,182,12	36.2	0.544526	10.4625		0.547515	10.2274		1.54985	5.71537		1.04594	7.09865		0.743453	8.03608		1.20346	5.89417		1.29604	6.32647		311.31	15.38		166.33	15.34		178.56	15.99
1	522.01	96.0591	P02768	Serum albumin OS=Homo sapiens GN=ALB	1	auto	2	99	PRLVRPEVDVMCTAFHDNEETFLK	No iTRAQ8plex@N-term; Val->Cys@4; Methylthio(C)@4; Deamidated(R)@5; Methylthio(C)@12; iTRAQ8plex(K)@24	cleaved L-P@N-term; missed R-L@2	0.149768	3246.64	3247.65	3246.49	3247.5	1	17	1,1,4,283,10	56.4	0.622101	1.39306		0.81895	1.13413		0.973768	1.01842		1.03876	1.01334		0.85743	1.08089		0.848166	1.00494		1.19484	0.97436		2120.6	15.66		1294.43	15.29		1819.33	15.66
1	522.01	96.0591	P02768	Serum albumin OS=Homo sapiens GN=ALB	0	auto - shared MS/MS	2	99	QDSISSK	iTRAQ8plex@N-term; iTRAQ8plex(K)@7	cleaved N-Q@N-term	0.0289455	1371.81	1372.82	1371.78	1372.79	1	12	4,2,12,106,2	21	0.407025	36.4841		0.706572	16.8488		0.897925	14.4162		1.20327	13.3818		0.666017	17.3386		1.02079	14.1326		0.507952	22.2471		153.39	15.55		61.26	21.47		113.54	15.28
1	522.01	96.0591	P02768	Serum albumin OS=Homo sapiens GN=ALB	1	auto	2	99	QEPERNECFLQHK	iTRAQ8plex@N-term; Methylthio(C)@8; iTRAQ8plex(K)@13	missed R-N@5	-0.0934319	2311.07	2312.08	2311.17	2312.17	1	19	3,1,16,155,3	30.8	0.725204	0.351241		0.71385	0.320468		1.14573	0.249028		0.963206	0.268902		0.720314	0.317451		0.801939	0.275276		0.991537	0.274322		8032.66	15.12		5715.82	16.95		6007.06	15.58
1	522.01	96.0591	P02768	Serum albumin OS=Homo sapiens GN=ALB	1	auto	2	99	QEPERNECFLQHKDDN	iTRAQ8plex@N-term; Deamidated(N)@6; Methylthio(C)@8; Lys->Ser@13	cleaved N-P@C-term; missed R-N@5	0.209474	2311.19	2312.2	2310.98	2311.99	1	17	1,2,4,157,12	31.2	0.71317	3.28045		0.716143	3.3558		1.50394	2.18323		0.874302	2.80629		0.87666	2.81065		1.01075	2.39126		1.2345	2.44738		811.43	15.12		567.81	15.33		608.76	16.99
1	522.01	96.0591	P02768	Serum albumin OS=Homo sapiens GN=ALB	1	auto	2	99	QEPERNECFLQHKDDNPN	Gln->pyro-Glu@N-term; Methylthio(C)@8; iTRAQ8plex(K)@13	cleaved N-L@C-term; missed R-N@5	0.0306862	2545.16	2546.16	2545.13	2546.13	1	15	2,2,4,162,4	32.2	1.18084	22.4122					1.77956	19.0816		1.736	18.483		0.70487	30.0206		1.42763	18.9776		0.856782	24.9156		92.47	14.9		107.14	16.69		0	12.47
1	522.01	96.0591	P02768	Serum albumin OS=Homo sapiens GN=ALB	1	auto	2	99	QEPERNECFLQHKDDNPNLPR	Gln->pyro-Glu@N-term; Methylthio(C)@8; iTRAQ8plex(K)@13	missed R-N@5	-0.0899839	2911.27	2912.28	2911.36	2912.37	1	21	2,1,4,184,9	36.6	1.52868	26.3133														1.03422	28.3016					90.87	21.71		136.3	15.03		55.78	16.46
1	522.01	96.0591	P02768	Serum albumin OS=Homo sapiens GN=ALB	1	auto	2	99	QLCVLHEK	iTRAQ8plex@N-term; Methylthio(C)@3; iTRAQ8plex(K)@8	cleaved N-Q@N-term	-0.00912233	1622.9	1623.91	1622.91	1623.92	1	14	6,1,4,168,12	33.4	0.432034	17.2723		0.301728	20.1707		1.58238	6.28021		0.618693	10.5953		0.581851	10.5023		1.17521	6.67872		2.07805	6.12844		281.85	15.38		119.48	19.58		89.09	17.3
1	522.01	96.0591	P02768	Serum albumin OS=Homo sapiens GN=ALB	1	auto	2	99	QNCELFEQLGEY	iTRAQ8plex@N-term; Methylthio(C)@3; iTRAQ8plex(Y)@12	cleaved Y-K@C-term	0.0102367	2126.04	2127.05	2126.03	2127.03	1	17	2,3,4,238,6	47.4	3.75338	23.4365		7.03929	22.8395		2.47766	25.2316		2.79448	25.5098		2.09761	25.6988		2.99546	23.7636		2.06336	27.1744		60.85	13.76		224.1	13.8		448.73	14.4
1	522.01	96.0591	P02768	Serum albumin OS=Homo sapiens GN=ALB	1	auto	2	99	QNCELFEQLGEYK	Delta:H(2)C(2)@N-term; Deamidated(N)@2; Methylthio(C)@3; iTRAQ8plex(K)@13		0.0183195	1976.93	1977.94	1976.92	1977.92	1	17	2,2,4,259,6	51.6	0.462786	12.8807		0.644375	9.27765		0.838451	7.58088		0.740865	9.46215		0.819893	7.98103		0.513736	11.9549		1.14797	7.03111		309.83	16.79		140.69	16.44		209.15	15.75
1	522.01	96.0591	P02768	Serum albumin OS=Homo sapiens GN=ALB	1	auto	2	99	QNCELFEQLGEYKFQN	iTRAQ8plex@N-term; Methylthio(C)@3; Lys->Asn@13; Oxidation(N)@16	cleaved N-A@C-term; missed K-F@13	0.0842703	2341.11	2342.12	2341.03	2342.04	1	16	1,1,4,248,12	49.4							3.23784	41.4997											25.1527	40.1161		40.37	16.18		52.75	15.67		84.44	17.12
1	522.01	96.0591	P02768	Serum albumin OS=Homo sapiens GN=ALB	1	auto	2	99	QNCELFEQLGEYKFQNALLVR	Gln->pyro-Glu@N-term; Methylthio(C)@3; iTRAQ8plex(K)@13	missed K-F@13	-0.0286605	2874.41	2875.41	2874.44	2875.44	1	22	2,3,4,322,2	64.2	1.07443	4.60378		0.235526	13.3112		0.632167	5.80239		0.890658	5.03933		0.526067	6.9871		0.863747	4.64341		0.928986	5.11798		468.92	16.4		494.35	14.8		115.7	14.86
1	522.01	96.0591	P02768	Serum albumin OS=Homo sapiens GN=ALB	1	auto	2	99	QTALVELVK	iTRAQ8plex@N-term; iTRAQ8plex(K)@9		-0.995343	1607.01	1608.02	1608.01	1609.01	1	15	3,3,16,476,1	95				0.908149	30.3459					1.61577	23.795											71.57	14.78		53.23	15.41		68.09	15.14
1	522.01	96.0591	P02768	Serum albumin OS=Homo sapiens GN=ALB	1	auto	2	99	QTALVELVKHK	iTRAQ8plex@N-term; Lys->Arg@9; Lys->Leu@11	cleaved K-P@C-term; missed K-H@9	0.030192	1581.98	1582.99	1581.95	1582.96	1	14	5,1,7,198,6	39.4	0.697487	9.01428		0.836856	6.09696		0.732366	6.41328		0.694491	7.29393		0.544234	8.05532		0.621709	6.44671		0.709833	7.24385		382.45	14.92		261.74	21.27		335.29	15.71
1	522.01	96.0591	P02768	Serum albumin OS=Homo sapiens GN=ALB	1	auto	2	99	RFKDLGEENFK	iTRAQ8plex@N-term; Deamidated(R)@1; Lys->Ala@3; iTRAQ8plex(K)@11	cleaved H-R@N-term; missed R-F@1	-0.0587687	1933.98	1934.98	1934.04	1935.04	1	14	2,2,4,204,9	40.6	3.05463	4.66767		1.35562	5.72472		1.00265	6.1347		1.99583	4.90866		1.86089	4.9146		1.00451	5.82925		1.17041	6.06723		348	15.37		1043.03	15.75		494.21	18
1	522.01	96.0591	P02768	Serum albumin OS=Homo sapiens GN=ALB	1	auto	2	99	RHPDYSVVL	iTRAQ8plex@N-term	cleaved L-L@C-term; missed R-H@1	-0.00243732	1388.77	1389.78	1388.77	1389.78	1	10	7,1,4,176,9	35	1.43345	1.11009		1.04053	1.25319		0.689889	1.56568		0.978236	1.30025		0.767392	1.45972		0.512678	1.71083		0.653434	1.76175		1779.24	15.8		2502.52	16.67		1939.48	17.15
1	522.01	96.0591	P02768	Serum albumin OS=Homo sapiens GN=ALB	1	auto	2	99	RHPDYSVVLL	iTRAQ8plex@N-term	cleaved L-L@C-term; missed R-H@1	-0.00621372	1501.85	1502.86	1501.86	1502.86	1	11	7,1,4,212,6	42.2	1.46337	1.56314		0.92874	1.917		0.807649	1.96146		0.862143	1.84809		0.853945	1.9541		0.684165	1.93835		0.604763	2.30292		1275.67	16.04		1831.69	17.01		1241.16	17.96
1	522.01	96.0591	P02768	Serum albumin OS=Homo sapiens GN=ALB	1	auto	2	99	RHPDYSVVLLLR	iTRAQ8plex@N-term	missed R-H@1	0.00112662	1771.04	1772.05	1771.04	1772.05	1	17	7,3,4,220,6	43.8	1.24379	6.34506		0.746998	8.44332		0.581181	8.8991		1.21467	6.11164		0.671749	8.96358		0.950228	6.35725		0.817721	7.55249		314.01	15.29		383.22	15.59		245.73	16.95
1	522.01	96.0591	P02768	Serum albumin OS=Homo sapiens GN=ALB	1	auto	2	99	RHPYFYAPEL	iTRAQ8plex@N-term	cleaved L-L@C-term; missed R-H@1	0.00132924	1595.84	1596.85	1595.84	1596.85	1	11	6,2,4,201,5	40	0.591584	20.724		0.887513	14.5263		0.87252	14.5698		0.832796	14.9339		0.974515	14.7786		1.48799	11.1175		1.52434	11.9265		151.62	14.83		88.01	16.08		140.97	15.14
1	522.01	96.0591	P02768	Serum albumin OS=Homo sapiens GN=ALB	1	auto	2	99	RHPYFYAPELL	iTRAQ8plex@N-term	cleaved L-F@C-term; missed R-H@1	0.00123657	1708.93	1709.93	1708.92	1709.93	1	11	7,1,4,245,2	48.8	0.719383	12.6357		1.13268	8.12999		0.619678	11.1067		1.48044	7.37829		0.738834	12.5691		0.832606	9.47548		1.06336	9.67008		275.04	17.14		194.14	21.34		326.36	17.04
1	522.01	96.0591	P02768	Serum albumin OS=Homo sapiens GN=ALB	1	auto	2	99	RPCFSALEVDETYVPK	iTRAQ8plex@N-term; Methylthio(C)@3; iTRAQ8plex(K)@16		-0.0517493	2507.25	2508.26	2507.3	2508.31	1	16	1,2,4,223,8	44.4	0.743938	0.457929		0.673782	0.466833		0.806238	0.419344		1.00465	0.363403		0.647857	0.477485		0.673064	0.418221		0.801712	0.42359		6040.39	16.02		4409.21	16.46		4263.63	16.38
1	522.01	96.0591	P02768	Serum albumin OS=Homo sapiens GN=ALB	1	auto	2	99	SALEVDETYVPK	iTRAQ8plex@N-term; iTRAQ8plex(K)@12	cleaved F-S@N-term	-0.00606458	1958.08	1959.08	1958.08	1959.09	1	14	2,3,4,173,6	34.4	0.852634	7.99924		0.588907	9.07639		0.620903	9.19406		0.656218	8.23678		0.589048	8.66788		0.587086	8.19008		0.85513	7.30562		342.06	17.19		286.17	17.81		211.03	15.95
1	522.01	96.0591	P02768	Serum albumin OS=Homo sapiens GN=ALB	1	auto	2	99	SEVAHR	iTRAQ8plex@N-term		-0.00205953	1001.55	1002.56	1001.56	1002.56	1	10	6,2,4,74,1	14.6	1.07602	1.41476		1.09641	1.37024		1.00687	1.4117		0.947973	1.45976		1.07248	1.3604		1.19403	1.23046		0.855641	1.6548		1424.41	14.45		1503.88	14.83		1636.08	15.07
1	522.01	96.0591	P02768	Serum albumin OS=Homo sapiens GN=ALB	1	auto	2	99	SHCIAEVENDEMPADLPSL	iTRAQ8plex@N-term; Methylthio(C)@3	cleaved L-A@C-term	0.0144258	2419.12	2420.12	2419.1	2420.11	1	15	2,2,4,252,5	50.2	0.432947	15.9434		0.893023	8.69558		0.60402	10.0817		0.849202	8.02325		0.657458	9.64979		0.625749	9.12427		0.507105	13.4493		277.96	14.43		118.08	17.8		260.04	18.14
1	522.01	96.0591	P02768	Serum albumin OS=Homo sapiens GN=ALB	1	auto	2	99	SHCIAEVENDEMPADLPSLA	iTRAQ8plex@N-term; Methylthio(C)@3; Dehydrated(D)@15; iTRAQ8plex(S)@18	cleaved A-A@C-term	-0.0905516	2776.24	2777.25	2776.33	2777.34	1	15	2,2,4,246,3	49	0.953085	2.94275		0.865622	3.0678		0.785168	2.92846		1.05704	2.64649		0.957707	2.75163		0.73908	2.8185		0.786549	3.53531		846.37	17.06		791.5	16.97		767.51	17.75
1	522.01	96.0591	P02768	Serum albumin OS=Homo sapiens GN=ALB	1	auto	2	99	SHCIAEVENDEMPADLPSLAA	iTRAQ8plex@N-term; Methylthio(C)@3	cleaved A-D@C-term	0.0141248	2561.19	2562.2	2561.18	2562.18	1	18	2,2,4,247,5	49.2	0.969445	9.37517		1.01648	8.29134		0.685212	10.2411		0.777175	10.7882		0.896715	8.53664		0.700387	8.99155		0.716575	10.1162		257.29	15.4		244.74	17.66		273.98	15.72
1	522.01	96.0591	P02768	Serum albumin OS=Homo sapiens GN=ALB	1	auto	2	99	SHCIAEVENDEMPADLPSLAAD	iTRAQ8plex@N-term; Methylthio(C)@3; Oxidation(M)@12	cleaved D-F@C-term	-0.115309	2692.08	2693.09	2692.2	2693.2	1	19	2,2,4,221,8	44	1.35283	17.6079		0.605005	31.0529		0.96352	19.2514		0.410863	30.9702		0.937808	18.9023		0.677109	21.0754		1.2102	18.577		115.73	16.33		153.62	16.18		73.35	20.29
1	522.01	96.0591	P02768	Serum albumin OS=Homo sapiens GN=ALB	1	auto	2	99	SHCIAEVENDEMPADLPSLAADFVESK	iTRAQ8plex@N-term; Methylthio(C)@3; iTRAQ8plex(K)@27		-1.00897	3569.71	3570.71	3570.71	3571.72	1	16	2,3,4,359,1	71.6	1.32214	7.1519		1.20918	7.04415		1.77529	6.38431		1.11685	7.41186		1.55378	6.54998		1.16998	6.81696		1.17781	7.33552		283.39	15.68		367.64	16.66		358.98	15.65
1	522.01	96.0591	P02768	Serum albumin OS=Homo sapiens GN=ALB	1	auto	2	99	SHCIAEVENDEMPADLPSLAADFVESKD	iTRAQ8plex@N-term; Methylthio(C)@3; Lys->Asn@27	cleaved D-V@C-term	0.101896	3367.59	3368.59	3367.48	3368.49	1	16	2,2,4,317,2	63.2	2.04624	11.0632		0.456749	23.4569		0.867029	15.5686		2.27736	10.1116		1.64989	11.106		0.967295	12.5765		0.46647	21.6013		163.18	15.34		327.63	19.11		78.08	16.78
1	522.01	96.0591	P02768	Serum albumin OS=Homo sapiens GN=ALB	1	auto	2	99	SLHTLFGD	iTRAQ8plex@N-term	cleaved D-K@C-term	0.0237371	1192.66	1193.67	1192.64	1193.65	1	12	4,2,12,198,2	39.4	0.928879	21.2788		1.23049	17.338		0.56214	25.2677		0.972766	18.3336		0.230287	55.64		1.07042	18.5679		1.01617	18.5991		126.1	17.6		114.93	18.46		162.55	16.72
1	522.01	96.0591	P02768	Serum albumin OS=Homo sapiens GN=ALB	1	auto	2	99	SLHTLFGDK	iTRAQ8plex@N-term; iTRAQ8plex(K)@9		-0.0875094	1624.85	1625.86	1624.94	1625.95	1	16	8,2,4,189,11	37.6	0.568799	9.63039		0.957257	5.80926		0.989087	5.83809		0.835439	6.8936		0.754792	7.19674		1.09813	4.96954		1.1431	5.44501		435.83	16.07		243.24	21.64		437.06	19.62
1	522.01	96.0591	P02768	Serum albumin OS=Homo sapiens GN=ALB	1	auto	2	99	SLHTLFGDKL	iTRAQ8plex@N-term; iTRAQ8plex(K)@9	cleaved L-C@C-term; missed K-L@9	0.000127731	1738.02	1739.03	1738.02	1739.03	1	17	5,3,7,215,9	42.8	1.279	4.58516		1.05566	4.84844		0.892284	5.33197		0.882981	5.32299		0.652067	6.13012		0.904215	4.75639		0.660082	7.04693		421.87	14.76		529.43	15.69		466.55	15.66
1	522.01	96.0591	P02768	Serum albumin OS=Homo sapiens GN=ALB	1	auto	2	99	SLHTLFGDKLC	iTRAQ8plex@N-term; iTRAQ8plex(K)@9; Methylthio(C)@11	cleaved C-T@C-term; missed K-L@9	-0.00122852	1887.02	1888.03	1887.02	1888.03	1	17	5,3,7,239,2	47.6	0.515917	29.9957		0.57029	27.1189		1.27604	16.2236		1.70173	13.7317		0.962745	16.8047		1.29901	14.0045		0.653949	23.5812		130.24	15.74		65.93	18.1		77.81	18.89
1	522.01	96.0591	P02768	Serum albumin OS=Homo sapiens GN=ALB	1	auto	2	99	SLHTLFGDKLCTVA	iTRAQ8plex@N-term; iTRAQ8plex(K)@9; Methylthio(C)@11	cleaved A-T@C-term; missed K-L@9	-0.00786945	2158.17	2159.17	2158.17	2159.18	1	17	5,3,7,250,1	49.8	2.17856	11.2436		1.39698	13.2117		1.28823	12.982		1.57576	12.231		1.18082	13.6687		1.11052	14.7346		0.608186	20.1605		143.74	14.59		307.26	14.86		210.36	17.79
1	522.01	96.0591	P02768	Serum albumin OS=Homo sapiens GN=ALB	1	auto	2	99	SLHTLFGDKLCTVATL	iTRAQ8plex@N-term; iTRAQ8plex(K)@9; Methylthio(C)@11; Ala->Phe@14	cleaved L-R@C-term; missed K-L@9	0.065219	2448.4	2449.41	2448.34	2449.34	1	19	8,1,4,262,6	52.2	0.893087	5.66136		0.286889	13.1377		0.654562	6.09013		0.892954	6.27512		0.44014	8.81223		0.69961	5.25708		0.30804	13.8294		448.02	16.62		392.6	16.79		134.65	16.97
1	522.01	96.0591	P02768	Serum albumin OS=Homo sapiens GN=ALB	1	auto	2	99	SLHTLFGDKLCTVATLR	iTRAQ8plex@N-term; iTRAQ8plex(K)@9; Methylthio(C)@11	missed K-L@9	0.0903073	2528.5	2529.5	2528.41	2529.41	1	15	8,1,4,283,10	56.4	2.53257	0.731529		0.991011	0.973738		0.611107	1.27155		1.20534	0.880431		0.560727	1.38725		0.678913	1.04824		0.246484	2.8984		2369.62	16.07		5888.42	16.15		2460.1	17.19
1	522.01	96.0591	P02768	Serum albumin OS=Homo sapiens GN=ALB	0	auto - shared MS/MS	2	99	SVVLLLR	iTRAQ8plex@N-term	cleaved Y-S@N-term	-0.00155431	1102.74	1103.74	1102.74	1103.75	1	12	7,3,4,223,7	44.4	1.19698	13.5181		1.34872	12.768		0.849147	14.455		1.18564	13.7305		1.27227	12.2218		0.534525	21.7127		0.752075	24.6118		156.52	14.98		183.83	17.55		221.15	18.69
1	522.01	96.0591	P02768	Serum albumin OS=Homo sapiens GN=ALB	1	auto	2	99	TAFHDNEETFLKK	iTRAQ8plex@N-term; iTRAQ8plex(K)@12; iTRAQ8plex(K)@13	cleaved C-T@N-term; missed K-K@12	-0.102209	2491.28	2492.29	2491.38	2492.39	1	13	3,1,16,164,4	32.6	0.254529	20.7644		0.520944	9.49662		1.00213	6.49333		0.657102	8.76601		0.562879	10.7509		0.474852	9.37519		0.756376	8.32132		333.18	15.48		83.21	16.84		181.83	15.06
1	522.01	96.0591	P02768	Serum albumin OS=Homo sapiens GN=ALB	1	auto	2	99	TCVADESAEN	iTRAQ8plex@N-term; Methylthio(C)@2	cleaved N-C@C-term	0.0433108	1387.63	1388.64	1387.59	1388.6	1	12	2,2,4,131,5	26	1.51991	17.4008		0.436556	32.4992		1.97018	15.9755		1.84767	16.3179		0.836168	22.5039		1.68714	16.3498		1.43405	17.5109		124.11	18.38		185.09	16.91		56.76	16.42
1	522.01	96.0591	P02768	Serum albumin OS=Homo sapiens GN=ALB	1	auto	2	99	TCVADESAENCDK	iTRAQ8plex@N-term; Methylthio(C)@2; Methylthio(C)@11; iTRAQ8plex(K)@13		0.00811282	2083.92	2084.93	2083.91	2084.92	1	18	2,3,4,143,2	28.4	0.328831	14.6526		0.428907	11.1847		0.683863	7.71017		0.381428	13.4384		0.559704	8.55429		0.727865	6.34339		0.782126	7.62959		347.59	14.32		112.15	15.77		156.18	16.24
1	522.01	96.0591	P02768	Serum albumin OS=Homo sapiens GN=ALB	1	auto	2	99	TCVADESAENCDKS	iTRAQ8plex@N-term; Methylthio(C)@2; Methylthio(C)@11; iTRAQ8plex(K)@13	cleaved S-L@C-term; missed K-S@13	0.0119955	2170.96	2171.97	2170.95	2171.95	1	12	2,3,4,170,9	33.8	0.517039	17.8486		0.622562	12.5409		0.564363	13.1452		0.262171	33.2559		0.54545	15.5064		0.389746	15.4918		2.35256	7.62139		233.58	16.24		118.5	19.48		152.34	15.9
1	522.01	96.0591	P02768	Serum albumin OS=Homo sapiens GN=ALB	1	auto	2	99	TCVADESAENCDKSL	iTRAQ8plex@N-term; Methylthio(C)@2; Methylthio(C)@11; Asp->Gln@12; No iTRAQ8plex(K)@13	cleaved L-H@C-term; missed K-S@13	-0.0285631	1992.83	1993.84	1992.86	1993.86	1	20	2,2,4,155,5	30.8	2.83841	2.76361		2.96097	2.75484		1.40987	3.18944		1.03984	3.74306		0.630914	4.96176		1.19802	3.2491		1.04885	3.7078		572.57	14.69		1594.64	16.38		1776.06	17.82
1	522.01	96.0591	P02768	Serum albumin OS=Homo sapiens GN=ALB	1	auto	2	99	TECCHGDLLECADDR	iTRAQ8plex@N-term; Methyl(T)@1; Glu->Phe@2; Methylthio(C)@3; Methylthio(C)@4; Methylthio(C)@11	cleaved H-T@N-term	-0.126061	2152.72	2153.73	2152.85	2153.86	1	22	2,2,4,233,11	46.4	0.282462	59.2273		0.286698	42.2687		0.586285	23.076		0.5553	25.5338		0			0.392899	25.2147		0.416318	31.7249		130.65	14.43		36.21	21.07		39.24	16.01
1	522.01	96.0591	P02768	Serum albumin OS=Homo sapiens GN=ALB	1	auto	2	99	TFHADICTL	iTRAQ8plex@N-term; Methylthio(C)@7	cleaved F-T@N-term; cleaved L-S@C-term	0.00622213	1369.67	1370.68	1369.67	1370.67	1	10	4,1,12,258,2	51.4	1.46649	3.64579		0.377256	8.67761		1.99643	3.33747		0.559649	6.72438		0.66757	5.2693		0.529901	5.58628		1.22943	3.91573		534.37	16.21		768.92	15.55		211.19	17.17
1	522.01	96.0591	P02768	Serum albumin OS=Homo sapiens GN=ALB	1	auto	2	99	TFHADICTLS	iTRAQ8plex@N-term; Methylthio(C)@7	cleaved F-T@N-term; cleaved S-E@C-term	0.00812382	1456.71	1457.71	1456.7	1457.71	1	12	4,1,12,237,6	47.2	2.20922	12.973		0.710109	21.2615		1.69274	13.3043		0.327932	31.9456		0.44934	24.4805		0.424873	25.9682		0.524376	23.9993		144.91	17.39		314.12	15.48		107.8	18.92
1	522.01	96.0591	P02768	Serum albumin OS=Homo sapiens GN=ALB	1	auto	2	99	TFHADICTLSEK	iTRAQ8plex@N-term; Methylthio(C)@7; iTRAQ8plex(K)@12	cleaved F-T@N-term	0.0140347	2018.06	2019.06	2018.04	2019.05	1	18	4,3,12,251,11	50	0.8201	15.6715		1.44562	10.8486		1.0486	12.4823		0.610307	16.5395		0.469362	19.1051		0.687134	13.6614		1.13025	12.4708		185.29	17.21		149.1	18.82		280.61	15.73
1	522.01	96.0591	P02768	Serum albumin OS=Homo sapiens GN=ALB	1	auto	2	99	TFHADICTLSEKER	iTRAQ8plex@N-term; Methylthio(C)@7; iTRAQ8plex(S)@10; iTRAQ8plex(K)@12	cleaved F-T@N-term	-0.0359806	2607.36	2608.36	2607.39	2608.4	1	18	5,3,7,179,6	35.6	0.902257	5.60042		0.47041	8.59232		0.940223	5.16238		0.948517	5.16539		0.803051	5.73184		0.910186	4.82312		0.953629	5.37482		405.66	14.72		359.13	15.32		199.91	15.57
1	522.01	96.0591	P02768	Serum albumin OS=Homo sapiens GN=ALB	1	auto	2	99	TFTFHADICTLSEKER	iTRAQ8plex@N-term; Thr->Arg@3; Methylthio(C)@9; iTRAQ8plex(K)@14	cleaved E-T@N-term	0.0347862	2606.39	2607.4	2606.36	2607.36	1	13	5,3,7,180,2	35.8	0.66848	7.33975		0.865319	5.9022		1.01404	5.43664		0.986265	5.49277		0.625107	7.14277		0.731113	7.43302		1.07662	5.4435		387.84	15.12		254.39	15.82		351.58	15.58
1	522.01	96.0591	P02768	Serum albumin OS=Homo sapiens GN=ALB	1	auto	2	99	TKKVPQVSTPTLVEVSR	No iTRAQ8plex@N-term; Lys->Ser@2; iTRAQ8plex(K)@3	cleaved Y-T@N-term; missed K-K@2; missed K-V@3	0.049505	2131.26	2132.27	2131.22	2132.22	1	12	7,2,4,171,1	34	0.656676	4.61788		0.228361	11.153		0.496893	5.0875		0.428982	7.56615		0.33539	7.04812		0.192701	11.7757		0.592711	5.77409		655.81	15.51		422.56	16.76		156.89	17.1
1	522.01	96.0591	P02768	Serum albumin OS=Homo sapiens GN=ALB	1	auto	2	99	TYETTLEK	iTRAQ8plex@N-term; Thr->Gly@5; iTRAQ8plex(K)@8		0.00138915	1547.87	1548.87	1547.87	1548.87	1	13	1,1,4,142,2	28.2	0.860069	1.62052		0.79476	1.61629		0.663466	1.73408		1.14505	1.30137		0.725495	1.67115		0.709034	1.55373		0.775023	1.59416		1853.72	18.61		1564.36	19.9		1543.39	19.55
1	522.01	96.0591	P02768	Serum albumin OS=Homo sapiens GN=ALB	1	auto	2	99	VADESAENCDK	iTRAQ8plex@N-term; Methylthio(C)@9; iTRAQ8plex(K)@11	cleaved C-V@N-term	0.00774347	1833.88	1834.88	1833.87	1834.88	1	18	2,3,4,137,5	27.2	1.12124	11.1044		0.420356	20.8947		1.17654	10.8028		0.908298	11.9805		1.1987	10.7244		0.724825	12.4093		0.862185	13.1079		201.56	17.84		221.75	14.87		88.76	16.8
1	522.01	96.0591	P02768	Serum albumin OS=Homo sapiens GN=ALB	1	auto	2	99	VENDEMPADLPSLAADFVESK	No iTRAQ8plex@N-term; iTRAQ8plex(K)@21	cleaved E-V@N-term	0.0112514	2580.27	2581.28	2580.26	2581.26	1	25	2,2,4,280,5	55.8	0.665995	14.2969		0.492926	17.5382		0.689616	16.3546		1.38848	9.60501		0.636853	13.9862		0.458192	20.1473		1.02149	11.261		195.86	15.95		127.99	15.04		101.14	15.71
1	522.01	96.0591	P02768	Serum albumin OS=Homo sapiens GN=ALB	1	auto	2	99	VFDEFKPLVEEPQN	iTRAQ8plex@N-term; iTRAQ8plex(K)@6	cleaved N-L@C-term	-0.0250579	2298.21	2299.22	2298.24	2299.24	1	15	2,2,4,244,6	48.6	1.35888	5.50938		0.949622	6.54332		0.955903	6.57577		0.982058	6.27617		1.68936	5.06846		0.899163	5.95851		1.06051	6.10778		339.99	14.77		453.32	15.36		338.23	16.55
1	522.01	96.0591	P02768	Serum albumin OS=Homo sapiens GN=ALB	1	auto	2	99	VFDEFKPLVEEPQNLIK	iTRAQ8plex@N-term; iTRAQ8plex(K)@6; iTRAQ8plex(K)@17		-1.97861	2954.73	2955.73	2956.7	2957.71	1	16	1,1,4,358,3	71.4	0.832449	2.4483		0.558477	3.46027		1.05629	1.94364		0.904136	2.12359		0.627304	2.49681		0.814399	1.96575		0.772434	2.34438		1063.6	15.2		868.75	17.27		622.27	19.61
1	522.01	96.0591	P02768	Serum albumin OS=Homo sapiens GN=ALB	1	auto	2	99	VFDEFKPLVEEPQNLIKQ	iTRAQ8plex@N-term; iTRAQ8plex(K)@6; Lys->Thr@17	cleaved Q-N@C-term; missed K-Q@17	0.00816003	2753.52	2754.53	2753.51	2754.52	1	14	2,2,4,285,1	56.8	2.10806	5.65642		0.413127	13.0482		1.27303	6.36371		2.04036	5.90758		1.38598	6.41903		0.993817	6.93783		1.0773	6.9113		298.25	15.28		616.91	14.79		129.08	15.49
1	522.01	96.0591	P02768	Serum albumin OS=Homo sapiens GN=ALB	1	auto	2	99	VHTECCHGD	iTRAQ8plex@N-term; Methylthio(C)@5; Methylthio(C)@6	cleaved D-L@C-term	0.0277591	1395.56	1396.57	1395.53	1396.54	1	13	4,2,12,141,6	28	1.88003	24.3196		0.937351	28.467		1.73167	24.0253		2.49491	23.4905		1.12358	26.8797					1.34669	26.5209		90.4	20.1		166.76	16.43		88.77	15.78
1	522.01	96.0591	P02768	Serum albumin OS=Homo sapiens GN=ALB	1	auto	2	99	VHTECCHGDLL	iTRAQ8plex@N-term; Methylthio(C)@5; Methylthio(C)@6	cleaved L-E@C-term	0.0159862	1621.72	1622.73	1621.7	1622.71	1	17	4,2,12,206,12	41	1.56123	6.90096		1.07091	7.87181		1.6629	6.68542		1.18324	7.33805		0.918577	8.96447		1.13632	7.17768		1.46289	7.32852		270.34	15.64		414.13	15.58		303.29	16.19
1	522.01	96.0591	P02768	Serum albumin OS=Homo sapiens GN=ALB	1	auto	2	99	VHTECCHGDLLE	iTRAQ8plex@N-term; Methylthio(C)@5; Methylthio(C)@6; Dehydrated(E)@12	cleaved E-C@C-term	0.00627275	1732.74	1733.75	1732.73	1733.74	1	14	4,2,12,221,10	44	2.93433	27.7156								1.61866	30.954											55.95	14.37		161.09	16.78		33.37	14.79
1	522.01	96.0591	P02768	Serum albumin OS=Homo sapiens GN=ALB	1	auto	2	99	VHTECCHGDLLECADDR	iTRAQ8plex@N-term; Methylthio(C)@5; Methylthio(C)@6; Methylthio(C)@13		2.89882	2359.83	2360.84	2356.93	2357.94	1	18	1,1,4,206,9	41	0.5599	0.906884		0.787019	0.644481		1.22647	0.521259		0.705207	0.719009		0.753525	0.661562		0.732968	0.618058		1.29551	0.527716		3935.65	16.49		2162.15	17.39		3244.87	15.89
1	522.01	96.0591	P02768	Serum albumin OS=Homo sapiens GN=ALB	1	auto	2	99	VHTECCHGDLLECADDRAD	iTRAQ8plex@N-term; Methylthio(C)@5; Methylthio(C)@6; Methylthio(C)@13	cleaved D-L@C-term; missed R-A@17	0.00143091	2543	2544.01	2543	2544.01	1	25	2,3,4,208,7	41.4	0.787156	9.52286		0.356508	17.6053		0.641666	10.0935		0.675584	10.3138		0.308365	21.4915		0.692372	8.51269		0.339742	20.0458		257.82	14.61		199.13	15.24		96.29	16.05
1	522.01	96.0591	P02768	Serum albumin OS=Homo sapiens GN=ALB	1	auto	2	99	VHTECCHGDLLECADDRADLAK	No iTRAQ8plex@N-term; Methylthio(C)@5; Methylthio(C)@6; Methylthio(C)@13; iTRAQ8plex(K)@22	missed R-A@17	0.0241246	2855.24	2856.25	2855.21	2856.22	1	16	2,3,4,208,3	41.4	0.461373	20.483		0.308769	29.5757		0.377576	18.6264		0.609286	12.6569		0.46759	17.5076		0.281205	23.9772		0.541938	14.6529		210.47	13.99		95.28	18.46		68.08	19.62
1	522.01	96.0591	P02768	Serum albumin OS=Homo sapiens GN=ALB	1	auto	2	99	VHTECCHGDLLECADDRADLAKYI	iTRAQ8plex@N-term; Methylthio(C)@5; Methylthio(C)@6; Methylthio(C)@13; Lys->Arg@22	cleaved I-C@C-term; missed R-A@17; missed K-Y@22	0.0930124	3159.46	3160.47	3159.37	3160.38	1	15	1,1,4,337,3	67.2	0.909682	15.16		0.920714	16.3509		1.03076	14.4131		0.474677	25.903		1.35607	12.5237		0.594228	19.0855		0.623878	21.1783		144.67	14.99		129.13	14.29		139.54	17.65
1	522.01	96.0591	P02768	Serum albumin OS=Homo sapiens GN=ALB	1	auto	2	99	VPQVSTPTLVEVSR	iTRAQ8plex@N-term		-0.00993635	1815.03	1816.04	1815.04	1816.05	1	21	5,2,7,181,3	36	0.359618	6.83992		0.761008	3.44516		1.32459	2.61842		0.764794	3.48267		0.716544	3.60386		0.822372	3.04302		1.0747	2.97201		690.05	14.58		243.49	15.84		550.13	14.97
1	522.01	96.0591	P02768	Serum albumin OS=Homo sapiens GN=ALB	0	no quant - weak signal	2	99	VSTPTLVEVSR	iTRAQ8plex@N-term	cleaved Q-V@N-term	-0.0346133	1490.83	1491.83	1490.86	1491.87	1	14	3,2,16,164,3	32.6																						56.03	14.62		36.29	15.4		81.2	17.78
1	522.01	96.0591	P02768	Serum albumin OS=Homo sapiens GN=ALB	1	auto	2	99	YAPELLFFAK	No iTRAQ8plex@N-term; iTRAQ8plex(K)@10	cleaved F-Y@N-term	0.0380738	1501.89	1502.89	1501.85	1502.86	1	13	3,1,16,266,6	53	0.292675	29.1763		0.42085	17.5009		0.668217	14.0216		0.114093	60.8079		0.826443	9.61876		1.01583	8.96836		1.26854	8.59278		257.37	18.63		73.91	20.89		113.47	18.08
1	522.01	96.0591	P02768	Serum albumin OS=Homo sapiens GN=ALB	1	auto	2	99	YICENQDSISSK	iTRAQ8plex@N-term; Methylthio(C)@3; iTRAQ8plex(K)@12		-0.176156	2039.84	2040.84	2040.01	2041.02	1	16	4,2,12,147,5	29.2	1.37399	5.3919		1.19161	5.80476		1.24706	5.46486		1.19741	5.59659		1.19717	5.73222		1.51124	4.93945		0.863193	6.75386		360.89	15.78		486.54	15.35		450.51	17.2
1	522.01	96.0591	P02768	Serum albumin OS=Homo sapiens GN=ALB	1	auto	2	99	YICENQDSISSKL	iTRAQ8plex@N-term; iTRAQ8plex(Y)@1; Methylthio(C)@3; Phospho(S)@10; Ser->Ala@11; iTRAQ8plex(K)@12	cleaved L-K@C-term; missed K-L@12	-0.0714771	2521.2	2522.21	2521.27	2522.28	1	13	1,2,4,170,1	33.8	0.521497	6.01582		0.35671	7.92058		0.484428	5.38732		0.84115	3.59489		0.371496	6.8035		0.684627	3.67305		0.501799	5.24961		647.73	15.38		331.44	18.32		242.05	18.29
1	522.01	96.0591	P02768	Serum albumin OS=Homo sapiens GN=ALB	1	auto	2	99	YKAAFTECCQAADK	iTRAQ8plex@N-term; iTRAQ8plex(K)@2; Methylthio(C)@8; Methylthio(C)@9; iTRAQ8plex(K)@14	missed K-A@2	0.0652008	2552.33	2553.34	2552.27	2553.27	1	20	3,2,16,249,9	49.6	1.12525	5.61711		0.572312	8.08509		1.26881	5.0907		1.9952	4.47064		0.648778	7.40607		0.741816	6.10205		0.979201	5.90345		367.54	14.74		405.8	15.96		220.36	15.47
1	522.01	96.0591	P02768	Serum albumin OS=Homo sapiens GN=ALB	1	auto	2	99	YLYEIAR	iTRAQ8plex@N-term		0.00743255	1230.7	1231.71	1230.69	1231.7	1	10	5,1,7,244,11	48.6							0.873932	27.5808		1.1283	22.4658		0.975007	24.1543					1.79001	20.2717		86.61	15.09		0	7.23		40.07	18.11
1	522.01	96.0591	P02768	Serum albumin OS=Homo sapiens GN=ALB	1	auto	2	99	YLYEIARR	iTRAQ8plex@N-term	missed R-R@7	-0.00290848	1386.79	1387.8	1386.79	1387.8	1	12	7,1,4,197,11	39.2	2.09157	20.3399		1.89572	21.0617		1.83334	20.3707		3.07732	19.0735					1.3953	21.6864		1.0269	27.4029		84.01	15.16		172.41	16.18		166.84	18.12
1	522.01	96.0591	P02768	Serum albumin OS=Homo sapiens GN=ALB	0	auto - no iTRAQ	2	99	YTKKVPQVSTPTLVEVSR	No iTRAQ8plex@N-term; No iTRAQ8plex(K)@3; No iTRAQ8plex(K)@4; Oxidation(P)@6	missed K-K@3; missed K-V@4	0.0508337	2047.18	2048.19	2047.13	2048.14	1	15	1,1,4,187,10	37.2	6.08831	1.4217		1.1797	1.88721		0.844024	2.19943		1.86047	1.59764		1.33447	1.7737		0.767068	2.13065		0.544169	3.11388		1097.66	15.38		6557.28	15.79		1356.55	17.15
1	522.01	96.0591	P02768	Serum albumin OS=Homo sapiens GN=ALB	1	auto	1.69897	98	AWAVAR	iTRAQ8plex@N-term; Oxidation(W)@2		-0.0120761	992.559	993.566	992.571	993.578	1	10	7,3,4,152,4	30.2	0.505241	6.73915		0.657407	4.9901		0.679902	4.48333		0.821828	4.0791		0.431229	6.75856		0.742632	4.16812		0.961575	3.7871		620.3	15.38		307.51	19.27		427.2	18.5
1	522.01	96.0591	P02768	Serum albumin OS=Homo sapiens GN=ALB	1	auto	1.69897	98	CASLQK	iTRAQ8plex@N-term; Methylthio(C)@1; iTRAQ8plex(K)@6		0.0184521	1302.74	1303.75	1302.72	1303.73	1	10	2,1,4,165,11	32.8	0.988733	1.28223		0.827641	1.34383		0.787463	1.46402		0.940993	1.27941		0.866152	1.33574		0.787798	1.25134		0.971009	1.26759		2281.97	20.62		2213.85	20.14		1978.55	19.68
1	522.01	96.0591	P02768	Serum albumin OS=Homo sapiens GN=ALB	1	auto	1.69897	98	ELFEQLGEYK	Glu->pyro-Glu@N-term; iTRAQ8plex(K)@10	cleaved C-E@N-term	-0.0202343	1540.79	1541.8	1540.81	1541.82	1	11	2,2,4,238,4	47.4	1.37823	3.98686		1.23556	4.01246		0.96185	4.83159		1.20165	3.93617		1.04196	4.37078		0.741657	4.71836		1.04129	4.38281		521.14	16.86		704.75	16.42		674.55	16.01
1	522.01	96.0591	P02768	Serum albumin OS=Homo sapiens GN=ALB	1	auto	1.69897	98	ENQDSISSK	Glu->pyro-Glu@N-term; iTRAQ8plex(K)@9	cleaved C-E@N-term	0.0370396	1292.69	1293.7	1292.65	1293.66	1	11	2,2,4,109,3	21.6	0.530934	12.5738		1.03765	8.40352		1.57039	7.1033		0.576153	13.4155		0.537144	14.2121		0.858187	8.29747		0.808829	9.61449		257.7	15.3		134.25	14.88		280.13	16.66
1	522.01	96.0591	P02768	Serum albumin OS=Homo sapiens GN=ALB	1	auto	1.69897	98	EQLGEYK	iTRAQ8plex@N-term; iTRAQ8plex(K)@7	cleaved F-E@N-term	0.0039886	1473.83	1474.84	1473.83	1474.84	1	12	1,1,4,139,7	27.6	2.92428	2.90101		0.547972	6.44908		2.35973	3.02069		1.32407	3.66664		1.12715	3.7884		0.840177	4.60176		1.51126	3.46228		520.49	14.05		1493.45	15.87		298.79	17.5
1	522.01	96.0591	P02768	Serum albumin OS=Homo sapiens GN=ALB	1	auto	1.69897	98	ERNECFLQHK	No iTRAQ8plex@N-term; Oxidation(R)@2; Deamidated(N)@3; Methylthio(C)@5; iTRAQ8plex(K)@10	cleaved P-E@N-term; missed R-N@2	0.00131986	1669.79	1670.8	1669.79	1670.79	1	11	6,1,4,155,8	30.8	0.481527	0.436677		0.630792	0.331284		1.36602	0.213944		0.56112	0.36356		0.747929	0.286967		0.876609	0.240671		1.29021	0.225898		8830.73	15.61		4172.31	16.66		5835.5	16.35
1	522.01	96.0591	P02768	Serum albumin OS=Homo sapiens GN=ALB	1	auto	1.69897	98	LHTLFGDK	iTRAQ8plex@N-term; iTRAQ8plex(K)@8	cleaved S-L@N-term	-0.000943092	1537.91	1538.91	1537.91	1538.92	1	10	5,3,7,190,2	37.8	2.42621	29.4253					2.1156	30.4963		1.44511	32.6194		2.7855	28.6009		1.98116	30.4453		2.47129	30.9968		54.44	14.76		129.6	14.82		35.45	18.73
1	522.01	96.0591	P02768	Serum albumin OS=Homo sapiens GN=ALB	1	auto	1.69897	98	LVNEVTEFA	iTRAQ8plex@N-term	cleaved A-K@C-term	0.0186042	1324.74	1325.74	1324.72	1325.73	1	10	2,2,4,248,7	49.4	0.485805	30.8682		0.563536	13.2994		0.774566	11.1826		0.814779	10.9605		1.04048	9.79382		1.19175	8.95811		0.897962	11.3557		232.57	18.14		110.86	33.11		137.3	14.79
1	522.01	96.0591	P02768	Serum albumin OS=Homo sapiens GN=ALB	1	auto	1.69897	98	LVRPEVDVM	iTRAQ8plex@N-term	cleaved M-C@C-term	0.026983	1360.8	1361.8	1360.77	1361.78	1	10	2,2,4,192,12	38.2	1.33367	9.54628		0.644413	12.7948		0.958818	10.0875		0.767417	11.8407		0.967899	9.88917		0.495079	14.8317		1.17927	9.86909		233.57	18.3		305.65	16.67		157.68	15.95
1	522.01	96.0591	P02768	Serum albumin OS=Homo sapiens GN=ALB	1	auto	1.69897	98	LVTDLTKVH	iTRAQ8plex@N-term; No iTRAQ8plex(K)@7; Diphthamide(H)@9	cleaved H-T@C-term; missed K-V@7	0.0274564	1470.94	1471.94	1470.91	1471.91	1	12	2,1,4,194,6	38.6	1.11483	4.68861		0.826192	5.38768		1.44077	4.22672		1.06465	4.9294		1.10531	4.61093		0.842132	4.77664		1.05722	4.9284		503.86	18.58		551.16	15.96		436.1	17.13
1	522.01	96.0591	P02768	Serum albumin OS=Homo sapiens GN=ALB	1	auto	1.69897	98	LYEYAR	iTRAQ8plex@N-term	cleaved F-L@N-term	-0.0239084	1117.58	1118.59	1117.61	1118.61	1	10	3,2,16,166,10	33	1.05943	14.9892		0.782577	16.9649		0.611978	20.8443		0.692465	20.4861		0.634096	19.7653		0.798038	15.5917		0.820378	17.4164		135.37	14.41		140.72	14.85		110.98	14.66
1	522.01	96.0591	P02768	Serum albumin OS=Homo sapiens GN=ALB	1	auto	1.69897	98	NYAEAK	iTRAQ8plex@N-term; iTRAQ8plex(K)@6		-0.00657472	1302.73	1303.74	1302.74	1303.75	1	10	7,1,4,112,1	22.2	0.521753	5.5381		0.522743	5.43907		0.463677	5.32237		1.07418	3.18003		0.454068	6.14799		0.677585	4.44677		0.769961	4.21998		765.98	17.12		392.14	19.87		419.47	20.8
1	522.01	96.0591	P02768	Serum albumin OS=Homo sapiens GN=ALB	1	auto	1.69897	98	QRLKCASLQK	Methylthio@N-term; Deamidated(R)@2; iTRAQ8plex(K)@4; Methylthio(C)@5; iTRAQ8plex(K)@10	missed R-L@2; missed K-C@4	-0.0606916	1874.97	1875.98	1875.04	1876.04	1	12	4,1,12,231,8	46	9999			9999			9999			9999						9999			9999			0	2.23		219.91	14.44		174.9	16.34
1	522.01	96.0591	P02768	Serum albumin OS=Homo sapiens GN=ALB	1	auto	1.69897	98	RHPDYSVVLLL	iTRAQ8plex@N-term	cleaved L-R@C-term; missed R-H@1	0.00719693	1614.95	1615.95	1614.94	1615.95	1	10	5,3,7,248,1	49.4	1.62773	11.7204		0.458519	33.865		1.28216	12.443		1.55472	11.899		0.897983	16.9111		0.745201	14.9236		1.28303	13.4225		148.81	14.93		237.67	14.4		71.48	23.12
1	522.01	96.0591	P02768	Serum albumin OS=Homo sapiens GN=ALB	1	auto	1.52288	97	AKTCVADESAENCDK	Formyl@N-term; Lys->Arg@2; Methylthio(C)@4; Methylthio(C)@13; iTRAQ8plex(K)@15	cleaved F-A@N-term; missed K-T@2	0.00250106	2034.84	2035.85	2034.84	2035.85	1	12	2,1,4,168,3	33.4	0.54072	0.759678		0.635314	0.63267		0.982216	0.470837		0.739503	0.556279		0.620325	0.630269		0.834255	0.473887		1.01814	0.47415		4709.62	15.88		2498.72	17.01		3134.51	16.78
1	522.01	96.0591	P02768	Serum albumin OS=Homo sapiens GN=ALB	1	auto	1.52288	97	PERNECFLQHK	iTRAQ8plex@N-term; Pro->Cys@1; Methylthio(C)@1; Deamidated(R)@3; Methylthio(C)@6; iTRAQ8plex(K)@11	cleaved E-P@N-term; missed R-N@3	-0.116492	2106.88	2107.88	2106.99	2108	1	12	1,1,4,168,6	33.4	2.72722	3.64475		0.815804	5.26413		0.865205	5.17211		1.10259	4.53563		0.912789	4.77552		1.13146	4.1754		0.880752	5.28884		466.14	16		1247.37	15.29		398.38	15.9
1	522.01	96.0591	P02768	Serum albumin OS=Homo sapiens GN=ALB	1	auto	1.39794	96	AVMDDFAA	iTRAQ8plex@N-term	cleaved A-F@C-term	0.0358751	1142.59	1143.6	1142.56	1143.57	1	10	2,2,4,191,10	38	1.34067	4.02288		0.908041	4.6633		1.19141	4.0266		1.09728	4.07699		0.978235	4.31676		1.16054	4.0002		0.870629	5.06062		547.85	16.33		720.68	19.47		521.15	18.69
1	522.01	96.0591	P02768	Serum albumin OS=Homo sapiens GN=ALB	1	auto	1.39794	96	HPDYSVVL	iTRAQ8plex@N-term; iTRAQ8plex(Y)@4	cleaved L-L@C-term	0.00947246	1536.89	1537.89	1536.88	1537.88	1	10	5,3,7,165,3	32.8	0.717962	2.73603		0.93484	2.10379		0.65012	2.64376		0.543084	3.13759		0.957728	2.16631		0.611959	2.53206		1.05111	2.03926		1065.7	15.01		750.75	17.61		1043.68	16.31
1	522.01	96.0591	P02768	Serum albumin OS=Homo sapiens GN=ALB	1	auto	1.39794	96	MPCAEDYLSVVL	iTRAQ8plex@N-term; Methylthio(C)@3	cleaved L-N@C-term	0.0232008	1688.84	1689.84	1688.81	1689.82	1	10	2,2,4,325,2	64.8	0.593486	16.0989		1.15643	10.2681		0.993194	11.3016		0.548849	16.3566		0.495818	18.965		0.737989	13.3618		1.20554	10.8562		189.48	14.87		110.34	15.51		229.55	15.2
1	522.01	96.0591	P02768	Serum albumin OS=Homo sapiens GN=ALB	1	auto	1.39794	96	QHKDDNPNLPR	iTRAQ8plex@N-term; Lys->Arg@3; Cation:K(D)@4	cleaved L-Q@N-term	0.00652846	1702.83	1703.84	1702.82	1703.83	1	12	4,1,12,179,2	35.6	1.38887	21.2335					0.619685	30.7476								0.674232	27.1068		1.03484	26.9998		91.85	15.79		125.17	15.6		63.89	25.44
1	522.01	96.0591	P02768	Serum albumin OS=Homo sapiens GN=ALB	1	auto	1.39794	96	TLSEKER	iTRAQ8plex@N-term; iTRAQ8plex(K)@5	cleaved C-T@N-term	0.027661	1469.89	1470.9	1469.87	1470.87	1	11	3,3,16,113,5	22.4	0.703522	2.8561		0.453603	3.92755		0.945375	2.29141		0.874209	2.41749		0.65042	2.89467		0.65536	2.64402		0.944046	2.36343		910.49	14.61		628.51	14.85		432.66	15.51
1	522.01	96.0591	P02768	Serum albumin OS=Homo sapiens GN=ALB	1	auto	1.39794	96	YICENQD	iTRAQ8plex@N-term; Methylthio(C)@3	cleaved D-S@C-term	0.0280157	1233.56	1234.57	1233.53	1234.54	1	11	2,2,4,167,10	33.2	0.706577	1.21883		0.587516	1.31065		1.16302	0.840817		0.947034	0.961311		0.833422	0.972799		0.773976	0.953672		0.855112	1.00634		2584.09	16.8		1791.54	18.47		1590.46	18.1
1	522.01	96.0591	P02768	Serum albumin OS=Homo sapiens GN=ALB	1	auto	1.30103	95	DDNPNLP	iTRAQ8plex@N-term	cleaved P-R@C-term	0.0439032	1087.59	1088.6	1087.55	1088.55	1	9	2,2,4,133,5	26.4	0.604672	23.869		0.964601	20.2498		1.04022	18.2958		0.683527	21.9652		1.24133	15.8352		0.816451	17.9338		1.16703	18.9405		135.04	18.38		80.12	15.71		136.46	20.46
1	522.01	96.0591	P02768	Serum albumin OS=Homo sapiens GN=ALB	1	auto	1.30103	95	LFEQLGEYK	No iTRAQ8plex@N-term; iTRAQ8plex(Y)@8; iTRAQ8plex(K)@9	cleaved E-L@N-term	-0.0751661	1733.91	1734.91	1733.98	1734.99	1	11	1,3,4,176,11	35	0.934729	1.57816		0.759183	1.69144		0.826079	1.6303		0.817164	1.688		0.791846	1.64815		0.848893	1.46353		0.646491	2.02047		1588.48	16.95		1456.89	16.94		1263.35	16.58
1	522.01	96.0591	P02768	Serum albumin OS=Homo sapiens GN=ALB	1	auto	1.30103	95	LVRPEVDVMCTAFHDNEE	iTRAQ8plex@N-term; Methylthio(C)@10	cleaved E-T@C-term	-0.114906	2453.02	2454.03	2453.13	2454.14	1	11	1,1,4,250,5	49.8	1.1217	11.5234		1.12734	11.3461		1.7623	9.26056		0.972937	12.7569		1.20544	11.1753		0.9861	11.3157		1.28656	10.6187		183.87	14.77		202.37	16.72		217.15	17.4
1	522.01	96.0591	P02768	Serum albumin OS=Homo sapiens GN=ALB	1	auto	1.30103	95	MPADLPSLAADFVESK	iTRAQ8plex@N-term; Asp->Arg@4; iTRAQ8plex(K)@16	cleaved E-M@N-term	-0.12825	2339.19	2340.19	2339.31	2340.32	1	12	2,2,4,276,4	55	0.783451	3.52938		0.650593	3.93529		0.89086	3.00955		0.649844	3.95637		0.569976	4.23254		0.846188	2.92082		0.648105	3.93875		711.88	15.06		547.24	15.46		485.19	16.1
1	522.01	96.0591	P02768	Serum albumin OS=Homo sapiens GN=ALB	1	auto	1.30103	95	RHPYFYAPELLFFAK	iTRAQ8plex@N-term; Oxidation(P)@3; Phe->Met@5; iTRAQ8plex(K)@15	missed R-H@1	0.134838	2506.5	2507.51	2506.37	2507.37	1	11	8,1,4,303,4	60.4	0.87426	1.02526		0.871612	0.991612		1.03018	0.907085		0.839258	0.985099		0.964936	0.95506		0.944003	0.885166		0.929164	0.989381		2509.34	16.86		2152.58	16.67		2291.28	16.71
1	522.01	96.0591	P02768	Serum albumin OS=Homo sapiens GN=ALB	1	auto	1.30103	95	TPVSDRVTK	iTRAQ8plex@N-term; iTRAQ8plex(K)@9	missed R-V@6	0.0402678	1610	1611.01	1609.96	1610.97	1	9	8,1,4,128,8	25.4	0.632134	5.0971		0.365356	10.7774		0.954815	3.45198		1.39274	3.09117		0.865096	5.25637		0.953775	3.87738		0.877368	3.66497		743.52	18.63		461.17	20.47		284.58	29.83
1	522.01	96.0591	P02768	Serum albumin OS=Homo sapiens GN=ALB	1	auto	1.22185	94	FKAWAVAR	iTRAQ8plex@N-term; Oxidation(F)@1; iTRAQ8plex(K)@2	cleaved A-F@N-term; missed K-A@2	-0.0055389	1571.93	1572.94	1571.94	1572.95	1	10	7,2,4,170,4	33.8	1.17665	18.8946		0.716883	23.6107		2.87324	15.3817		0.813233	20.8096		1.01097	19.914		1.26534	17.2401		1.38791	17.148		136.67	20.46		157.79	18.19		102.64	18.74
1	522.01	96.0591	P02768	Serum albumin OS=Homo sapiens GN=ALB	1	auto	1.22185	94	RNECFLQHKDDNPNLPR	No iTRAQ8plex@N-term; Methylthio(C)@4; iTRAQ8plex(K)@9	cleaved E-R@N-term; missed R-N@1	0.0202285	2445.22	2446.22	2445.19	2446.2	1	11	5,3,7,153,8	30.4																						37.27	16.43		68.92	14.66		0	4.45
1	522.01	96.0591	P02768	Serum albumin OS=Homo sapiens GN=ALB	1	auto	1.22185	94	VHTECCHGDL	iTRAQ8plex@N-term; Methylthio(C)@5; Methylthio(C)@6; Leu->Asp@10	cleaved L-L@C-term	-0.229638	1510.33	1511.34	1510.56	1511.57	1	11	4,2,12,176,5	35	0.986909	13.4896		0.982146	14.2187		1.18046	12.6655		0.814851	16.5036		1.18591	12.4055		0.878898	13.0454		1.16836	12.9354		167.5	16.44		162.2	15.01		172.34	17.73
1	522.01	96.0591	P02768	Serum albumin OS=Homo sapiens GN=ALB	1	auto	1.1549	93	EFNAETF	iTRAQ8plex@N-term	cleaved F-T@C-term	0.0287028	1160.59	1161.6	1160.57	1161.57	1	9	2,2,4,187,11	37.2	1.02949	2.53197		1.03239	2.56022		1.47173	2.13068		1.08157	2.46991		0.933297	2.51643		0.705437	2.66048		1.5698	2.13463		925.98	16.19		935.37	17.13		1001.48	18.73
1	522.01	96.0591	P02768	Serum albumin OS=Homo sapiens GN=ALB	1	auto	1.1549	93	PKAEFAEVSK	No iTRAQ8plex@N-term; No iTRAQ8plex(K)@2; Ala->Cys@3; Methylthio(C)@3; iTRAQ8plex(K)@10	cleaved F-P@N-term; missed K-A@2	-0.126117	1486.62	1487.63	1486.75	1487.75	1	12	1,1,4,161,9	32	0.738737	1.09575		0.789196	1.02921		0.854413	0.993826		1.05507	0.907659		0.789	0.998847		0.811446	0.919653		0.959703	0.958855		3120.78	22.01		2262.1	18.97		2580.14	19.34
1	522.01	96.0591	P02768	Serum albumin OS=Homo sapiens GN=ALB	1	auto	1.1549	93	TAFHDNEETFLK	iTRAQ8plex@N-term; iTRAQ8plex(K)@12	cleaved C-T@N-term	-0.0423048	2059.04	2060.05	2059.08	2060.09	1	14	1,2,4,170,8	33.8	1.09897	20.0386		1.52645	18.9645		2.10528	17.4868		2.3396	17.5749		1.76347	18.1201		1.53332	18.0033		2.99763	17.0975		123.1	20.39		132.74	14.97		196.85	18.18
1	522.01	96.0591	P02768	Serum albumin OS=Homo sapiens GN=ALB	1	auto	1.09691	92	AVMDDF	iTRAQ8plex@N-term	cleaved F-A@C-term	-0.00215351	1000.48	1001.49	1000.48	1001.49	1	9	2,2,4,195,7	38.8	0.71236	3.89974		1.06349	3.37489		1.43955	3.30667		1.0383	3.53536		0.621701	4.40221		0.716268	3.49196		1.06382	3.50532		869.05	22.62		607.44	17.64		968.22	20.8
1	522.01	96.0591	P02768	Serum albumin OS=Homo sapiens GN=ALB	1	auto	1.09691	92	LLFFAK	iTRAQ8plex@N-term; iTRAQ8plex(K)@6	cleaved E-L@N-term	0.0333699	1345.89	1346.9	1345.86	1346.87	1	10	8,1,4,271,1	54	0.289144	17.7589		0.822581	8.45126		0.6247	9.08142		0.408169	11.3628		0.707005	8.28574		0.483228	9.95588		0.794725	7.41453		399.74	19.57		113.41	19.36		344.47	23.73
1	522.01	96.0591	P02768	Serum albumin OS=Homo sapiens GN=ALB	1	auto	1.09691	92	QNCELFEQLGEYKFQNAL	iTRAQ8plex@N-term; Methylthio(C)@3; Lys->Glu@13; Oxidation(N)@16	cleaved L-L@C-term; missed K-F@13	0.116057	2540.27	2541.27	2540.15	2541.16	1	11	3,2,16,218,4	43.4	1.18701	10.1625		1.60922	9.02062		1.6343	8.87641		1.20397	10.1596		0.836619	11.9252		1.04271	9.81691		1.57832	9.30452		188.46	14.36		219.5	14.76		317.71	15.34
1	522.01	96.0591	P02768	Serum albumin OS=Homo sapiens GN=ALB	1	auto	1.09691	92	RHPYFYAPELLF	iTRAQ8plex@N-term; iTRAQ8plex(Y)@4	cleaved F-F@C-term; missed R-H@1	0.0986554	2160.3	2161.3	2160.2	2161.21	1	10	8,1,4,274,7	54.6	0.652185	16.2294		0.61996	13.663		0.757162	12.0708		0.778846	12.1096		0.609839	15.2831		1.22487	9.12981		0.609478	17.9214		216.9	16.7		138.8	19.83		140.87	15.9
1	522.01	96.0591	P02768	Serum albumin OS=Homo sapiens GN=ALB	1	auto	1.04576	91	AAFVEK	No iTRAQ8plex@N-term; iTRAQ8plex(K)@6	cleaved F-A@N-term	0.0368504	967.601	968.609	967.565	968.572	1	9	2,2,4,130,6	25.8	0.553534	6.29598		0.570954	5.04806		0.684162	4.53643		0.533045	5.79077		0.560872	4.94384		0.408498	6.08273		0.515678	5.37154		616.52	16.51		334.85	19.08		368.76	15.78
1	522.01	96.0591	P02768	Serum albumin OS=Homo sapiens GN=ALB	0	auto - shared MS/MS	1.04576	91	KQTALVELVKHK	iTRAQ8plex@N-term; iTRAQ8plex(K)@1; Lys->Cys@10; Methylthio(C)@10; No iTRAQ8plex(K)@12	cleaved K-P@C-term; missed K-Q@1; missed K-H@10	-0.107727	2022.05	2023.06	2022.16	2023.17	1	12	8,3,4,176,2	35	1.13482	2.38579		0.837455	2.87628		0.690147	3.43959		1.1839	2.32644		1.00491	2.48746		1.03468	2.18782		1.0518	2.52608		1038.45	17.27		1156.3	19.78		911.05	21.38
1	522.01	96.0591	P02768	Serum albumin OS=Homo sapiens GN=ALB	0	auto - shared MS/MS	1	90	CQAADK	iTRAQ8plex@N-term; Methylthio(C)@1; iTRAQ8plex(K)@6	cleaved C-C@N-term	0.0472595	1288.72	1289.73	1288.67	1289.68	1	10	3,2,16,124,5	24.6	0.541176	15.1374		0.588505	12.9017		0.484919	14.7614		0.599007	14.9439		0.354199	22.9218		0.549952	12.1739		0.782381	11.4649		225.46	15.41		119.72	16.17		139	15.21
1	522.01	96.0591	P02768	Serum albumin OS=Homo sapiens GN=ALB	1	auto	1	90	VHTECCHGDLLEC	iTRAQ8plex@N-term; Methylthio(C)@5; Methylthio(C)@6; Methylthio(C)@13	cleaved C-A@C-term	-0.0525695	1899.69	1900.7	1899.74	1900.75	1	10	1,2,4,223,3	44.4	2.65122	15.1221		1.7282	16.7413		1.07286	19.8988		1.36363	17.3496		1.49274	16.8698		0.791953	20.1043		1.12706	18.9053		109.53	15.52		284.93	15.05		198.3	17.68
1	522.01	96.0591	P02768	Serum albumin OS=Homo sapiens GN=ALB	1	auto	0.920819	88	CCTESLVNRR	iTRAQ8plex@N-term; Methylthio(C)@1; Methylthio(C)@2	cleaved R-P@C-term; missed R-R@9	-0.00222387	1575.73	1576.73	1575.73	1576.74	1	9	7,3,4,185,9	36.8	1.65189	11.4675		0.463094	25.9941		0.804861	14.2761		0.754362	16.3207		0.739532	15.7803		0.515511	19.8414		0.551042	23.2801		170.22	17.14		275.9	15.14		82.58	19.79
1	522.01	96.0591	P02768	Serum albumin OS=Homo sapiens GN=ALB	0	auto - shared MS/MS	0.769551	83	ASSAK	iTRAQ8plex@N-term; iTRAQ8plex(K)@5		0.00251309	1070.66	1071.66	1070.65	1071.66	1	8	5,2,7,80,2	15.8																			2.51248	44.0706		53.21	22.44		0	4.67		36.19	16.43
1	522.01	96.0591	P02768	Serum albumin OS=Homo sapiens GN=ALB	1	auto	0.769551	83	TCVADESAENCDKSLH	iTRAQ8plex@N-term; Methylthio(C)@2; Deamidated(N)@10; Methylthio(C)@11; Lys->Thr@13	cleaved H-T@C-term; missed K-S@13	0.0494289	2090.87	2091.88	2090.82	2091.83	1	11	2,2,4,155,2	30.8	0.703496	0.35098		0.682529	0.347707		1.21313	0.245462		0.88377	0.298334		0.807356	0.309715		0.801559	0.284291		1.14646	0.264443		8533.01	16.44		5890.1	17.28		6101.25	17.66
1	522.01	96.0591	P02768	Serum albumin OS=Homo sapiens GN=ALB	0	auto - shared MS/MS	0.744727	82	ASLQK	iTRAQ8plex@N-term; iTRAQ8plex(K)@5	cleaved C-A@N-term	0.0150282	1153.74	1154.75	1153.73	1154.74	1	8	8,1,4,122,4	24.2	0.872653	13.3614		0.585154	19.5173		0.503604	18.0198		0.484131	20.0683		0			0.570248	13.0349		0.493784	18.3801		222.33	17.28		190.37	20.69		136.29	24.4
1	522.01	96.0591	P02768	Serum albumin OS=Homo sapiens GN=ALB	0	auto - shared MS/MS	0.744727	82	VLHEK	iTRAQ8plex@N-term; iTRAQ8plex(K)@5	cleaved C-V@N-term	-0.00118926	1232.77	1233.78	1232.77	1233.78	1	8	6,1,4,114,6	22.6	0.213978	27.2627		0.258704	26.0984		1.62739	6.8075		0.577094	11.6327		0.816475	8.81665		0.992187	7.55799		2.4012	6.27337		268.58	15.61		56.39	15.02		72.79	18.52
1	522.01	96.0591	P02768	Serum albumin OS=Homo sapiens GN=ALB	0	auto - shared MS/MS	0.69897	80	ADLAK	iTRAQ8plex@N-term; iTRAQ8plex(K)@5		0.00170719	1124.7	1125.71	1124.7	1125.71	1	8	4,3,12,317,1	63.2	0.333396	43.7481		0.324461	29.923		0.55535	19.846		0.633776	22.0516		0.368184	29.0456		0.660178	15.157		0.777053	19.4191		154.19	14.92		50.44	21.52		52.41	14.84
1	522.01	96.0591	P02768	Serum albumin OS=Homo sapiens GN=ALB	1	auto	0.677781	79	KQTALVELVKHKP	iTRAQ8plex@N-term; iTRAQ8plex(K)@1; No iTRAQ8plex(K)@10; Lys->Ala@12	cleaved P-K@C-term; missed K-Q@1; missed K-H@10	0.00559952	2041.26	2042.26	2041.25	2042.26	1	11	6,3,4,189,12	37.6	0.892388	4.42787		0.765317	4.90041		0.772285	4.73092		0.969347	4.26869		0.868863	4.1998		0.591037	4.96416		0.722244	5.07566		561.4	15.97		491.57	16.68		450.1	17.96
1	522.01	96.0591	P02768	Serum albumin OS=Homo sapiens GN=ALB	1	auto	0.657577	78	FQNALLV	iTRAQ8plex@N-term	cleaved V-R@C-term	-0.0033504	1107.66	1108.66	1107.66	1108.67	1	9	7,1,4,242,6	48.2	0.900145	7.56597		0.779693	9.14245		0.544694	9.97617		1.18045	6.62903		0.746218	8.75414		0.640798	8.58669		0.621965	10.1517		355.47	18.49		313.96	17.25		290.35	21.83
1	522.01	96.0591	P02768	Serum albumin OS=Homo sapiens GN=ALB	0	auto - shared MS/MS	0.638272	77	AEEGK	iTRAQ8plex@N-term; iTRAQ8plex(K)@5	cleaved F-A@N-term	0.00432535	1140.66	1141.67	1140.66	1141.67	1	8	1,1,4,93,1	18.4							9999									9999			9999			0	0		0	1.01		49.69	15.21
1	522.01	96.0591	P02768	Serum albumin OS=Homo sapiens GN=ALB	1	auto	0.638272	77	QNCELFEQL	iTRAQ8plex@N-term; Methylthio(C)@3	cleaved L-G@C-term	-0.00829406	1472.69	1473.69	1472.69	1473.7	1	9	1,3,4,255,2	50.8	0.774694	6.01654		0.692695	6.37153		0.80962	5.34532		1.01219	5.09356		0.581555	6.54483		0.688935	5.92973		0.819318	5.67149		453.5	16		344.72	16.8		329.09	17.46
1	522.01	96.0591	P02768	Serum albumin OS=Homo sapiens GN=ALB	1	auto	0.638272	77	VFDEFKPLVEEPQNLIKQNC	iTRAQ8plex@N-term; iTRAQ8plex(K)@6; No iTRAQ8plex(K)@17; Methylthio(C)@20	cleaved C-E@C-term; missed K-Q@17	0.143479	3043.74	3044.75	3043.6	3044.6	1	11	1,1,4,276,12	55																			9999			0	0.65		64.03	18.43		0	4.06
1	522.01	96.0591	P02768	Serum albumin OS=Homo sapiens GN=ALB	1	auto	0.619789	76	FKDLGEENFKA	iTRAQ8plex@N-term; iTRAQ8plex(K)@2; Oxidation(F)@9; iTRAQ8plex(K)@10	cleaved A-L@C-term; missed K-A@10	-0.0322242	2225.21	2226.22	2225.25	2226.25	1	10	1,2,4,193,11	38.4	1.08314	26.3677		1.04673	24.4249		1.20669	22.7184		0.693628	30.9491		1.55585	23.1477		1.69279	19.4375		21.5352	17.8077		87.93	15.64		93.45	18.19		96.42	16.14
1	522.01	96.0591	P02768	Serum albumin OS=Homo sapiens GN=ALB	1	auto	0.619789	76	PKLDELR	iTRAQ8plex@N-term; Oxidation(P)@1; iTRAQ8plex(K)@2	cleaved L-P@N-term; missed K-L@2	-0.00541356	1493.9	1494.9	1493.9	1494.91	1	12	3,2,16,169,6	33.6	0			0.465263	25.1371		2.4645	11.5967		0.224754	49.4432		0.644846	19.7226		0			1.30812	14.1228		130.65	14		0	10.97		63.68	14.48
1	522.01	96.0591	P02768	Serum albumin OS=Homo sapiens GN=ALB	1	auto	0.60206	75	ADCCAK	No iTRAQ8plex@N-term; Methylthio(C)@3; Methylthio(C)@4; iTRAQ8plex(K)@6	cleaved M-A@N-term	0.0272146	1005.43	1006.44	1005.41	1006.41	1	9	1,2,4,143,6	28.4	0.721082	2.66223		0.579666	3.18684		1.01502	2.0111		1.06103	2.2001		0.957139	2.34275		0.792489	2.3161		1.09137	2.21742		1176.83	17.13		832.64	18.56		714.64	20.26
1	522.01	96.0591	P02768	Serum albumin OS=Homo sapiens GN=ALB	1	auto	0.585027	74	CCAAADPHECYAKVF	iTRAQ8plex@N-term; Methylthio(C)@1; Methylthio(C)@2; Methylthio(C)@10; Oxidation(Y)@11; iTRAQ8plex(K)@13; Oxidation(F)@15	cleaved F-D@C-term; missed K-V@13	0.0762506	2405.1	2406.11	2405.03	2406.03	1	10	6,1,4,171,9	34	1.04546	9.50706		1.30921	8.71218		0.377986	20.875		0.799634	10.185		0.812082	10.0472		0.631209	11.5468		0.655274	12.4294		231.34	15.87		237.31	15.62		317.29	17.04
1	522.01	96.0591	P02768	Serum albumin OS=Homo sapiens GN=ALB	1	auto	0.522879	70	FKDLGEENFKAL	iTRAQ8plex@N-term; iTRAQ8plex(K)@2; No iTRAQ8plex(K)@10; Ala->Tyr@11	cleaved L-V@C-term; missed K-A@10	0.0183506	2110.17	2111.18	2110.16	2111.16	1	11	4,1,12,190,7	37.8	0.278775	11.7497		0.568824	5.95951		1.01882	4.14319		0.676079	5.47639		0.772066	4.78685		0.626992	5.08466		0.725578	5.55766		508.71	16.04		139.15	15.75		303.14	15.33
1	522.01	96.0591	P02768	Serum albumin OS=Homo sapiens GN=ALB	1	auto	0.508638	69	ADDKETC	iTRAQ8plex@N-term; iTRAQ8plex(K)@4; Methylthio(C)@7	cleaved C-F@C-term	0.0324116	1434.73	1435.73	1434.69	1435.7	1	9	2,2,4,125,5	24.8	0.650302	15.7357		0.724425	10.243		0.944796	9.30332		1.0432	8.74141		0.836226	8.68329		0.515196	10.9122		0.94382	9.31858		266.08	15.88		169.78	24.72		201.93	16.81
1	522.01	96.0591	P02768	Serum albumin OS=Homo sapiens GN=ALB	1	auto	0.508638	69	ETYGEMADCCAKQEP	iTRAQ8plex@N-term; Methylthio(C)@9; No Methylthio(C)@10; Lys->Ala@12	cleaved P-E@C-term; missed K-Q@12	0.224863	1967	1968.01	1966.77	1967.78	1	11	2,1,4,221,1	44	0.786251	0.621005		0.648199	0.694878		0.996804	0.513263		0.819684	0.580878		0.664054	0.660976		0.728078	0.563248		0.873448	0.582466		4006.39	14.71		3090.82	15.48		2720.55	16.05
1	522.01	96.0591	P02768	Serum albumin OS=Homo sapiens GN=ALB	0	auto - shared MS/MS	0.508638	69	FFAKR	iTRAQ8plex@N-term; iTRAQ8plex(K)@4	cleaved L-F@N-term; missed K-R@4	-0.00245895	1275.79	1276.8	1275.79	1276.8	1	8	7,3,4,166,12	33	0.321864	41.6533		0.26824	41.8464		1.05045	12.9522		0.880723	14.8616		0.652203	17.8989		0.940678	12.6684		0.898823	13.9003		171.81	16.26		54.26	22.01		48.28	19.68
1	522.01	96.0591	P02768	Serum albumin OS=Homo sapiens GN=ALB	1	auto	0.481486	67	PQNLIK	No iTRAQ8plex@N-term; iTRAQ8plex(K)@6	cleaved E-P@N-term	-0.0261321	1015.61	1016.61	1015.63	1016.64	1	9	1,1,4,256,1	51	0.854339	25.2179		0.792429	26.5361		0.725852	34.0466		1.35208	19.5215		1.01896	20.745		0.998843	20.3605		0.804799	29.3092		98.38	14.77		82.47	16.71		81.67	17.87
1	522.01	96.0591	P02768	Serum albumin OS=Homo sapiens GN=ALB	0	auto - shared MS/MS	0.455932	65	FAEEGK	iTRAQ8plex@N-term; iTRAQ8plex(K)@6	cleaved C-F@N-term	-0.00477014	1287.72	1288.73	1287.73	1288.74	1	10	1,1,4,133,12	26.4	0.205251	14.8053		0.383489	10.5703		2.05806	3.62746		1.10885	4.23435		0.959612	5.575		1.21421	3.98335		1.39007	4.44494		537.11	17.33		108.17	15.63		215.78	21.72
1	522.01	96.0591	P02768	Serum albumin OS=Homo sapiens GN=ALB	1	auto	0.420216	62	AAFTECCQAAD	iTRAQ8plex@N-term; Methylthio(C)@6; Methylthio(C)@7	cleaved D-K@C-term	-0.0213254	1524.58	1525.59	1524.6	1525.61	1	9	2,2,4,238,9	47.4	0.714808	5.90993		0.964998	4.71333		0.816338	4.94212		0.564935	6.98737		1.186	4.15088		0.931506	4.32814		0.503599	7.35797		465.63	15.09		326.58	16.14		470.72	16.11
1	522.01	96.0591	P02768	Serum albumin OS=Homo sapiens GN=ALB	0	auto - shared MS/MS	0.420216	62	NEVTEFAK	iTRAQ8plex@N-term; Glu->His@2; iTRAQ8plex(K)@8	cleaved V-N@N-term	-0.0308264	1552.85	1553.86	1552.88	1553.89	1	10	2,2,4,255,4	50.8	1.90288	6.65231		0.732646	10.6395		1.16974	7.65954		0.864367	9.40772		0.60972	11.5684		0.523137	11.542		0.627683	11.0842		255.85	14.87		477.7	15.46		196.37	17.5
1	522.01	96.0591	P02768	Serum albumin OS=Homo sapiens GN=ALB	1	auto	0.39794	60	KLDELRDEGK	iTRAQ8plex@N-term; Lys->Ser@1; iTRAQ8plex(K)@10	cleaved P-K@N-term; missed K-L@1; missed R-D@6	-0.0135216	1768.96	1769.97	1768.98	1769.99	1	11	2,3,4,174,7	34.6	1.65669	28.5544		2.31751	26.3336		2.59428	25.7142					1.8372	26.9053		2.04634	26.1113		50.8693	24.4718		68.58	16.78		111.48	16.41		166.5	16.21
1	522.01	96.0591	P02768	Serum albumin OS=Homo sapiens GN=ALB	1	auto	0.39794	60	LPKLDELR	iTRAQ8plex@N-term; iTRAQ8plex(K)@3; Leu->Cys@4; Methylthio(C)@4	cleaved L-L@N-term; missed K-L@3	-0.0599413	1626.84	1627.85	1626.9	1627.91	1	11	4,2,12,238,1	47.4	1.13279	21.0209		2.08392	18.8014		1.14013	21.0141		2.7229	18.1632		1.88473	18.7367		1.08962	20.3604		1.40055	20.2274		114.08	20.01		126.8	14.69		249.05	16.86
1	522.01	96.0591	P02768	Serum albumin OS=Homo sapiens GN=ALB	1	auto	0.387216	59	LVRPEVD	iTRAQ8plex@N-term	cleaved D-V@C-term	0.0439778	1130.7	1131.71	1130.66	1131.67	1	9	1,2,4,146,9	29	0.631131	7.67152		0.378628	11.5268		1.12714	4.892		0.862523	5.91072		0.431717	9.57119		0.517598	7.61114		0.844334	6.08383		398.89	15.36		247.02	16.39		158.22	17.19
1	522.01	96.0591	P02768	Serum albumin OS=Homo sapiens GN=ALB	1	auto	0.376751	58	HPDYSVVLL	iTRAQ8plex@N-term; iTRAQ8plex(Y)@4	cleaved L-L@C-term	-0.00688188	1649.95	1650.96	1649.96	1650.97	1	9	5,3,7,193,6	38.4	0.726517	14.8863		0.867492	12.4489		1.11084	11.1803		0.670639	14.2485		1.06625	11.6264		0.695266	13.746		1.20324	11.7473		207.53	18.7		147.94	17.53		188.6	16.2
1	522.01	96.0591	P02768	Serum albumin OS=Homo sapiens GN=ALB	0	auto - shared MS/MS	0.366532	57	HPEAK	iTRAQ8plex@N-term; iTRAQ8plex(K)@5		0.000298412	1188.71	1189.71	1188.71	1189.71	1	8	6,1,4,122,10	24.2	0.515635	30.0004		0.482267	30.6377		1.30052	17.4889		0.590254	27.337		0.841374	21.5591		0.925486	18.2238					111.06	15.28		56.19	14.98		56.11	15.36
1	522.01	96.0591	P02768	Serum albumin OS=Homo sapiens GN=ALB	1	auto	0.309804	51	LVRPEVDVMC	iTRAQ8plex@N-term; Methylthio(C)@10	cleaved C-T@C-term	-0.0884086	1509.68	1510.68	1509.77	1510.77	1	9	2,3,4,226,10	45	0.553273	12.1196		0.490421	12.9141		1.0717	7.35286		2.03191	6.11705		1.01646	7.72907		0.805707	7.70446		1.09858	7.73129		265.9	14.55		144.35	15.61		136.61	15.98
1	522.01	96.0591	P02768	Serum albumin OS=Homo sapiens GN=ALB	0	auto - shared MS/MS	0.285286	48.1542	FAEEGKK	iTRAQ8plex@N-term; iTRAQ8plex(K)@6; iTRAQ8plex(K)@7	cleaved C-F@N-term; missed K-K@6	0.0203427	1720.05	1721.06	1720.03	1721.04	1	9	3,3,16,130,3	25.8	0.994758	12.3144		0.377908	22.7902		1.19482	10.1991		1.13402	10.7556		1.13464	10.4205		0.734055	12.4006		1.41729	10.084		195.91	16.21		191.22	17.44		77.56	16.47
1	522.01	96.0591	P02768	Serum albumin OS=Homo sapiens GN=ALB	0	auto - shared MS/MS	0.241897	42.7069	FAEVSK	No iTRAQ8plex@N-term; iTRAQ8plex(K)@6	cleaved E-F@N-term	-0.00793704	983.552	984.559	983.559	984.567	1	9	4,3,12,121,5	24	0.698545	5.4276		0.724239	4.8528		0.784589	4.69268		0.685474	5.17252		0.6584	4.82206		0.685456	4.01433		0.869305	4.31124		603.43	15.73		413.6	19.69		457.83	18.74
1	522.01	96.0591	P02768	Serum albumin OS=Homo sapiens GN=ALB	0	auto - shared MS/MS	0.236572	42	HPEAKR	iTRAQ8plex@N-term; iTRAQ8plex(K)@5	missed K-R@5	0.0599488	1344.87	1345.88	1344.81	1345.82	1	8	8,2,4,88,1	17.4	1.1433	12.721		0.915672	15.6608		1.18522	12.173		1.22062	15.4916		0.964238	13.1089		1.14927	11.7392		1.76506	11.068		165.92	16.04		186.13	15.39		159.16	19.61
1	522.01	96.0591	P02768	Serum albumin OS=Homo sapiens GN=ALB	0	auto - shared MS/MS	0.22349	40.2263	LKECCEK	iTRAQ8plex@N-term; iTRAQ8plex(K)@2; Methylthio(C)@4; Methylthio(C)@5; iTRAQ8plex(K)@7	cleaved K-P@C-term	-0.0381829	1855.94	1856.95	1855.98	1856.99	1	10	3,3,16,194,7	38.6	0.502271	11.5124		0.823179	7.80917		1.29415	6.17351		0.855766	7.92772		0.913294	7.32001		0.580756	8.29729		1.05455	7.01091		306.82	14.65		151.21	15.84		264.59	16.35
1	522.01	96.0591	P02768	Serum albumin OS=Homo sapiens GN=ALB	1	auto	0.221849	40	LAKTYETTLEK	No iTRAQ8plex@N-term; iTRAQ8plex(K)@3; Tyr->Val@5; iTRAQ8plex(K)@11	missed K-T@3	-0.157987	1839.96	1840.96	1840.11	1841.12	1	11	2,2,4,145,6	28.8	1.21036	7.27265		1.35465	6.61581		1.07048	7.29551		1.0927	7.4833		1.21574	6.72547		1.18644	6.51552		0.828177	8.49022		294.01	15.8		349.17	17.11		417.24	16.1
1	522.01	96.0591	P02768	Serum albumin OS=Homo sapiens GN=ALB	1	auto	0.217656	39.4179	TCFAEEGKK	No iTRAQ8plex@N-term; Methylthio(C)@2; iTRAQ8plex(K)@8; iTRAQ8plex(K)@9	cleaved E-T@N-term; missed K-K@8	0.0392176	1665.91	1666.91	1665.87	1666.88	1	9	3,1,16,141,4	28	0.987779	1.35083		1.00559	1.30268		1.00134	1.29259		1.07661	1.23118		0.896125	1.32213		0.904652	1.26327		1.15827	1.23994		1741.95	16.19		1688.32	16.55		1835.06	16.75
1	522.01	96.0591	P02768	Serum albumin OS=Homo sapiens GN=ALB	1	auto	0.202544	37.2727	LCTVATL	iTRAQ8plex@N-term; Methylthio(C)@2	cleaved L-R@C-term	-0.00563809	1069.58	1070.58	1069.58	1070.59	1	8	7,1,4,273,2	54.4	0.682722	30.1414					0.832614	22.5596					0.727702	25.1972		0.769276	22.5627		1.51081	19.3075		126.2	20.58		84.54	21.43		0	9.08
1	522.01	96.0591	P02768	Serum albumin OS=Homo sapiens GN=ALB	1	auto	0.193159	35.9026	KVPQVSTPTLVEVS	iTRAQ8plex@N-term; iTRAQ8plex(K)@1	cleaved S-R@C-term; missed K-V@1	-0.00194935	2091.24	2092.24	2091.24	2092.25	1	9	5,2,7,178,2	35.4	1.36115	17.063		0.7672	22.693		0.722333	21.3601		1.31105	16.059		0.778627	23.2223		1.03337	16.8603		1.17248	17.3742		115.09	15.13		153.71	16.72		92.5	17.11
1	522.01	96.0591	P02768	Serum albumin OS=Homo sapiens GN=ALB	1	auto	0.165308	31.6572	FQNALL	iTRAQ8plex@N-term	cleaved L-V@C-term	-0.00308236	1008.59	1009.6	1008.59	1009.6	1	8	7,1,4,223,2	44.4	1.28358	3.32271		1.03001	3.36165		1.05524	3.38328		1.03049	3.62783		0.870565	3.89041		0.705291	3.99441		0.866692	4.20008		773.59	18.93		974.3	21.9		834.73	19.24
1	522.01	96.0591	P02768	Serum albumin OS=Homo sapiens GN=ALB	1	auto	0.142668	28	TYETTLEKCCAAADPHECYAK	No iTRAQ8plex@N-term; Tyr->Arg@2; iTRAQ8plex(K)@8; Methylthio(C)@9; Methylthio(C)@10; Methylthio(C)@18; iTRAQ8plex(K)@21	missed K-C@8	0.000910203	3085.41	3086.42	3085.41	3086.42	1	10	5,3,7,161,12	32										2.42817	38.5471											39.47	13.86		35.64	16.97		65.23	16.51
1	522.01	96.0591	P02768	Serum albumin OS=Homo sapiens GN=ALB	1	auto	0.141363	27.7833	CFLQHK	iTRAQ8plex@N-term; Methylthio(C)@1; iTRAQ8plex(K)@6	cleaved E-C@N-term	-0.0397991	1428.74	1429.75	1428.78	1429.79	1	9	8,2,4,172,4	34.2	0.701478	7.03451		0.514362	7.9832		0.782323	7.33324		0.726668	6.81539		0.65547	6.61459		0.702636	6.57742		0.790594	8.2329		488.6	19.67		336.3	19.4		263.28	18.15
1	522.01	96.0591	P02768	Serum albumin OS=Homo sapiens GN=ALB	1	auto	0.134082	26.5625	QEPERNECF	iTRAQ8plex@N-term; Methylthio(C)@8	cleaved F-L@C-term; missed R-N@5	0.00405782	1500.67	1501.68	1500.66	1501.67	1	8	2,3,4,167,11	33.2	0.677946	11.8825		0.513186	14.7283		1.83583	7.13671		1.04184	8.9279		0.99871	8.81117		0.984163	8.31952		2.46835	6.909		232.23	14.83		154.48	15.48		124.85	16.57
1	522.01	96.0591	P02768	Serum albumin OS=Homo sapiens GN=ALB	1	auto	0.118265	23.8385	KYLYEIA	iTRAQ8plex@N-term; iTRAQ8plex(K)@1; iTRAQ8plex(Y)@4	cleaved A-R@C-term; missed K-Y@1	-0.11533	1810.98	1811.99	1811.1	1812.1	1	9	8,2,4,186,6	37	0.664692	6.02696		1.16399	3.51656		0.734332	5.03141		1.27996	3.51575		0.980411	3.95948		0.958984	3.80427		0.983502	4.3748		622.97	17.28		406.3	21.74		759.65	16.42
1	522.01	96.0591	P02768	Serum albumin OS=Homo sapiens GN=ALB	1	auto	0.112937	22.8985	EVTEFAK	iTRAQ8plex@N-term; iTRAQ8plex(K)@7	cleaved N-E@N-term	0.0223057	1430.85	1431.85	1430.82	1431.83	1	8	2,1,4,162,1	32.2	0.821226	7.5319		1.09037	6.20886		0.790872	7.50952		1.01869	6.48279		1.01105	6.34917		0.740515	8.19132		0.916083	7.07515		370.27	18.08		298.36	17.11		422.95	16.22
1	522.01	96.0591	P02768	Serum albumin OS=Homo sapiens GN=ALB	1	auto	0.109366	22.2619	ADLPSLAADFVESK	iTRAQ8plex@N-term; Ser->Asn@5; iTRAQ8plex(K)@14	cleaved P-A@N-term	-0.232408	2096.92	2097.93	2097.16	2098.16	1	10	2,2,4,306,4	61	0.765536	10.3022		1.00125	8.07632		0.884502	8.62828		1.10925	7.70792		1.1418	7.65212		0.948046	7.78704		1.02848	8.16245		252.92	14.95		189.98	16.03		265.29	14.6
1	522.01	96.0591	P02768	Serum albumin OS=Homo sapiens GN=ALB	1	auto	0.105446	21.5571	RPCFSALEVDETYVPKEF	iTRAQ8plex@N-term; Methylthio(C)@3; Val->His@14; iTRAQ8plex(K)@16	cleaved F-N@C-term	0.15341	2821.56	2822.56	2821.4	2822.41	1	10	3,3,16,213,5	42.4	1.03659	1.94724		1.06881	1.88926		0.87922	2.06477		0.818408	2.12477		1.03398	1.91782		0.913209	1.83769		0.888395	2.21472		1122.36	14.71		1141.56	16.44		1256.69	17.1
1	522.01	96.0591	P02768	Serum albumin OS=Homo sapiens GN=ALB	1	auto	0.10215	20.9594	RNECFLQHK	No iTRAQ8plex@N-term; Methylthio(C)@4; iTRAQ8plex(K)@9	cleaved E-R@N-term; missed R-N@1	-0.0430762	1523.72	1524.73	1523.76	1524.77	1	9	3,1,16,151,11	30	1.44249	29.3814		2.43848	24.9968		1.4848	28.202								1.13604	27.891					65.17	14.78		92.24	17.23		166.48	17.5
1	522.01	96.0591	P02768	Serum albumin OS=Homo sapiens GN=ALB	1	auto	0.10192	20.9176	EETFLKK	iTRAQ8plex@N-term; iTRAQ8plex(K)@6; iTRAQ8plex(K)@7	cleaved N-E@N-term; missed K-K@6	-0.0574912	1806.04	1807.05	1806.1	1807.11	1	11	3,2,16,151,1	30	0.825155	3.57382		0.631172	4.21258		0.981705	3.14462		0.732735	3.92632		0.805792	3.64338		0.691044	3.56902		0.782298	3.8096		705.05	16.06		570.84	15.72		466.19	16.52
1	522.01	96.0591	P02768	Serum albumin OS=Homo sapiens GN=ALB	0	auto - shared MS/MS	0.10192	20.9176	TEFAK	iTRAQ8plex@N-term; iTRAQ8plex(K)@5	cleaved V-T@N-term	0.0348285	1202.75	1203.75	1202.71	1203.72	1	8	3,2,16,130,9	25.8							9999			9999												0	0.59		58.09	16.24		45.11	15.53
1	522.01	96.0591	P02768	Serum albumin OS=Homo sapiens GN=ALB	0	auto - shared MS/MS	0.09691	20	TPVSDR	iTRAQ8plex@N-term		0.00670276	977.552	978.559	977.545	978.552	1	7	3,3,16,95,3	18.8	0.720267	14.5872		1.71016	9.70526		2.10924	9.45846		0.846096	13.1084		0.723386	13.8931		1.1093	10.492		1.37052	11.3519		193.2	16.86		136.54	15.96		346.13	14.7
1	522.01	96.0591	P02768	Serum albumin OS=Homo sapiens GN=ALB	1	auto	0.0849315	17.7628	KDDNPNLPR	iTRAQ8plex@N-term; Lys->Ser@1	cleaved H-K@N-term	0.0144918	1330.69	1331.7	1330.68	1331.69	1	9	2,3,4,132,6	26.2	1.6589	23.0995		1.13406	25.7313		1.29597	24.1803		1.46529	24.0777		1.03725	27.5397		0.742437	30.3445		2.66057	21.0913		76.26	14.82		124.13	15.5		90.6	15.28
1	522.01	96.0591	P02768	Serum albumin OS=Homo sapiens GN=ALB	1	auto	0.0791812	16.6667	RHPYFY	iTRAQ8plex@N-term; iTRAQ8plex(Y)@4	cleaved Y-A@C-term; missed R-H@1	0.000737605	1489.83	1490.84	1489.83	1490.84	1	8	7,2,4,156,10	31	0.950445	7.2061		0.632927	8.48177		1.21149	5.99736		0.797988	8.2849		0.355176	16.6174		0.639719	7.78285		0.999528	6.85515		324.83	15.1		302.93	16.68		215.38	15.28
1	522.01	96.0591	P02768	Serum albumin OS=Homo sapiens GN=ALB	0	auto - shared MS/MS	0.0696454	14.8167	RADLAK	No iTRAQ8plex@N-term; iTRAQ8plex(K)@6	cleaved D-R@N-term; missed R-A@1	-0.00801275	976.589	977.596	976.597	977.604	1	9	6,3,4,91,3	18	1.31372	30.8152								1.69639	27.7924		1.27585	31.7014								61.31	14.95		79.03	14.89		61.11	17.59
1	522.01	96.0591	P02768	Serum albumin OS=Homo sapiens GN=ALB	0	auto - no iTRAQ	0.0660277	14.1041	EPERNECFLQHKDDNPNLPR	Glu->pyro-Glu@N-term; Deamidated(N)@5; Methylthio(C)@7; No iTRAQ8plex(K)@12	cleaved Q-E@N-term; missed R-N@4	-0.00318455	2479.1	2480.11	2479.1	2480.11	1	10	4,3,12,173,12	34.4	0.974822	25.4171		0.429427	42.0772		1.13241	17.784		2.34566	14.6836		0.823059	21.3514		0.923712	18.6532		0.70398	24.9663		113.1	15.38		108.18	23.23		50.88	20.26
1	522.01	96.0591	P02768	Serum albumin OS=Homo sapiens GN=ALB	1	auto	0.0645855	13.8184	DVFLGM	iTRAQ8plex@N-term; Oxidation(M)@6	cleaved M-F@C-term	0.0254083	1000.55	1001.55	1000.52	1001.53	1	8	2,1,4,247,6	49.2	1.20102	23.1102		1.3699	18.785		1.7141	17.9757		1.3924	17.9581		0.638866	34.4011		0.628163	30.1354		1.39616	18.1201		106.25	15.79		125.21	22.16		152.48	17.52
1	522.01	96.0591	P02768	Serum albumin OS=Homo sapiens GN=ALB	1	auto	0.0618671	13.2773	SHCIAEVE	iTRAQ8plex@N-term; Methylthio(C)@3	cleaved E-N@C-term	-0.0128172	1236.57	1237.57	1236.58	1237.59	1	8	1,2,4,163,8	32.4	0.718595	14.7445		0.743178	17.5198		0.898846	12.0797		0.995704	12.3916		0.366482	31.9945		0.741297	14.1319		0.982479	15.3897		180.63	15.2		127.36	15.42		140.63	21.61
1	522.01	96.0591	P02768	Serum albumin OS=Homo sapiens GN=ALB	1	auto	0.0574015	12.381	DDNPNLPRL	iTRAQ8plex@N-term; Pro->Gly@7; Deamidated(R)@8	cleaved L-V@C-term; missed R-L@8	0.0338132	1317.72	1318.72	1317.68	1318.69	1	10	2,1,4,124,11	24.6	0.662569	13.8302		0.69627	15.9993		1.32396	9.4765		0.925372	11.4458		1.04569	10.4316		0.399865	19.9723		0.622818	16.6639		212.87	17.25		138.39	15.51		155.27	21.42
1	522.01	96.0591	P02768	Serum albumin OS=Homo sapiens GN=ALB	0	no quant - weak signal	0.05533	11.962	QTALVELVKH	iTRAQ8plex@N-term; iTRAQ8plex(K)@9; His->Ser@10	cleaved H-K@C-term; missed K-H@9	-0.014063	1695.03	1696.03	1695.04	1696.05	1	9	3,3,16,211,11	42																						0	0		0	0		0	0
1	522.01	96.0591	P02768	Serum albumin OS=Homo sapiens GN=ALB	0	auto - no iTRAQ	0.054179	11.7284	GDKLCTVATLR	No iTRAQ8plex@N-term; Lys->Met@3; Methylthio(C)@5	cleaved F-G@N-term; missed K-L@3	-0.339386	1224.23	1225.23	1224.57	1225.57	1	9	8,3,4,233,6	46.4	0.692538	2.27819		1.05138	1.65864		1.38393	1.48791		0.842059	1.82427		1.07289	1.61663		1.1562	1.47584		1.06072	1.76247		1381.71	16.68		938.9	18.14		1521.85	17.31
1	522.01	96.0591	P02768	Serum albumin OS=Homo sapiens GN=ALB	0	auto - shared MS/MS	0.0511616	11.113	TLSEK	iTRAQ8plex@N-term; iTRAQ8plex(K)@5	cleaved C-T@N-term	0.0349739	1184.76	1185.77	1184.72	1185.73	1	8	3,2,16,116,8	23	1.10524	5.09775		1.03157	4.79168		0.887159	5.00256		0.274064	13.8782		1.26939	4.50215		0.600163	6.01519		1.25826	4.47673		487.4	17.47		528.57	19.16		526.72	16.75
1	522.01	96.0591	P02768	Serum albumin OS=Homo sapiens GN=ALB	1	auto	0.050985	11.0768	QNCELF	iTRAQ8plex@N-term; Methylthio(C)@3	cleaved F-E@C-term	-0.027241	1102.48	1103.49	1102.51	1103.52	1	7	2,2,4,219,4	43.6	0.825968	13.7832		0.557902	16.5199		1.06535	9.54632		0.501593	15.8367		0.469311	17.5696		0.508205	14.9704		0.978631	10.6487		222.36	16.23		180.21	21.07		129.96	19.26
1	522.01	96.0591	P02768	Serum albumin OS=Homo sapiens GN=ALB	1	auto	0.05061	11	QIKKQTALVELVK	Gln->pyro-Glu@N-term; iTRAQ8plex(K)@3; No iTRAQ8plex(K)@4; iTRAQ8plex(K)@13	missed K-K@3; missed K-Q@4	-0.168989	2088.14	2089.15	2088.31	2089.32	1	9	8,2,4,193,12	38.4	2.09121	3.19515		1.83864	3.20689		0.744233	4.67797		7.80089	2.87545		1.7182	3.21507		5.82577	2.8826		0.868263	4.18699		615.8	17.59		1263.56	18.09		1186.13	17.29
1	522.01	96.0591	P02768	Serum albumin OS=Homo sapiens GN=ALB	1	auto	0.0460129	10.0529	KAWAVAR	iTRAQ8plex@N-term; iTRAQ8plex(K)@1	cleaved F-K@N-term; missed K-A@1	-0.00209549	1408.87	1409.88	1408.88	1409.88	1	7	7,3,4,146,9	29	1.09838	28.8092					1.33217	27.3179								0.850194	30.1407		1.3289	29.6352		89.15	21.44		96.08	15.24		42.41	20.24
1	522.01	96.0591	P02768	Serum albumin OS=Homo sapiens GN=ALB	0	auto - shared MS/MS	0.045027	9.84849	DVCK	iTRAQ8plex@N-term; Methylthio(C)@3; iTRAQ8plex(K)@4		-0.0292752	1117.58	1118.59	1117.61	1118.62	1	6	3,1,16,205,3	40.8	1.46138	26.2225		1.07397	26.3892		1.49781	22.8732		1.72621	21.0078		1.18973	25.4038		1.08457	22.8181		1.97505	20.4071		80.34	14.31		115.2	22.17		90.39	17.6
1	522.01	96.0591	P02768	Serum albumin OS=Homo sapiens GN=ALB	1	auto	0.0409334	8.99471	SLHTLF	iTRAQ8plex@N-term	cleaved F-G@C-term	-0.00386433	1020.59	1021.59	1020.59	1021.6	1	7	6,2,4,196,8	39										1.03677	26.6713											75.79	14.78		0	6.53		45.5	14.52
1	522.01	96.0591	P02768	Serum albumin OS=Homo sapiens GN=ALB	1	auto	0.0387584	8.53781	KLVAASQ	iTRAQ8plex@N-term; iTRAQ8plex(K)@1	cleaved Q-A@C-term; missed K-L@1	0.0283623	1323.86	1324.87	1323.83	1324.84	1	8	8,1,4,138,10	27.4	0.903521	5.75221		0.418659	8.7562		1.03956	5.61058		0.759579	7.33298		0.569641	6.41541		0.546302	6.30297		0.753463	6.01049		637.57	29.38		565.23	19.46		279.63	20.82
1	522.01	96.0591	P02768	Serum albumin OS=Homo sapiens GN=ALB	1	auto	0.0368756	8.14044	RHPDYSVV	iTRAQ8plex@N-term	cleaved V-L@C-term; missed R-H@1	0.0139025	1275.7	1276.71	1275.69	1276.7	1	8	5,3,7,126,10	25	0.390789	39.121		0.547014	29.0437					1.04838	18.5772		0.895498	20.3202					0.437244	47.5247		113.55	16.66		43.54	15.79		65.07	16.31
1	522.01	96.0591	P02768	Serum albumin OS=Homo sapiens GN=ALB	0	auto - shared MS/MS	0.0326208	7.23605	LDELRD	iTRAQ8plex@N-term	cleaved D-E@C-term; missed R-D@5	0.03528	1063.62	1064.62	1063.58	1064.59	1	8	2,2,4,163,3	32.4	0.446326	12.8101		0.572106	11.3153		0.775221	8.30504		0.704858	9.38556		1.02932	7.1225		0.894049	7.47021		0.790127	8.75121		307.99	17.01		134.88	15.59		184.59	18.23
1	522.01	96.0591	P02768	Serum albumin OS=Homo sapiens GN=ALB	0	auto - shared MS/MS	0.0300744	6.69056	VGSK	iTRAQ8plex@N-term; iTRAQ8plex(K)@4		0.00684482	997.645	998.652	997.638	998.645	1	6	8,1,4,107,1	21.2	0.292429	28.8626		0.479124	14.4115		0.648174	12.0456		0.60485	14.3184		0.398016	20.5452		0.375992	19.0568		0.495532	13.8019		272.05	20.74		78.06	21.73		136.55	16.7
1	522.01	96.0591	P02768	Serum albumin OS=Homo sapiens GN=ALB	1	auto	0.0292424	6.51163	KYLYEI	iTRAQ8plex@N-term; iTRAQ8plex(K)@1; iTRAQ8plex(Y)@4	cleaved I-A@C-term; missed K-Y@1	-0.115761	1739.94	1740.95	1740.06	1741.07	1	8	8,2,4,189,2	37.6	0.834947	5.59746		0.902345	5.51687		0.698759	6.34909		0.728621	6.56023		0.640139	6.58		0.829624	5.26142		1.32816	5.03171		486.26	18.05		398.37	16.69		459.66	18.76
1	522.01	96.0591	P02768	Serum albumin OS=Homo sapiens GN=ALB	0	auto - shared MS/MS	0.0268721	6	FPKAEFAEVSK	No iTRAQ8plex@N-term; Lys->Phe@3; iTRAQ8plex(K)@11	missed K-A@3	-0.0289964	1574.8	1575.81	1574.83	1575.84	1	9	1,1,4,165,3	32.8	1.28147	3.90494		2.82411	3.08886		2.00041	3.31334		1.13591	3.95173		1.83863	3.31576		1.51886	3.38021		11.5258	2.94417		502.32	14.7		631.61	16.33		1486.13	14.69
1	522.01	96.0591	P02768	Serum albumin OS=Homo sapiens GN=ALB	1	auto	0.0261172	5.83646	AQYLQQCPFEDHVK	No iTRAQ8plex@N-term; Methylthio(C)@7; iTRAQ8plex(K)@14	cleaved F-A@N-term	-0.121041	2054.86	2055.87	2054.99	2055.99	1	8	4,2,12,199,2	39.6	0.639152	35.6118		1.0351	18.65		0.602732	28.0255		0.879327	20.6673		0.534451	32.2747		0.559707	23.9914		0.326806	41.4384		112.83	13.87		70.76	23.65		122.35	17.16
1	522.01	96.0591	P02768	Serum albumin OS=Homo sapiens GN=ALB	1	auto	0.0251075	5.61728	RPCFSALEVDETYVP	iTRAQ8plex@N-term; Methylthio(C)@3	cleaved P-K@C-term	0.0250985	2075.03	2076.03	2075	2076.01	1	8	2,3,4,242,4	48.2	1.00853	7.64644		0.582312	10.7239		0.966726	7.3262		0.782674	8.99288		0.586883	10.9007		0.963513	6.87696		0.607458	11.6617		280.15	14.71		277.23	15.41		170.9	15.98
1	522.01	96.0591	P02768	Serum albumin OS=Homo sapiens GN=ALB	0	auto - shared MS/MS	0.0245398	5.49382	EKPLLEK	iTRAQ8plex@N-term; iTRAQ8plex(K)@2; iTRAQ8plex(K)@7	cleaved C-E@N-term	0.0365092	1768.16	1769.17	1768.12	1769.13	1	10	3,2,16,146,7	29	0.330134	16.2396		0.652215	8.90764		1.5805	5.3377		1.20064	6.06539		0.934307	6.6561		0.794403	7.57665		1.73438	5.47256		312.97	14.18		101.38	15.81		213.84	16.4
1	522.01	96.0591	P02768	Serum albumin OS=Homo sapiens GN=ALB	1	auto	0.0245398	5.49382	FAAFVEK	No iTRAQ8plex@N-term; iTRAQ8plex(K)@7	cleaved D-F@N-term	-0.0280363	1114.6	1115.61	1114.63	1115.64	1	8	2,1,4,178,4	35.4	1.08848	11.2889		0.642532	14.411		1.8625	9.22553		0.648177	19.2286		1.14198	11.1142		1.29563	9.78057		1.4091	10.1685		235.65	20.19		251.68	18.5		158.62	18.38
1	522.01	96.0591	P02768	Serum albumin OS=Homo sapiens GN=ALB	0	auto - shared MS/MS	0.0221427	4.97076	QEPER	iTRAQ8plex@N-term		0.0342592	961.548	962.555	961.514	962.521	1	6	2,1,4,85,1	16.8	0.57441	34.4527					0.707954	27.6434					0.487442	30.91		0.733916	26.2166		0.526367	34.0408		107.84	16.93		60.78	18.64		0	6.6
1	522.01	96.0591	P02768	Serum albumin OS=Homo sapiens GN=ALB	1	auto	0.0183192	4.13043	ETYGEM	iTRAQ8plex@N-term	cleaved M-A@C-term	0.0459511	1032.52	1033.53	1032.47	1033.48	1	7	2,2,4,137,6	27.2	1.22391	7.74627		1.63603	6.91321		1.40089	7.87175		1.81121	6.65167		2.10429	6.34999		2.16859	6.19015		1.71939	6.72907		254.15	14.69		305.21	15.74		435.59	16.52
1	522.01	96.0591	P02768	Serum albumin OS=Homo sapiens GN=ALB	1	auto	0.0182098	4.10628	PLVEEPQNLIK	No iTRAQ8plex@N-term; Deamidated(Q)@7; iTRAQ8plex(K)@11	cleaved K-P@N-term	-0.0521142	1583.86	1584.86	1583.91	1584.92	1	8	1,1,4,263,2	52.4	1.47017	6.81625		0.801033	9.16939		0.878745	7.96262		1.04028	7.46704		1.03514	7.68022		0.970134	7.00123		0.892025	7.9373		275.93	14.85		398.04	16.65		231.55	17.19
1	522.01	96.0591	P02768	Serum albumin OS=Homo sapiens GN=ALB	1	auto	0.0176045	3.97252	QNALLVR	iTRAQ8plex@N-term; Gln->Leu@1	cleaved F-Q@N-term	-0.0619611	1101.66	1102.66	1101.72	1102.72	1	11	7,2,4,190,9	37.8	4.00315	19.3207		1.0347	24.1111		0.839702	26.8454		1.53497	20.4506		0.763993	29.331		0.849594	22.3056					120.67	22.91		473.98	16.98		130.8	19.44
1	522.01	96.0591	P02768	Serum albumin OS=Homo sapiens GN=ALB	1	auto	0.0176045	3.97252	RRDAHKSEVAHR	No iTRAQ8plex@N-term; Ala->Tyr@4; iTRAQ8plex(K)@6	cleaved F-R@N-term; missed R-R@1; missed R-D@2; missed K-S@6	-0.00246381	1857	1858.01	1857	1858.01	1	9	5,2,7,90,6	17.8	4.51675	25.4213		1.89202	28.3388		1.72253	28.8167		3.22508	25.9333		2.34585	26.7004		1.73825	27.5964					59.72	14.8		264.67	14.99		118.37	16.27
1	522.01	96.0591	P02768	Serum albumin OS=Homo sapiens GN=ALB	1	auto	0.01753	3.95604	KVPQVSTPTL	iTRAQ8plex@N-term; iTRAQ8plex(K)@1; iTRAQ8plex(T)@7	cleaved L-V@C-term; missed K-V@1	-0.139926	1981.09	1982.1	1981.23	1982.24	1	8	8,2,4,167,2	33.2	1.34892	9.32496		0.837482	9.68519		1.66354	7.90587		0.544263	15.6007		1.36599	8.24821		0.990916	8.52642		1.66354	8.11939		294.16	21.31		389.34	22.86		258.08	16.59
1	522.01	96.0591	P02768	Serum albumin OS=Homo sapiens GN=ALB	0	auto - shared MS/MS	0.0174357	3.93519	NLGK	iTRAQ8plex@N-term; Deamidated(N)@1; iTRAQ8plex(K)@4		-5.07256e-05	1039.65	1040.66	1039.65	1040.66	1	6	4,3,12,112,9	22.2	0.645257	10.9028		0.412579	12.9599		0.444548	13.5121		0.679467	9.88631		0.319557	18.7823		0.531335	9.71842		0.582038	9.70409		344.78	18.55		218.29	20.7		149.02	17.57
1	522.01	96.0591	P02768	Serum albumin OS=Homo sapiens GN=ALB	0	auto - shared MS/MS	0.0174357	3.93519	QIKK	iTRAQ8plex@N-term; iTRAQ8plex(K)@3; iTRAQ8plex(K)@4	missed K-K@3	-0.0115347	1427.95	1428.95	1427.96	1428.97	1	6	7,1,4,111,7	22	0.93514	1.11058		0.64219	1.44687		1.14269	1.06002		2.43906	0.832275		0.680825	1.33239		1.10795	1.01154		0.774599	1.23521		2563.39	18.67		2352.07	19.72		1724.54	21.56
1	522.01	96.0591	P02768	Serum albumin OS=Homo sapiens GN=ALB	1	auto	0.0163904	3.7037	HKPK	iTRAQ8plex@N-term; iTRAQ8plex(K)@2; iTRAQ8plex(K)@4		-0.0136478	1420.91	1421.92	1420.93	1421.94	1	6	7,1,4,94,6	18.6	0.727271	0.610773		0.535471	0.681845		0.65881	0.574663		0.629713	0.591312		0.86301	0.576156		0.569102	0.576743		0.624725	0.620084		6527.07	22.59		4657.72	23.44		3661.42	21.51
1	522.01	96.0591	P02768	Serum albumin OS=Homo sapiens GN=ALB	1	auto	0.0157174	3.55436	AEEGKK	iTRAQ8plex@N-term; iTRAQ8plex(K)@5; iTRAQ8plex(K)@6	cleaved F-A@N-term; missed K-K@5	0.0228267	1572.98	1573.99	1572.96	1573.97	1	7	3,3,16,100,3	19.8	0.440974	18.9537		0.173373	43.6731		1.26373	9.28805		0.457359	18.2643		0.268946	33.0284		0.629342	12.6069		0.987068	12.0109		207.68	15.85		89.86	15.59		37.72	16.22
1	522.01	96.0591	P02768	Serum albumin OS=Homo sapiens GN=ALB	1	auto	0.0157174	3.55436	TECCQAADK	iTRAQ8plex@N-term; Cys->Lys@3; iTRAQ8plex(K)@3; Methylthio(C)@4; iTRAQ8plex(K)@9	cleaved F-T@N-term	0.121565	1951.19	1952.19	1951.06	1952.07	1	9	1,1,4,416,1	83	0.608318	1.39849		0.820631	1.05618		0.77305	1.10688		0.790064	1.08016		0.654374	1.276		0.68848	1.05611		0.894685	1.03359		2132.04	14.32		1272.58	15.61		1832.9	14.94
1	522.01	96.0591	P02768	Serum albumin OS=Homo sapiens GN=ALB	0	auto - shared MS/MS	0.0153477	3.47222	DAHK	iTRAQ8plex@N-term; iTRAQ8plex(K)@4		0.0368341	1077.68	1078.68	1077.64	1078.65	1	6	2,1,4,90,1	17.8	0.590218	13.6147		0.898577	13.3076		1.16304	11.5922		0.592671	13.4362		1.08266	11.2281		0.651604	12.2921		1.18338	10.9758		238.36	19.89		138.04	14.85		224.38	23.26
1	522.01	96.0591	P02768	Serum albumin OS=Homo sapiens GN=ALB	0	auto - shared MS/MS	0.0151529	3.42891	LVAASQAAL	iTRAQ8plex@N-term; iTRAQ8plex(S)@5; Deamidated(Q)@6	cleaved L-G@C-term	-0.0419981	1451.84	1452.85	1451.88	1452.89	1	8	7,1,4,184,12	36.6	0.995271	19.3295		1.25207	17.5361		1.08069	17.8712		1.50742	16.9577		0.510892	27.4556		0.397351	27.0194		1.1002	19.3487		131.42	19.3		128.34	16.13		172.38	16.52
1	522.01	96.0591	P02768	Serum albumin OS=Homo sapiens GN=ALB	1	auto	0.0149649	3.3871	ELLFFAK	Glu->pyro-Glu@N-term; iTRAQ8plex(K)@7	cleaved P-E@N-term	-0.000431449	1152.68	1153.69	1152.68	1153.69	1	7	5,2,7,278,1	55.4																						0	0.43		42.04	15.71		0	4.36
1	522.01	96.0591	P02768	Serum albumin OS=Homo sapiens GN=ALB	1	auto	0.0147788	3.3457	VTEFAK	No iTRAQ8plex@N-term; iTRAQ8plex(K)@6	cleaved E-V@N-term	0.046422	997.622	998.629	997.575	998.582	1	7	3,1,16,128,12	25.4	0.352007	28.1383		0.342286	20.5864		0.909911	10.6627		0.554856	13.9351		0.560657	15.6442		0.810573	10.3163		0.887792	11.427		238.86	18.27		82.5	22.34		85.65	16.37
1	522.01	96.0591	P02768	Serum albumin OS=Homo sapiens GN=ALB	0	auto - shared MS/MS	0.0143075	3.24074	EQLK	iTRAQ8plex@N-term; iTRAQ8plex(K)@4		0.0342113	1124.74	1125.74	1124.7	1125.71	1	6	2,1,4,120,6	23.8	1.10467	10.0956		0.856298	12.8492		1.57349	8.47255		1.52473	8.58785		0.528361	18.9309		1.13366	8.44113		1.03541	10.488		259.95	18		281.76	20.7		233.19	25.24
1	522.01	96.0591	P02768	Serum albumin OS=Homo sapiens GN=ALB	1	auto	0.0138495	3.13865	TFHADIC	iTRAQ8plex@N-term; Methylthio(C)@7	cleaved F-T@N-term; cleaved C-T@C-term	-0.0017732	1155.53	1156.54	1155.54	1156.54	1	9	4,1,12,208,10	41.4	1.04802	7.25601		0.908899	7.26731		2.07476	5.11965		0.915667	7.48387		0.677149	8.49996		0.902902	6.56447		1.54685	5.95303		323.8	15.03		332.97	18.57		308.31	17.24
1	522.01	96.0591	P02768	Serum albumin OS=Homo sapiens GN=ALB	1	auto	0.0128745	2.92096	LSQRFPKAEFAEVSK	No iTRAQ8plex@N-term; iTRAQ8plex(K)@7; iTRAQ8plex(K)@15	missed R-F@4; missed K-A@7	0.00216309	2344.34	2345.35	2344.34	2345.34	1	7	6,2,4,164,9	32.6	1.07908	13.086		0.396315	27.774		0.572039	18.7016		0.450562	21.9063		0.33327	25.5888		0.24254	31.7467		0.348131	28.7304		163.11	14.35		172.7	16.73		67.72	17.84
1	522.01	96.0591	P02768	Serum albumin OS=Homo sapiens GN=ALB	1	auto	0.0127764	2.89903	EFNAETFT	iTRAQ8plex@N-term; Thr->Val@8	cleaved T-F@C-term	-0.0599781	1259.57	1260.58	1259.63	1260.64	1	9	2,2,4,183,2	36.4	1.26859	3.40223		0.895891	3.82227		0.883057	3.73835		0.706965	5.14105		0.97904	3.90835		0.920741	3.64327		0.673167	4.37995		591.07	15.22		735.73	16.36		554.74	15.67
1	522.01	96.0591	P02768	Serum albumin OS=Homo sapiens GN=ALB	0	auto - shared MS/MS	0.0126571	2.87234	QNLIK	iTRAQ8plex@N-term; iTRAQ8plex(K)@5	cleaved P-Q@N-term	0.0248045	1222.81	1223.82	1222.79	1223.79	1	7	8,1,4,310,6	61.8	2.03317	10.6848		2.89198	9.8472		2.35093	10.0436		2.20143	10.1695		2.06523	10.4299		1.7656	10.4701		1.47121	11.4382		221.99	20.92		442.86	22.3		672.55	19.21
1	522.01	96.0591	P02768	Serum albumin OS=Homo sapiens GN=ALB	0	auto - shared MS/MS	0.0125001	2.83723	EFAK	iTRAQ8plex@N-term; iTRAQ8plex(K)@4	cleaved T-E@N-term	0.0376386	1101.7	1102.71	1101.66	1102.67	1	6	3,2,16,128,2	25.4	0.994964	10.9721		0.426316	16.2033		0.61783	11.0016		0.491212	16.307		0.693586	10.763		0.478959	12.6469		0.705814	11.2128		257.81	15.47		251.69	23.12		115.14	17.33
1	522.01	96.0591	P02768	Serum albumin OS=Homo sapiens GN=ALB	1	auto	0.0115832	2.63187	LVRPEVDVMCT	iTRAQ8plex@N-term; Methylthio(C)@10	cleaved T-A@C-term	0.887709	1611.7	1612.71	1610.81	1611.82	1	10	2,3,4,220,4	43.8	3.44348	3.38417		0.6352	6.24248		2.64381	3.43443		1.39252	4.02574		0.874749	4.77156		0.697125	4.97478		0.83535	5.20579		451.9	14.63		1526.86	15.05		300.71	16.05
1	522.01	96.0591	P02768	Serum albumin OS=Homo sapiens GN=ALB	0	auto - shared MS/MS	0.0113399	2.57732	DEGK	iTRAQ8plex@N-term; iTRAQ8plex(K)@4		0.00285531	1055.61	1056.62	1055.61	1056.61	1	6	2,3,4,91,3	18	0.762959	7.02179		0.217238	18.9795		3.27477	4.42848		1.16683	5.46674		0.915931	7.35217		1.45571	4.83089		1.48033	5.34168		414.23	17.75		310.1	17.25		94.27	17.43
1	522.01	96.0591	P02768	Serum albumin OS=Homo sapiens GN=ALB	0	auto - shared MS/MS	0.0105746	2.4055	ADDK	iTRAQ8plex@N-term; iTRAQ8plex(K)@4		0.00285531	1055.61	1056.62	1055.61	1056.61	1	6	2,3,4,91,3	18	0.762959	7.02179		0.217238	18.9795		3.27477	4.42848		1.16683	5.46674		0.915931	7.35217		1.45571	4.83089		1.48033	5.34168		414.23	17.75		310.1	17.25		94.27	17.43
1	522.01	96.0591	P02768	Serum albumin OS=Homo sapiens GN=ALB	0	auto - shared MS/MS	0.0105398	2.39766	AKTYETTLEK	Carbamyl@N-term; iTRAQ8plex(K)@2; Cation:Cu[I](E)@5; iTRAQ8plex(K)@10	cleaved L-A@N-term; missed K-T@2	0.00754885	1895.96	1896.97	1895.95	1896.96	1	11	4,3,12,139,3	27.6	0.895244	1.72		1.04216	1.51361		0.469994	2.59018		0.879741	1.67222		0.60973	2.05146		0.634581	1.82428		0.488548	2.94048		1470.93	16.68		1292.09	16.71		1605.91	16.1
1	522.01	96.0591	P02768	Serum albumin OS=Homo sapiens GN=ALB	0	auto - shared MS/MS	0.0105398	2.39766	FFAK	iTRAQ8plex@N-term; iTRAQ8plex(K)@4	cleaved L-F@N-term	0.0596754	1119.75	1120.76	1119.69	1120.7	1	6	8,2,4,297,7	59.2	0.422944	9.26117		0.663436	6.73784		1.21043	5.46299		0.310214	14.3887		0.56791	7.6476		1.06305	6.16954		2.304	4.75158		484.32	20.15		200.99	16.63		336.61	17.84
1	522.01	96.0591	P02768	Serum albumin OS=Homo sapiens GN=ALB	0	auto - shared MS/MS	0.0105398	2.39766	HTLFGDK	iTRAQ8plex@N-term; His->Asp@1; iTRAQ8plex(K)@7	cleaved L-H@N-term	-0.0453847	1402.75	1403.75	1402.79	1403.8	1	9	4,1,12,231,6	46	0.846441	8.77189		0.793027	9.64041		1.44911	7.81195		1.75141	6.96342		1.76668	6.96231		1.22262	7.19559		0.998366	8.2192		286.01	17.25		237.54	15.13		237.61	17.87
1	522.01	96.0591	P02768	Serum albumin OS=Homo sapiens GN=ALB	0	auto - shared MS/MS	0.0102809	2.33947	AVMDDFAAFVE	iTRAQ8plex@N-term	cleaved E-K@C-term	-6.00822	1511.73	1512.74	1517.74	1518.75	1	10	2,2,4,285,6	56.8	1.82714	12.2028		1.83845	12.0646		1.14411	14.1474		2.19608	11.4634		2.14211	11.5602		2.08525	11.2349		1.63152	12.5149		140.2	14.63		251.35	15.9		270.02	16.35
1	522.01	96.0591	P02768	Serum albumin OS=Homo sapiens GN=ALB	1	auto	0.0102809	2.33947	EVSKLVTDLTK	Glu->pyro-Glu@N-term; Lys->Val@4; iTRAQ8plex(K)@11	cleaved A-E@N-term; missed K-L@4	-0.015786	1488.85	1489.86	1488.87	1489.88	1	9	2,2,4,338,5	67.4	0.151693	27.5398		0.272145	13.6879		0.419537	9.18602		0.419129	9.19451		0.72348	6.01351		1.81404	4.18872		0.142869	33.1922		406.07	15.23		60.44	16.49		115.77	15.24
1	522.01	96.0591	P02768	Serum albumin OS=Homo sapiens GN=ALB	0	auto - shared MS/MS	0.0102809	2.33947	LFGDK	iTRAQ8plex@N-term; iTRAQ8plex(K)@5	cleaved T-L@N-term	-0.0293371	1186.69	1187.69	1186.72	1187.72	1	6	3,1,16,165,1	32.8	0.557781	18.9353		0.371698	23.4999		0.589263	17.1055		0.494767	22.0071		0.618924	17.8707		0.687084	14.4965		0.563031	23.6748		186.06	19.85		101.83	15.93		72.45	15.17
1	522.01	96.0591	P02768	Serum albumin OS=Homo sapiens GN=ALB	0	auto - shared MS/MS	0.0102809	2.33947	RLKCASLQK	iTRAQ8plex@N-term; Oxidation(R)@1; Lys->Glu@3; Methylthio(C)@4; iTRAQ8plex(K)@9	cleaved Q-R@N-term; missed R-L@1; missed K-C@3	-0.0324252	1716.92	1717.92	1716.95	1717.95	1	11	5,3,7,172,4	34.2	0.460028	20.6689		0.516822	18.4996		0.762385	13.4309		2.01501	9.06055		0.474857	22.0634		0.434265	18.271		0.942584	11.9629		179.25	14.6		80.91	15.37		97.05	16.12
1	522.01	96.0591	P02768	Serum albumin OS=Homo sapiens GN=ALB	0	auto - shared MS/MS	0.00845248	1.92744	YTKK	iTRAQ8plex@N-term; iTRAQ8plex(K)@3; iTRAQ8plex(K)@4	missed K-K@3	-0.0205461	1450.91	1451.91	1450.93	1451.93	1	6	8,3,4,112,6	22.2	0.558457	4.76335		0.610241	4.22616		0.694968	3.6351		0.991325	3.15145		0.861981	3.51344		0.663964	3.47131		0.732883	3.99827		877.71	18.18		480.95	20.63		561.11	20.67
1	522.01	96.0591	P02768	Serum albumin OS=Homo sapiens GN=ALB	0	auto - shared MS/MS	0.00811891	1.85208	LLPK	iTRAQ8plex@N-term; iTRAQ8plex(K)@4	cleaved C-L@N-term	0.0201544	1077.76	1078.77	1077.74	1078.74	1	6	8,1,4,167,5	33.2	9999						9999			9999			9999						9999			0	3.19		315.37	19.74		160.47	19.12
1	522.01	96.0591	P02768	Serum albumin OS=Homo sapiens GN=ALB	1	auto	0.00795069	1.81406	VGSKCCKHPEAK	No iTRAQ8plex@N-term; iTRAQ8plex(K)@4; Methylthio(C)@5; Methylthio(C)@6; iTRAQ8plex(K)@7; iTRAQ8plex(K)@12	missed K-C@4; missed K-H@7	-0.00373997	2290.21	2291.22	2290.22	2291.23	1	7	8,3,4,139,4	27.6	0.91309	14.5057		0.3344	27.9269		0.318349	35.2904		0.807014	13.9244		0.530861	32.7452		0.549476	18.761		0.652852	16.8161		193.71	18.8		173.55	18.71		67.86	17.77
1	522.01	96.0591	P02768	Serum albumin OS=Homo sapiens GN=ALB	0	auto - shared MS/MS	0.00744949	1.70068	KVPQVSTPTLVEVSRNLGK	iTRAQ8plex@N-term; iTRAQ8plex(K)@1; Deamidated(N)@16; iTRAQ8plex(K)@19	missed K-V@1; missed R-N@15	0.0239165	2964.8	2965.8	2964.77	2965.78	1	7	6,3,4,177,5	35.2	0.797092	3.95089		0.891509	3.38847		1.39017	2.82259		1.48346	2.78489		0.897162	3.46421		1.17581	2.85745		1.22637	3.13316		623.57	14.39		487.7	15.64		582.38	14.45
1	522.01	96.0591	P02768	Serum albumin OS=Homo sapiens GN=ALB	0	auto - shared MS/MS	0.00714749	1.6323	EYAR	iTRAQ8plex@N-term; iTRAQ8plex(Y)@2	cleaved Y-E@N-term	0.0603493	1145.73	1146.73	1145.67	1146.67	1	6	8,2,4,108,3	21.4	0.781246	1.52549		0.81659	1.43752		0.674521	1.52712		0.547239	1.89602		0.827097	1.42266		0.664562	1.46346		0.988182	1.38721		1798.46	17.11		1378.63	16.44		1538.51	16.58
1	522.01	96.0591	P02768	Serum albumin OS=Homo sapiens GN=ALB	1	auto	0.00714749	1.6323	LYEIAR	iTRAQ8plex@N-term; Ile->Tyr@4	cleaved Y-L@N-term	0.0362569	1117.64	1118.65	1117.61	1118.61	1	9	2,2,4,170,4	33.8	0.9021	6.43269		0.468168	10.2062		0.692131	6.9709		0.697581	7.02836		0.612468	7.49611		0.672206	6.33007		0.947616	5.97884		381.26	15.71		337.47	16.67		186.99	17.46
1	522.01	96.0591	P02768	Serum albumin OS=Homo sapiens GN=ALB	1	auto	0.00646146	1.47679	LGMFLY	iTRAQ8plex@N-term; iTRAQ8plex(Y)@6	cleaved F-L@N-term; cleaved Y-E@C-term	0.0432121	1350.83	1351.83	1350.78	1351.79	1	8	8,2,4,272,1	54.2	1.00374	9.00831		1.08291	6.15911		0.857733	7.07311		0.513444	10.8939		1.24118	5.85231		0.847823	6.58889		1.11348	6.52153		384.8	18.34		378.98	28.97		436.54	17.03
1	522.01	96.0591	P02768	Serum albumin OS=Homo sapiens GN=ALB	1	auto	0.00601185	1.37474	LVNEVTE	iTRAQ8plex@N-term	cleaved E-F@C-term	0.0340555	1106.65	1107.65	1106.61	1107.62	1	7	2,2,4,167,3	33.2	0.660204	12.7242		1.15606	7.82935		1.10136	8.5676		1.51991	7.31261		0.999099	9.1198		0.808619	8.41377		1.26522	7.45962		260.7	15.67		168.88	18.94		315.73	15.84
1	522.01	96.0591	P02768	Serum albumin OS=Homo sapiens GN=ALB	1	auto	0.00601185	1.37474	LVNEVTEFAKTCVA	iTRAQ8plex@N-term; Lys->Ser@10; Methylthio(C)@12	cleaved A-D@C-term; missed K-T@10	0.118375	1832.02	1833.03	1831.9	1832.91	1	9	2,1,4,239,10	47.6	0.619696	3.88207		0.684287	3.45225		0.864844	3.18881		0.911358	2.93133		0.538343	4.53287		0.847651	2.80591		1.19989	2.66193		872.25	17.84		530.37	17.5		625.28	17.39
1	522.01	96.0591	P02768	Serum albumin OS=Homo sapiens GN=ALB	1	auto	0.00601185	1.37474	SHCIAE	iTRAQ8plex@N-term; Methylthio(C)@3	cleaved E-V@C-term	0.035959	1008.5	1009.51	1008.47	1009.47	1	7	4,2,12,131,8	26	0.789757	18.2864		0.543455	27.0234		0.709401	17.4866		0.996065	15.3755		0.735126	18.2872		0.173144	46.9154		0.634831	20.6194		157.45	19.77		122.01	16.22		89.64	21.45
1	522.01	96.0591	P02768	Serum albumin OS=Homo sapiens GN=ALB	0	auto - shared MS/MS	0.00556471	1.27315	LQHK	iTRAQ8plex@N-term; iTRAQ8plex(K)@4	cleaved F-L@N-term	0.0639649	1132.78	1133.79	1132.72	1133.73	1	6	8,2,4,106,4	21	0.571324	6.12887		0.443535	6.07289		1.70496	3.47024		0.617869	4.859		0.854754	4.44498		0.960799	3.90209		1.58197	3.48031		763.72	23.57		428.13	22.67		354.86	18.56
1	522.01	96.0591	P02768	Serum albumin OS=Homo sapiens GN=ALB	1	auto	0.00420568	0.963719	ALVLIAF	iTRAQ8plex@N-term	cleaved F-A@C-term	0.0477278	1049.73	1050.73	1049.68	1050.69	1	6	3,1,16,316,1	63	0.490038	22.2717		0.297265	40.515		0.404647	24.2615		0.266955	38.1316		1.61662	10.7037		0.821967	13.5175		0.207601	46.262		157.25	14.63		75.61	15.3		48.97	19.31
1	522.01	96.0591	P02768	Serum albumin OS=Homo sapiens GN=ALB	1	auto	0.00405654	0.929705	AAFTECCQAADKAACL	iTRAQ8plex@N-term; Methylthio(C)@6; Methylthio(C)@7; No iTRAQ8plex(K)@12; Cys->Leu@15	cleaved L-L@C-term; missed K-A@12	-0.00048124	2020.94	2021.95	2020.94	2021.95	1	9	2,1,4,236,2	47	0.883387	0.638545		0.904742	0.623506		1.05996	0.570444		0.853337	0.646752		1.02727	0.568489		0.787124	0.603992		1.04948	0.60158		3538.41	14.89		3067.03	14.73		3353.73	15.43
1	522.01	96.0591	P02768	Serum albumin OS=Homo sapiens GN=ALB	1	auto	0.00395765	0.907143	AAFTEC	iTRAQ8plex@N-term; Methylthio(C)@6	cleaved C-C@C-term	0.0295672	990.475	991.483	990.446	991.453	1	7	2,2,4,191,9	38	0.365741	8.89323		0.44502	4.51806		0.577612	4.56518		0.609995	4.25906		0.5452	4.06976		0.420422	5.24219		0.870632	3.45628		948.32	22.18		340.32	29.2		442.11	17.09
1	522.01	96.0591	P02768	Serum albumin OS=Homo sapiens GN=ALB	0	auto - shared MS/MS	0.00395765	0.907143	ADDKE	iTRAQ8plex@N-term; iTRAQ8plex(K)@4	cleaved E-T@C-term	0.00226637	1184.65	1185.66	1184.65	1185.66	1	7	2,3,4,92,1	18.2							9999															0	0.87		86.37	15.1		93.52	15.72
1	522.01	96.0591	P02768	Serum albumin OS=Homo sapiens GN=ALB	1	auto	0.00395765	0.907143	EEGKK	Methylthio@N-term; iTRAQ8plex(K)@4; iTRAQ8plex(K)@5	cleaved A-E@N-term; missed K-K@4	0.100296	1243.81	1244.81	1243.71	1244.71	1	7	1,3,4,137,3	27.2	0.526122	10.8601		0.626953	8.84778		1.04292	7.0546		0.536999	12.7829		0.694009	7.94785		0.643687	8.16572		0.893308	7.94057		350.52	18.86		180.95	17.07		230.22	16.17
1	522.01	96.0591	P02768	Serum albumin OS=Homo sapiens GN=ALB	1	auto	0.00395765	0.907143	TFLKK	No iTRAQ8plex@N-term; iTRAQ8plex(K)@4; iTRAQ8plex(K)@5	cleaved E-T@N-term; missed K-K@4	-0.00548994	1243.81	1244.81	1243.81	1244.82	1	6	1,3,4,137,3	27.2	0.526122	10.8601		0.626953	8.84778		1.04292	7.0546		0.536999	12.7829		0.694009	7.94785		0.643687	8.16572		0.893308	7.94057		350.52	18.86		180.95	17.07		230.22	16.17
1	522.01	96.0591	P02768	Serum albumin OS=Homo sapiens GN=ALB	1	auto	0.00301406	0.69161	ADICTLSEK	iTRAQ8plex@N-term; Methylthio(C)@4; iTRAQ8plex(K)@9	cleaved H-A@N-term	0.0412523	1632.91	1633.92	1632.87	1633.87	1	7	5,3,7,127,9	25.2	1.46624	17.4946		1.14185	18.5501		1.11355	19.0019		0.893515	19.9689		0.966423	21.4587		1.20313	16.8015		0.602416	25.9961		114.73	16.25		165.06	16.95		137.24	16.44
1	522.01	96.0591	P02768	Serum albumin OS=Homo sapiens GN=ALB	0	auto - shared MS/MS	0.00261758	0.600907	PADLPSLAADFVESK	iTRAQ8plex@N-term; Asp->Gly@3; iTRAQ8plex(K)@15	cleaved M-P@N-term	-0.111474	2109.08	2110.09	2109.19	2110.2	1	9	2,2,4,274,1	54.6	1.52173	7.36115		1.21307	7.97265		2.02593	6.70157		1.3815	7.62254		1.51226	7.24417		1.94852	6.63311		1.5301	7.51458		247.26	15.07		369.19	15.24		314.22	16.15
1	522.01	96.0591	P02768	Serum albumin OS=Homo sapiens GN=ALB	1	auto	0.00246949	0.567007	FLQHK	iTRAQ8plex@N-term; iTRAQ8plex(K)@5	cleaved C-F@N-term	0.0576065	1279.84	1280.85	1279.79	1280.79	1	7	8,2,4,149,9	29.6	0.662917	3.37663		0.612286	3.70668		1.31624	2.38039		0.504985	4.20387		1.01368	2.57907		1.03948	2.38007		1.10236	2.76227		1274.09	23.57		828.74	23.41		817.24	26.25
1	522.01	96.0591	P02768	Serum albumin OS=Homo sapiens GN=ALB	1	auto	0.00230857	0.530159	FYAPELLFFA	iTRAQ8plex@N-term	cleaved Y-F@N-term; cleaved A-K@C-term	-0.00526552	1520.82	1521.82	1520.82	1521.83	1	8	2,3,4,367,1	73.2	0.315506	29.2509		1.31861	10.3743		1.02762	12.4686		0.809708	12.7409		1.15575	12.4026		1.33801	10.1418		1.9628	9.98051		188.71	16.47		58.42	16.31		260.68	14.62
1	522.01	96.0591	P02768	Serum albumin OS=Homo sapiens GN=ALB	1	auto	0.00224796	0.516274	RPCFSAL	iTRAQ8plex@N-term; Methylthio(C)@3	cleaved L-E@C-term	-0.0273236	1142.56	1143.57	1142.59	1143.6	1	6	8,2,4,215,9	42.8	0.82838	12.4673		0.451173	20.5434		1.21921	10.6465		0.838374	12.5944		0.779867	15.3363		0.644343	14.1579		1.02168	11.3206		246.06	23.31		200	16.21		116.3	21.2
1	522.01	96.0591	P02768	Serum albumin OS=Homo sapiens GN=ALB	0	auto - low confidence	0.00200305	0.460157	QQCPFEDHVK	No iTRAQ8plex@N-term; Methylthio(C)@3; iTRAQ8plex(K)@10	cleaved L-Q@N-term	0.0367118	1579.78	1580.79	1579.74	1580.75	1	7	4,1,12,175,4	34.8	0.731804	10.2302		0.988214	7.27558		1.2005	6.77229		0.679581	9.54771		0.778522	8.38568		0.878999	7.59594		1.11928	7.69104		288.49	15.35		207.15	18.1		298.66	14.82
1	522.01	96.0591	P02768	Serum albumin OS=Homo sapiens GN=ALB	0	auto - low confidence	0.00200305	0.460157	VEEPQNLIK	iTRAQ8plex@N-term; Deamidated(Q)@5; Deamidated(N)@6; iTRAQ8plex(K)@9	cleaved L-V@N-term	-0.0291573	1678.93	1679.94	1678.96	1679.97	1	8	4,2,12,206,7	41	0.332292	18.2929		0.357483	15.4599		0.539687	11.9643		0.895227	8.40203		0.515817	11.7872		0.431948	14.3859		0.445969	13.2219		291.83	17.71		95.15	16.42		109.29	15.54
1	522.01	96.0591	P02768	Serum albumin OS=Homo sapiens GN=ALB	0	auto - low confidence	0.00195433	0.44899	QEPERNEC	iTRAQ8plex@N-term; Methylthio(C)@8	cleaved C-F@C-term; missed R-N@5	0.0459116	1353.64	1354.65	1353.6	1354.6	1	7	2,2,4,119,1	23.6	1.33976	16.2741		0.657051	20.4499		0.825999	19.3147		0.54997	25.7307		1.05869	15.4298		0.72303	19.3119		1.83249	13.8399		130.81	15.35		171.96	19.39		90.04	15.08
1	522.01	96.0591	P02768	Serum albumin OS=Homo sapiens GN=ALB	0	auto - low confidence	0.00195433	0.44899	QNCELFEQLGEYKFQ	iTRAQ8plex@N-term; Methylthio(C)@3; iTRAQ8plex(K)@13; Gln->Arg@15	cleaved Q-N@C-term; missed K-F@13	0.0593529	2557.35	2558.36	2557.29	2558.3	1	9	1,3,4,411,2	82	1.20731	6.64224		0.660664	8.13141		0.693511	8.11118		1.03331	6.56153		0.67629	8.46682		0.951098	6.10086		0.988206	6.79355		328.95	15.29		389.68	18.49		227.67	15.19
1	522.01	96.0591	P02768	Serum albumin OS=Homo sapiens GN=ALB	0	auto - low confidence	0.000344815	0.0793651	FYAPEL	iTRAQ8plex@N-term	cleaved Y-F@N-term; cleaved L-L@C-term	0.00487572	1042.57	1043.58	1042.56	1043.57	1	6	4,1,12,234,2	46.6	0.585251	33.7092		0.402427	36.3109		1.07994	20.268					0.530278	28.881					0.602167	31.046		110.37	18.58		63.38	18.51		46.53	14.97
1	522.01	96.0591	P02768	Serum albumin OS=Homo sapiens GN=ALB	0	auto - low confidence	0.000170632	0.0392817	HADICTL	iTRAQ8plex@N-term; Methylthio(C)@5	cleaved F-H@N-term; cleaved L-S@C-term	0.0147369	1121.57	1122.57	1121.55	1122.56	1	6	4,1,12,219,3	43.6	1.34468	9.64264		0.977688	12.4481		0.842032	11.0435		0.679825	14.7076		0.445027	25.6136		0.538036	13.6013		0.470076	16.9785		208.04	15.03		274.49	17.53		213.08	21.6
1	522.01	96.0591	P02768	Serum albumin OS=Homo sapiens GN=ALB	1	auto	0	99	AAADPHECYAK	No iTRAQ8plex@N-term; Methylthio(C)@8; iTRAQ8plex(K)@11	cleaved C-A@N-term	0.0266003	1524.73	1525.73	1524.7	1525.71	1	15	4,2,12,127,1	25.2	1.3492	9.14095		0.791292	11.6437		1.15765	9.1464		1.80557	7.92623		0.787497	11.8346		0.962022	9.07253		0.82027	11.6035		224.74	15.61		297.52	17.68		186.3	17.41
1	522.01	96.0591	P02768	Serum albumin OS=Homo sapiens GN=ALB	1	auto	0	99	AAADPHECYAK	iTRAQ8plex@N-term; Methylthio(C)@8; iTRAQ8plex(Y)@9; iTRAQ8plex(K)@11	cleaved C-A@N-term	-0.0108917	2133.1	2134.11	2133.11	2134.12	1	15	6,1,4,128,6	25.4	0.970444	7.80373		0.859986	7.75009		0.957797	7.69916		0.4097	15.2548		0.94075	7.27431		0.959523	6.93028		1.0223	7.87846		281.19	14.1		267.75	16.01		253.33	14.97
1	522.01	96.0591	P02768	Serum albumin OS=Homo sapiens GN=ALB	1	auto	0	32	AAADPHECYAK	No iTRAQ8plex@N-term; Methylthio(C)@8; iTRAQ8plex(K)@11	cleaved C-A@N-term	0.00560736	1524.71	1525.71	1524.7	1525.71	1	9	4,1,12,137,1	27.2	0.457441	29.8416		0.966435	18.7974		0.838095	21.6817		0.418491	36.0893		0.94318	17.4181		0.693225	20.7139		0.745874	22.1479		127.84	15.63		57.38	15.62		129.43	18.48
1	522.01	96.0591	P02768	Serum albumin OS=Homo sapiens GN=ALB	1	auto	0	99	AACLLPK	iTRAQ8plex@N-term; Methylthio(C)@3; iTRAQ8plex(K)@7		-0.0515486	1368.76	1369.76	1368.81	1369.82	1	11	2,1,4,218,1	43.4	0.930546	5.91691		1.08639	5.08512		1.29852	4.93337		0.967223	5.31829		0.916697	5.14601		1.11398	4.72554		1.06618	5.38156		487.32	19.3		444.95	19.56		554.62	17.69
1	522.01	96.0591	P02768	Serum albumin OS=Homo sapiens GN=ALB	1	auto	0	99	AACLLPK	iTRAQ8plex@N-term; Methylthio(C)@3; iTRAQ8plex(K)@7		0.0212056	1368.83	1369.84	1368.81	1369.82	1	10	2,1,4,264,6	52.6	0.983788	11.5391		0.429217	21.57		1.67441	8.8709		0.491947	18.2095		0.356419	24.7257		0.833983	11.0479		0.949813	11.6253		220.15	17.44		212.51	17.83		98.99	19.86
1	522.01	96.0591	P02768	Serum albumin OS=Homo sapiens GN=ALB	1	auto	0	99	AACLLPK	iTRAQ8plex@N-term; Methylthio(C)@3; iTRAQ8plex(K)@7		0.0282857	1368.84	1369.84	1368.81	1369.82	1	12	2,1,4,404,2	80.6	1.42009	10.1568		1.14093	10.8708		1.01151	11.3497		1.43445	10.3316		1.04531	11.2411		1.08783	11.5506		1.74745	9.97673		188.59	16.1		262.78	14.46		225.41	15.17
1	522.01	96.0591	P02768	Serum albumin OS=Homo sapiens GN=ALB	1	auto	0	99	AACLLPK	iTRAQ8plex@N-term; Methylthio(C)@3; iTRAQ8plex(K)@7		-0.0314265	1368.78	1369.78	1368.81	1369.82	1	12	2,2,4,199,7	39.6	0.650658	12.2354		0.722126	9.68268		1.03365	8.34797		1.68891	6.93177		0.676772	10.0149		1.18844	7.32425		1.14057	7.89902		319.3	18.23		203.85	22.06		241.55	18.89
1	522.01	96.0591	P02768	Serum albumin OS=Homo sapiens GN=ALB	1	auto	0	99	AACLLPK	No iTRAQ8plex@N-term; Methylthio(C)@3; iTRAQ8plex(K)@7		-0.00319886	1064.6	1065.61	1064.6	1065.61	1	10	5,2,7,174,6	34.6	0.304682	60.5862		0.690461	20.3853		0.735493	18.6013		0.941634	16.9104		0.563871	27.0783		1.069	15.5433		1.10464	16.9994		137.78	17.04		41.19	24.43		99.66	16.15
1	522.01	96.0591	P02768	Serum albumin OS=Homo sapiens GN=ALB	1	auto	0	99	AACLLPK	iTRAQ8plex@N-term; Methylthio(C)@3; iTRAQ8plex(K)@7		-1.01485	1367.79	1368.8	1368.81	1369.82	1	11	5,2,7,195,5	38.8	0.814597	7.03855		0.685893	7.90379		1.11738	5.66011		0.716428	7.44609		0.686797	7.22353		0.957097	5.51454		1.83833	4.96309		352.84	15.05		282.02	15.79		253.53	16.87
1	522.01	96.0591	P02768	Serum albumin OS=Homo sapiens GN=ALB	1	auto	0	99	AACLLPK	iTRAQ8plex@N-term; Methylthio(C)@3; iTRAQ8plex(K)@7		-0.00118708	1368.81	1369.81	1368.81	1369.82	1	12	5,2,7,197,4	39.2	0.345862	7.97335		0.689089	3.90376		0.849112	3.60044		0.718609	3.86329		0.475031	5.87815		0.746125	3.6116		1.24744	3.14214		702.85	17.74		238.52	18.04		507.38	15.11
1	522.01	96.0591	P02768	Serum albumin OS=Homo sapiens GN=ALB	1	auto	0	99	AACLLPK	iTRAQ8plex@N-term; Methylthio(C)@3; iTRAQ8plex(K)@7		0.00352057	1368.81	1369.82	1368.81	1369.82	1	10	6,1,4,193,5	38.4	0.51506	20.075		0.295518	30.2376		1.08558	12.8397		0.62034	21.3666		0.802058	13.7082		0.341422	23.1436		1.02882	14.5417		184.99	17.77		93.49	16.48		57.27	16.42
1	522.01	96.0591	P02768	Serum albumin OS=Homo sapiens GN=ALB	1	auto	0	99	AACLLPK	iTRAQ8plex@N-term; Methylthio(C)@3; iTRAQ8plex(K)@7		-0.00665532	1368.8	1369.81	1368.81	1369.82	1	11	6,2,4,195,9	38.8	1.5063	18.9641		1.36314	20.7837		1.1178	20.8637		1.09853	20.9209		1.16131	22.6241		0.752866	25.7495		1.85608	18.1305		94.27	14.68		139.33	15.08		134.62	18.53
1	522.01	96.0591	P02768	Serum albumin OS=Homo sapiens GN=ALB	1	auto	0	99	AACLLPK	iTRAQ8plex@N-term; Methylthio(C)@3; iTRAQ8plex(K)@7		-0.0409434	1368.77	1369.78	1368.81	1369.82	1	12	8,1,4,230,12	45.8	0.698765	2.59573		1.03143	1.92244		1.50473	1.7395		0.976715	1.86629		0.632745	2.63467		0.969313	2.0304		1.18262	1.95943		1520.6	20.94		1042.57	22.94		1643.04	22.04
1	522.01	96.0591	P02768	Serum albumin OS=Homo sapiens GN=ALB	1	auto	0	99	AACLLPK	iTRAQ8plex@N-term; Methylthio(C)@3; iTRAQ8plex(K)@7		-0.0547382	1368.75	1369.76	1368.81	1369.82	1	12	8,1,4,240,10	47.8	0.573148	6.34168		0.311498	11.7823		0.777548	4.79073		0.717458	5.10565		0.530502	7.03758		0.377451	6.8486		0.775461	4.90336		776.28	28.51		436.56	22.57		253.32	28.36
1	522.01	96.0591	P02768	Serum albumin OS=Homo sapiens GN=ALB	1	auto	0	99	AACLLPK	iTRAQ8plex@N-term; Methylthio(C)@3; iTRAQ8plex(K)@7		0.0291291	1368.84	1369.85	1368.81	1369.82	1	12	8,1,4,301,11	60	0.343039	4.4998		0.571594	2.20997		0.897431	1.93223		0.632931	2.16303		0.472055	2.65018		0.553723	2.33165		0.814441	2.23144		1907.21	24.84		641.95	27.65		1142.04	20.39
1	522.01	96.0591	P02768	Serum albumin OS=Homo sapiens GN=ALB	1	auto	0	99	AACLLPK	iTRAQ8plex@N-term; Methylthio(C)@3; iTRAQ8plex(K)@7		0.0477729	1368.86	1369.86	1368.81	1369.82	1	12	8,2,4,1,7	0	2.07531	19.0923					1.37506	20.5022		2.26358	19.4704		1.095	22.7464		1.42016	20.5727		1.59773	24.1333		100.26	16.5		204.16	19.76		30.39	18.07
1	522.01	96.0591	P02768	Serum albumin OS=Homo sapiens GN=ALB	1	auto	0	99	AACLLPK	iTRAQ8plex@N-term; Methylthio(C)@3; iTRAQ8plex(K)@7		0.027144	1368.84	1369.84	1368.81	1369.82	1	12	8,2,4,269,2	53.6	1.11523	6.4228		1.19636	5.93731		2.03367	5.58274		1.33605	5.83445		1.42742	5.73111		1.55598	5.31218		1.70958	5.52451		383.05	17.43		419.16	19		480.08	18.31
1	522.01	96.0591	P02768	Serum albumin OS=Homo sapiens GN=ALB	1	auto	0	99	AACLLPK	iTRAQ8plex@N-term; Methylthio(C)@3; iTRAQ8plex(K)@7		-0.0111045	1368.8	1369.8	1368.81	1369.82	1	11	8,3,4,1,9	0																			2.02937	38.4162		64.48	22.76		70.23	23.24		70.73	23.77
1	522.01	96.0591	P02768	Serum albumin OS=Homo sapiens GN=ALB	1	auto	0	98	AACLLPK	iTRAQ8plex@N-term; Methylthio(C)@3; iTRAQ8plex(K)@7		-1.98149	1366.83	1367.83	1368.81	1369.82	1	10	8,1,4,285,1	56.8	0.978827	0.929467		0.730485	0.948372		1.64558	0.738123		0.813403	0.983247		1.01309	0.911568		0.746689	0.894519		1.21095	0.843691		3261.64	19.81		3132.57	22.04		2495.99	18.18
1	522.01	96.0591	P02768	Serum albumin OS=Homo sapiens GN=ALB	1	auto	0	98	AACLLPK	iTRAQ8plex@N-term; No Methylthio(C)@3; iTRAQ8plex(K)@7		0.0323981	1322.85	1323.86	1322.82	1323.83	1	11	8,1,4,301,2	60	0.581676	6.46191		0.710573	6.22771		0.816303	4.57089		0.808726	5.57011		0.294307	8.77688		0.745863	4.51599		0.57045	6.0968		674.91	20.89		385.2	21.85		502.4	27.15
1	522.01	96.0591	P02768	Serum albumin OS=Homo sapiens GN=ALB	1	auto	0	98	AACLLPK	iTRAQ8plex@N-term; Methylthio(C)@3; iTRAQ8plex(K)@7		-1.98442	1366.82	1367.83	1368.81	1369.82	1	10	8,1,4,417,1	83.2	0.697016	0.939836		0.805001	0.817234		0.891347	0.708483		0.778541	0.733266		0.700655	0.821907		0.610077	0.81392		0.973214	0.675297		3813.53	17.32		2608.13	21.46		3216.02	21.85
1	522.01	96.0591	P02768	Serum albumin OS=Homo sapiens GN=ALB	1	auto	0	97	AACLLPK	iTRAQ8plex@N-term; Methylthio(C)@3; iTRAQ8plex(K)@7		-0.0484969	1368.76	1369.77	1368.81	1369.82	1	12	2,1,4,211,7	42	0.622536	4.16416		0.815011	3.07107		0.796529	3.2401		0.801224	3.14789		0.529613	4.19121		0.920106	2.79136		0.858016	3.74349		878.83	18.96		536.82	19.12		750.35	16.4
1	522.01	96.0591	P02768	Serum albumin OS=Homo sapiens GN=ALB	1	auto	0	97	AACLLPK	iTRAQ8plex@N-term; Methylthio(C)@3; iTRAQ8plex(K)@7		-1.97954	1366.83	1367.84	1368.81	1369.82	1	10	8,1,4,277,1	55.2	0.58132	0.959699		0.591746	0.849869		1.29042	0.642839		0.796859	0.695335		0.870823	0.755812		0.625238	0.748605		0.858105	0.690476		4481.66	21.31		2556.31	21.31		2778.24	19.57
1	522.01	96.0591	P02768	Serum albumin OS=Homo sapiens GN=ALB	0	auto - shared MS/MS	0	96	AACLLPK	iTRAQ8plex@N-term; Methylthio(C)@3; iTRAQ8plex(K)@7		-0.28754	1368.52	1369.53	1368.81	1369.82	1	11	8,1,4,218,12	43.4	0.645987	2.8823		0.705072	2.27818		0.874021	2.18744		0.961375	2.07261		0.63352	2.73952		0.739494	2.15379		0.883147	2.08134		1538.99	21.65		975.48	24.54		1136.75	20.37
1	522.01	96.0591	P02768	Serum albumin OS=Homo sapiens GN=ALB	1	auto	0	96	AACLLPK	iTRAQ8plex@N-term; Methylthio(C)@3; iTRAQ8plex(K)@7		-1.98625	1366.82	1367.83	1368.81	1369.82	1	10	8,1,4,268,1	53.4	1.01659	1.29966		0.896853	1.26299		1.11516	1.08519		1.02855	1.12504		0.728773	1.36233		0.899725	1.14788		1.20679	1.08384		2385.98	20.01		2379.97	23.63		2241.73	21.17
1	522.01	96.0591	P02768	Serum albumin OS=Homo sapiens GN=ALB	1	auto	0	96	AACLLPK	iTRAQ8plex@N-term; No Methylthio(C)@3; iTRAQ8plex(K)@7		-0.0433034	1322.78	1323.79	1322.82	1323.83	1	11	8,2,4,176,2	35	0.381851	14.6527		0.52666	12.9205		0.779185	10.4408		0.733267	10.8593		0.941397	9.59221		0.547894	10.9713		0.922017	9.80707		355.99	28.86		133.38	16.28		196.41	19.76
1	522.01	96.0591	P02768	Serum albumin OS=Homo sapiens GN=ALB	1	auto	0	95	AACLLPK	iTRAQ8plex@N-term; Methylthio(C)@3; iTRAQ8plex(K)@7		-0.00446846	1368.8	1369.81	1368.81	1369.82	1	9	5,3,7,195,8	38.8	0.473385	26.432		0.615767	21.7846		0.72394	17.8868		1.15075	14.6858		0.418218	39.5761		0.839621	15.8492		0.786367	18.156		142.2	16.08		66.05	15.78		91.73	17.08
1	522.01	96.0591	P02768	Serum albumin OS=Homo sapiens GN=ALB	1	auto	0	92	AACLLPK	iTRAQ8plex@N-term; Methylthio(C)@3; iTRAQ8plex(K)@7		-0.0209922	1368.79	1369.8	1368.81	1369.82	1	9	6,3,4,193,2	38.4																						0	0.62		61.37	14.63		132.34	15.22
1	522.01	96.0591	P02768	Serum albumin OS=Homo sapiens GN=ALB	1	auto	0	91	AACLLPK	iTRAQ8plex@N-term; Methylthio(C)@3; iTRAQ8plex(K)@7		0.717177	1369.53	1370.53	1368.81	1369.82	1	10	8,2,4,207,9	41.2	1.05012	5.77977		0.705715	6.81373		0.734771	7.24212		0.56046	7.28811		0.933338	5.61728		1.89454	4.95319		2.09378	4.97089		617.47	28.13		636.23	22.63		456.5	23.13
1	522.01	96.0591	P02768	Serum albumin OS=Homo sapiens GN=ALB	1	auto	0	90	AACLLPK	iTRAQ8plex@N-term; Methylthio(C)@3; iTRAQ8plex(K)@7		0.73132	1369.54	1370.55	1368.81	1369.82	1	10	8,1,4,235,12	46.8	0.558828	2.92138		0.514915	2.56224		1.05781	1.75367		0.46662	3.00257		0.397913	2.7696		0.386085	2.46317		0.894955	2.01343		1988.95	25.79		1090.59	28.55		1072.89	23.71
1	522.01	96.0591	P02768	Serum albumin OS=Homo sapiens GN=ALB	1	auto	0	90	AACLLPK	iTRAQ8plex@N-term; Methylthio(C)@3; iTRAQ8plex(K)@7		-0.97264	1367.84	1368.84	1368.81	1369.82	1	10	8,1,4,310,10	61.8	0.424058	2.52139		0.723396	1.73496		0.750649	1.65599		0.786469	1.7515		0.504861	2.14212		0.607794	1.77107		1.05287	1.6161		1986.41	21.91		826.52	18.74		1505.36	20.16
1	522.01	96.0591	P02768	Serum albumin OS=Homo sapiens GN=ALB	1	auto	0	88	AACLLPK	iTRAQ8plex@N-term; Methylthio(C)@3; iTRAQ8plex(K)@7		0.711055	1369.52	1370.53	1368.81	1369.82	1	10	8,1,4,206,11	41	0.377335	2.08571		0.462728	1.66522		0.673411	1.21794		0.567927	1.57175		0.79834	1.27768		0.500984	1.37292		0.565064	1.55588		3307.37	28.07		1224.53	23.33		1603.26	22.97
1	522.01	96.0591	P02768	Serum albumin OS=Homo sapiens GN=ALB	1	auto	0	87	AACLLPK	iTRAQ8plex@N-term; Methylthio(C)@3; iTRAQ8plex(K)@7		-0.0465969	1368.76	1369.77	1368.81	1369.82	1	9	5,2,7,240,3	47.8	0.504848	35.9617		0.454324	37.0037		1.02378	21.0873		0.512002	33.8285		0.925368	22.9886		0.558772	38.382		1.21148	24.1292		94.8	14.56		46.96	15.27		45.12	15.19
1	522.01	96.0591	P02768	Serum albumin OS=Homo sapiens GN=ALB	1	auto	0	84	AACLLPK	iTRAQ8plex@N-term; Methylthio(C)@3; iTRAQ8plex(K)@7		-2.98753	1365.82	1366.83	1368.81	1369.82	1	9	8,1,4,296,5	59	0.677808	0.523584		0.696403	0.493432		0.994772	0.409626		0.871137	0.430369		0.648835	0.497738		0.712736	0.439861		0.945973	0.414047		6367.47	18.4		4234.8	18.49		4645.4	18.58
1	522.01	96.0591	P02768	Serum albumin OS=Homo sapiens GN=ALB	1	auto	0	84	AACLLPK	iTRAQ8plex@N-term; Methylthio(C)@3; iTRAQ8plex(K)@7		-1.98759	1366.82	1367.83	1368.81	1369.82	1	9	8,1,4,405,1	80.8	0.56058	1.58651		0.660552	1.27739		0.905941	1.00253		1.07905	0.980496		0.737544	1.25517		0.751142	1.10005		0.945345	1.02302		2674.3	18.05		1470.98	21.12		1850.6	20.07
1	522.01	96.0591	P02768	Serum albumin OS=Homo sapiens GN=ALB	1	auto	0	79	AACLLPK	iTRAQ8plex@N-term; Methylthio(C)@3; iTRAQ8plex(K)@7		0.0377636	1368.85	1369.85	1368.81	1369.82	1	9	8,2,4,410,6	81.8	1.37154	30.278		1.48257	26.7183								1.07998	29.8365					1.24051	29.9858		79.42	18.49		106.88	20.69		123.35	16.17
1	522.01	96.0591	P02768	Serum albumin OS=Homo sapiens GN=ALB	0	auto - shared MS/MS	0	74	AACLLPK	iTRAQ8plex@N-term; Methylthio(C)@3; iTRAQ8plex(K)@7		-0.00948781	1368.8	1369.81	1368.81	1369.82	1	8	5,2,7,203,2	40.4	1.20743	11.8133		0.944109	13.2448		1.58424	10.3712		0.555776	18.6927		0.751337	15.7052		0.628025	14.6529		1.79735	10.9013		174.41	15.84		206.63	15.61		172.5	16.63
1	522.01	96.0591	P02768	Serum albumin OS=Homo sapiens GN=ALB	0	auto - shared MS/MS	0	70	AACLLPK	iTRAQ8plex@N-term; No Methylthio(C)@3; iTRAQ8plex(K)@7		-0.0371862	1322.78	1323.79	1322.82	1323.83	1	11	8,1,4,230,2	45.8	0.526801	11.0568		0.458699	11.2821		0.649125	9.11027		0.641971	10.1014		0.3201	20.332		1.0802	7.02188		0.756625	9.5293		389.38	23.22		201.27	18.74		187.11	17.92
1	522.01	96.0591	P02768	Serum albumin OS=Homo sapiens GN=ALB	1	auto	0	69	AACLLPK	iTRAQ8plex@N-term; Methylthio(C)@3; Pro->Ala@6; iTRAQ8plex(K)@7		-0.00715055	1342.79	1343.79	1342.79	1343.8	1	10	7,1,4,194,9	38.6	0.783228	4.10881		0.508028	4.87154		0.770297	3.61563		0.72076	3.43108		0.790576	3.57751		0.493724	4.90118		0.640153	4.84796		959.94	21.14		737.72	25.59		510.89	22.2
1	522.01	96.0591	P02768	Serum albumin OS=Homo sapiens GN=ALB	0	auto - shared MS/MS	0	54	AACLLPK	iTRAQ8plex@N-term; Methylthio(C)@3; iTRAQ8plex(K)@7		0.0068075	1368.82	1369.82	1368.81	1369.82	1	10	4,2,12,198,8	39.4	5.00356	34.2153		2.91669	35.3759		3.9982	34.5147		4.57204	34.5912		3.35095	35.4781		3.0633	35.3778		2.74174	36.2516		45.75	15.37		224.61	14.56		139.79	15.49
1	522.01	96.0591	P02768	Serum albumin OS=Homo sapiens GN=ALB	1	auto	0	41	AACLLPK	iTRAQ8plex@N-term; Methylthio(C)@3; iTRAQ8plex(K)@7		-0.00684595	1368.8	1369.81	1368.81	1369.82	1	10	5,1,7,207,6	41.2	0.597323	11.9576		0.671756	11.3836		1.02951	9.30201		0.949399	9.00329		0.492672	14.1431		0.560416	11.6416		0.879032	9.77061		268.54	18.77		157.39	15.27		188.98	16.98
1	522.01	96.0591	P02768	Serum albumin OS=Homo sapiens GN=ALB	1	auto	0	39	AACLLPK	iTRAQ8plex@N-term; Methylthio(C)@3; iTRAQ8plex(K)@7		1.59763	1370.41	1371.41	1368.81	1369.82	1	10	8,2,4,204,12	40.6	0.60722	5.10935		1.09975	3.19459		0.817512	3.61005		1.06048	3.22889		1.31787	2.9977		2.28992	2.78957		2.11984	2.88447		983.34	24.87		585.88	26.01		1132.9	22.11
1	522.01	96.0591	P02768	Serum albumin OS=Homo sapiens GN=ALB	1	auto	0	21	AACLLPK	iTRAQ8plex@N-term; No Methylthio(C)@3; iTRAQ8plex(K)@7		0.0266604	1322.85	1323.85	1322.82	1323.83	1	9	8,1,4,417,7	83.2				1.011	24.0902		0.923135	26.3521					0.747811	25.5701		0.954054	22.2281		1.12907	24.8142		115.01	22.24		46.01	16.37		121.81	17.5
1	522.01	96.0591	P02768	Serum albumin OS=Homo sapiens GN=ALB	1	auto	0	14	AACLLPK	No iTRAQ8plex@N-term; Methylthio(C)@3; iTRAQ8plex(K)@7		-0.00544808	1064.6	1065.61	1064.6	1065.61	1	7	6,2,4,172,3	34.2																						0	0		0	0.87		43.07	15.27
1	522.01	96.0591	P02768	Serum albumin OS=Homo sapiens GN=ALB	1	auto	0	11	AACLLPK	iTRAQ8plex@N-term; Methylthio(C)@3; iTRAQ8plex(K)@7		-0.0505031	1368.76	1369.77	1368.81	1369.82	1	7	5,2,7,229,4	45.6	0.599935	17.1333		0.42824	27.234		0.525887	17.4439		0.51672	18.545		0.497858	20.0422		0.522427	19.2497		0.457252	22.0878		178.1	15.82		104.84	15.36		79.9	20.57
1	522.01	96.0591	P02768	Serum albumin OS=Homo sapiens GN=ALB	0	auto - low confidence	0	0	AACLLPK	Delta:H(2)C(2)@N-term; Methylthio(C)@3; iTRAQ8plex(K)@7		0.0142062	1090.63	1091.64	1090.62	1091.63	1	7	2,1,4,204,2	40.6	0.644857	17.7417		1.06024	13.2155		0.822985	14.5554		0.607182	22.4957		0.535698	22.4958		0.759181	18.3713		0.609144	21.87		168.38	15.83		106.54	16.03		187.02	17.37
1	522.01	96.0591	P02768	Serum albumin OS=Homo sapiens GN=ALB	0	auto - low confidence	0	0	AACLLPK	iTRAQ8plex@N-term; Methylthio(C)@3; iTRAQ8plex(K)@7		0.0130515	1368.82	1369.83	1368.81	1369.82	1	4	5,1,7,269,4	53.6	1.92122	33.7661														1.31765	33.2638					55.01	15.81		103.7	18.38		0	8.27
1	522.01	96.0591	P02768	Serum albumin OS=Homo sapiens GN=ALB	0	auto - low confidence	0	0	AACLLPKLDELR	No iTRAQ8plex@N-term; Methylthio(C)@3; iTRAQ8plex(K)@7	missed K-L@7	-0.0929086	1690.85	1691.86	1690.94	1691.95	1	3	3,2,16,152,4	30.2																						0	0.57		56.2	19.1		161.03	18.96
1	522.01	96.0591	P02768	Serum albumin OS=Homo sapiens GN=ALB	0	auto - low confidence	0	0	AACLLPKLDELR	iTRAQ8plex@N-term; Methylthio(C)@3; iTRAQ8plex(K)@7	missed K-L@7	0.0613561	1995.21	1996.22	1995.15	1996.15	1	4	3,2,16,257,8	51.2																						0	0		0	0		0	4.27
1	522.01	96.0591	P02768	Serum albumin OS=Homo sapiens GN=ALB	0	auto - low confidence	0	0	AACLLPKLDELRDEGK	iTRAQ8plex@N-term; Methylthio(C)@3; iTRAQ8plex(K)@7; iTRAQ8plex(K)@16	missed K-L@7; missed R-D@12	0.0331679	2728.57	2729.58	2728.54	2729.55	1	3	1,3,4,245,3	48.8	0.516946	14.4523		0.654317	10.2001		1.22717	7.25949		0.813885	8.78502		0.779222	8.81889		0.836344	7.80534		1.02018	7.68561		276.66	15.24		140.33	18.75		189.64	16.28
1	522.01	96.0591	P02768	Serum albumin OS=Homo sapiens GN=ALB	1	auto	0	1	AADPHECYAK	iTRAQ8plex@N-term; Methylthio(C)@7; iTRAQ8plex(Y)@8; iTRAQ8plex(K)@10	cleaved A-A@N-term	0.0128117	2062.09	2063.09	2062.07	2063.08	1	8	6,1,4,126,6	25				0.863893	21.2334		0.597732	28.4718		0.529065	29.4247		1.03978	19.7432		1.24491	17.3305		0.709611	25.9999		113.07	16.87		0	10.45		102.33	15.46
1	522.01	96.0591	P02768	Serum albumin OS=Homo sapiens GN=ALB	1	auto	0	60	AAFTECCQAAD	iTRAQ8plex@N-term; Methylthio(C)@6; Methylthio(C)@7; Asp->Tyr@11	cleaved D-K@C-term	0.0706248	1572.71	1573.72	1572.64	1573.65	1	12	2,3,4,182,12	36.2	0.706939	4.1268		0.74391	3.56453		0.683097	3.85727		0.66278	4.10164		0.86694	3.59027		0.701529	3.75178		0.838539	3.52971		689.28	15.62		478.12	16.49		537.17	14.78
1	522.01	96.0591	P02768	Serum albumin OS=Homo sapiens GN=ALB	1	auto	0	53	AAFTECCQAAD	iTRAQ8plex@N-term; Methylthio(C)@6; Methylthio(C)@7; Asp->Tyr@11	cleaved D-K@C-term	0.0769696	1572.72	1573.72	1572.64	1573.65	1	11	1,1,4,181,7	36	0.955028	3.92048		1.11288	3.51006		0.9332	3.6091		0.743905	4.34131		0.81236	4.00771		1.02347	3.44049		1.20823	3.41385		657.15	17.97		615.8	17.3		766.14	16.86
1	522.01	96.0591	P02768	Serum albumin OS=Homo sapiens GN=ALB	1	auto	0	12	AAFTECCQAAD	iTRAQ8plex@N-term; Methylthio(C)@6; Methylthio(C)@7; Asp->Tyr@11	cleaved D-K@C-term	0.104748	1572.74	1573.75	1572.64	1573.65	1	12	2,1,4,194,8	38.6	1.01564	7.58248		0.648194	8.01997		1.36968	6.12632		1.11567	6.46982		1.08261	6.35917		0.962719	6.57905		1.2033	6.30973		367.75	19.17		366.48	20.18		249.72	15.22
1	522.01	96.0591	P02768	Serum albumin OS=Homo sapiens GN=ALB	1	auto	0	99	AAFTECCQAADK	iTRAQ8plex@N-term; Dehydrated(E)@5; Cys->Ser@6; Methylthio(C)@7; iTRAQ8plex(K)@12		-0.0104085	1876.92	1877.92	1876.93	1877.93	1	20	1,1,4,181,8	36	0.630242	1.71785		0.74951	1.48336		0.917085	1.25069		0.742664	1.40873		0.657592	1.60168		0.779721	1.31695		1.01024	1.24963		1989.68	17.38		1230.41	18.2		1562.27	18.73
1	522.01	96.0591	P02768	Serum albumin OS=Homo sapiens GN=ALB	1	auto	0	99	AAFTECCQAADK	iTRAQ8plex@N-term; No Methylthio(C)@6; Methylthio(C)@7; iTRAQ8plex(K)@12		0.110306	1911.03	1912.03	1910.92	1911.92	1	20	1,1,4,213,2	42.4	0.782363	1.33547		0.813251	1.20727		0.988398	1.08755		0.967747	1.11555		0.788697	1.25639		0.879111	1.06746		0.950356	1.16846		2189.57	16.58		1680.84	18.49		1865.43	17.54
1	522.01	96.0591	P02768	Serum albumin OS=Homo sapiens GN=ALB	1	auto	0	99	AAFTECCQAADK	iTRAQ8plex@N-term; Methylthio(C)@6; Methylthio(C)@7; iTRAQ8plex(K)@12		-0.881194	1956.02	1957.03	1956.9	1957.91	1	20	1,1,4,222,6	44.2	0.666312	0.352762		0.794932	0.305917		0.832091	0.288557		0.821298	0.294629		0.746338	0.315762		0.686902	0.293636		0.981885	0.280458		8901.42	17.26		5819.64	17.15		7412.84	17.54
1	522.01	96.0591	P02768	Serum albumin OS=Homo sapiens GN=ALB	1	auto	0	99	AAFTECCQAADK	iTRAQ8plex@N-term; Methylthio(C)@6; Methylthio(C)@7; iTRAQ8plex(K)@12		0.125284	1957.03	1958.04	1956.9	1957.91	1	21	1,1,4,230,5	45.8	0.607422	0.861265		0.759216	0.676312		0.840359	0.642691		0.812423	0.647958		0.782012	0.651237		0.694733	0.670384		0.916369	0.627067		4052.57	16.41		2415.35	18.36		3223.23	17.46
1	522.01	96.0591	P02768	Serum albumin OS=Homo sapiens GN=ALB	1	auto	0	99	AAFTECCQAADK	iTRAQ8plex@N-term; Methylthio(C)@6; Methylthio(C)@7; iTRAQ8plex(K)@12		-0.995819	1955.91	1956.91	1956.9	1957.91	1	17	1,1,4,334,7	66.6	0.453842	2.98207		0.820324	1.79646		0.783575	1.87522		0.870141	1.68857		0.684195	1.89737		0.705744	1.77144		0.905019	1.88633		1399.29	16.17		623.12	17.13		1202.51	16.54
1	522.01	96.0591	P02768	Serum albumin OS=Homo sapiens GN=ALB	1	auto	0	99	AAFTECCQAADK	iTRAQ8plex@N-term; Methylthio(C)@6; Methylthio(C)@7; iTRAQ8plex(K)@12		-6.86769	1950.04	1951.04	1956.9	1957.91	1	20	1,1,4,363,10	72.4	0.529989	5.91558		0.703394	4.01964		1.03401	3.29262		0.491474	5.46463		0.941104	3.34928		0.702666	3.70324		1.08251	3.33181		617.16	14.91		320.94	17.33		454.77	14.61
1	522.01	96.0591	P02768	Serum albumin OS=Homo sapiens GN=ALB	1	auto	0	99	AAFTECCQAADK	iTRAQ8plex@N-term; Methylthio(C)@6; No Methylthio(C)@7; iTRAQ8plex(K)@12		0.0126494	1910.93	1911.93	1910.92	1911.92	1	19	1,1,4,375,4	74.8	0.827726	11.6668		1.03433	10.1251		1.18387	9.45065		1.71833	8.03295		1.5522	8.17975		1.09067	9.27242		1.44166	9.32712		206.78	14.08		167.94	15.91		224.06	16.79
1	522.01	96.0591	P02768	Serum albumin OS=Homo sapiens GN=ALB	1	auto	0	99	AAFTECCQAADK	iTRAQ8plex@N-term; Methylthio(C)@6; Methylthio(C)@7; iTRAQ8plex(K)@12		-1.00253	1955.9	1956.91	1956.9	1957.91	1	17	1,1,4,375,8	74.8	0.856911	4.23848		1.31191	3.35461		0.656077	4.66549		1.28981	3.40503		0.8142	4.30959		1.08723	3.46031		1.1484	3.78318		595.43	16.37		500.64	16.15		818.33	15.73
1	522.01	96.0591	P02768	Serum albumin OS=Homo sapiens GN=ALB	1	auto	0	99	AAFTECCQAADK	iTRAQ8plex@N-term; Methylthio(C)@6; Methylthio(C)@7; iTRAQ8plex(K)@12		-3.02171	1953.88	1954.89	1956.9	1957.91	1	16	1,1,4,377,3	75.2	0.616848	1.15946		0.87128	0.85131		0.988924	0.803744		1.0091	0.798539		0.764219	0.929483		0.858664	0.796178		1.09407	0.799398		2691.78	15.66		1629.21	16.34		2456.93	15.27
1	522.01	96.0591	P02768	Serum albumin OS=Homo sapiens GN=ALB	1	auto	0	99	AAFTECCQAADK	iTRAQ8plex@N-term; No Methylthio(C)@6; Methylthio(C)@7; iTRAQ8plex(K)@12		0.00581336	1910.92	1911.93	1910.92	1911.92	1	19	1,1,4,394,6	78.6	0.853854	13.3472		0.948643	12.563		1.65108	10.768		0.760732	14.7704		0.997466	12.467		0.923838	12.2143		0.864655	13.9919		212.83	21.37		178.31	15.68		211.51	15.97
1	522.01	96.0591	P02768	Serum albumin OS=Homo sapiens GN=ALB	1	auto	0	99	AAFTECCQAADK	iTRAQ8plex@N-term; Methylthio(C)@6; Methylthio(C)@7; iTRAQ8plex(K)@12		-1.00436	1955.9	1956.91	1956.9	1957.91	1	18	1,1,4,394,7	78.6	0.591973	2.93178		0.929902	2.04395		0.778053	2.18595		0.955071	2.05915		0.809374	2.16458		0.836547	1.89819		0.925243	2.0978		1131.78	15.92		657.39	16.91		1102.54	16.35
1	522.01	96.0591	P02768	Serum albumin OS=Homo sapiens GN=ALB	1	auto	0	99	AAFTECCQAADK	iTRAQ8plex@N-term; Methylthio(C)@6; Methylthio(C)@7; iTRAQ8plex(K)@12		-1.00485	1955.9	1956.9	1956.9	1957.91	1	17	1,1,4,398,5	79.4	0.574649	2.29644		0.665024	1.91962		0.661887	1.90203		0.825471	1.72392		0.630985	2.07486		0.516792	2.06554		0.925367	1.68123		1469.83	15.96		828.76	16.77		1024	16.21
1	522.01	96.0591	P02768	Serum albumin OS=Homo sapiens GN=ALB	1	auto	0	99	AAFTECCQAADK	iTRAQ8plex@N-term; Methylthio(C)@6; Methylthio(C)@7; iTRAQ8plex(K)@12		-6.86135	1950.04	1951.05	1956.9	1957.91	1	19	1,1,4,404,3	80.6	0.766863	1.03364		0.81102	0.934124		0.847594	0.916627		1.00667	0.835903		0.826391	0.923494		0.848063	0.837506		1.02539	0.857492		2422.2	14.44		1822.58	15.39		2057.96	14.8
1	522.01	96.0591	P02768	Serum albumin OS=Homo sapiens GN=ALB	1	auto	0	99	AAFTECCQAADK	iTRAQ8plex@N-term; No Methylthio(C)@6; Methylthio(C)@7; iTRAQ8plex(K)@12		0.00373815	1910.92	1911.93	1910.92	1911.92	1	19	1,1,4,405,4	80.8	0.819423	8.40845		1.4832	6.76086		0.897818	7.84073		0.814237	9.0164		0.893789	7.56844		1.35542	6.27023		0.97774	7.65093		309.93	17.37		249.19	15.62		481.57	18.21
1	522.01	96.0591	P02768	Serum albumin OS=Homo sapiens GN=ALB	1	auto	0	99	AAFTECCQAADK	iTRAQ8plex@N-term; Methylthio(C)@6; Methylthio(C)@7; iTRAQ8plex(K)@12		-0.00118147	1956.9	1957.91	1956.9	1957.91	1	22	1,1,4,405,12	80.8	0.538777	12.6875		0.607682	7.51332		0.827976	6.35179		0.790738	6.58587		0.387524	11.1632		0.959064	5.33237		0.702467	7.95651		380.8	16.32		201.31	24.04		242.42	14.96
1	522.01	96.0591	P02768	Serum albumin OS=Homo sapiens GN=ALB	1	auto	0	99	AAFTECCQAADK	iTRAQ8plex@N-term; Methylthio(C)@6; Methylthio(C)@7; iTRAQ8plex(K)@12		-1.00046	1955.9	1956.91	1956.9	1957.91	1	18	1,1,4,408,9	81.4	0.637769	4.68998		0.573471	4.54672		0.603295	4.24851		0.733718	3.69353		0.582303	4.54687		0.45279	4.74537		0.841618	3.66179		684.84	16.05		428.56	17.41		411.43	16.03
1	522.01	96.0591	P02768	Serum albumin OS=Homo sapiens GN=ALB	1	auto	0	99	AAFTECCQAADK	iTRAQ8plex@N-term; Methylthio(C)@6; Methylthio(C)@7; iTRAQ8plex(K)@12		-0.99826	1955.9	1956.91	1956.9	1957.91	1	18	1,1,4,417,8	83.2	0.568458	3.70497		0.745348	2.76698		0.50397	3.60333		0.820531	2.52699		0.653399	2.76891		0.530522	2.98683		0.988271	2.41047		971.56	15.91		541.91	18.01		758.62	16.92
1	522.01	96.0591	P02768	Serum albumin OS=Homo sapiens GN=ALB	1	auto	0	99	AAFTECCQAADK	iTRAQ8plex@N-term; Methylthio(C)@6; Methylthio(C)@7; iTRAQ8plex(K)@12		-0.991912	1955.91	1956.92	1956.9	1957.91	1	19	1,1,4,422,2	84.2	0.671264	2.04162		0.936635	1.62137		1.00389	1.5181		0.792968	1.72003		0.729737	1.84571		0.718982	1.71019		0.949327	1.70782		1413.11	15.54		930.74	16.01		1386.57	16.52
1	522.01	96.0591	P02768	Serum albumin OS=Homo sapiens GN=ALB	1	auto	0	99	AAFTECCQAADK	iTRAQ8plex@N-term; Methylthio(C)@6; Methylthio(C)@7; iTRAQ8plex(K)@12		-2.99376	1953.91	1954.92	1956.9	1957.91	1	16	1,1,4,431,5	86	0.510533	4.06829		0.795341	2.78762		0.833997	2.54205		0.745081	2.74875		0.840063	2.5701		0.895878	2.28614		1.12645	2.30365		896.34	15		449.01	16.65		746.83	16.65
1	522.01	96.0591	P02768	Serum albumin OS=Homo sapiens GN=ALB	1	auto	0	99	AAFTECCQAADK	iTRAQ8plex@N-term; Methylthio(C)@6; Methylthio(C)@7; iTRAQ8plex(K)@12		-1.00375	1955.9	1956.91	1956.9	1957.91	1	19	1,1,4,455,3	90.8	0.706461	3.06431		0.607903	3.2187		0.959877	2.39712		0.85182	2.7123		0.730322	2.95693		0.623933	2.81695		1.01781	2.58269		942.97	17.19		653.65	16.1		600.52	15.93
1	522.01	96.0591	P02768	Serum albumin OS=Homo sapiens GN=ALB	1	auto	0	99	AAFTECCQAADK	iTRAQ8plex@N-term; Methylthio(C)@6; Methylthio(C)@7; iTRAQ8plex(K)@12		0.0455425	1956.95	1957.96	1956.9	1957.91	1	19	1,2,4,1,3	0	0.625157	14.2655		1.09747	9.54534		0.348695	21.1441		0.716232	12.4847		0.648738	12.3377		0.71793	10.8071		0.640918	12.937		227.5	16.59		139.55	17.11		261.56	16.11
1	522.01	96.0591	P02768	Serum albumin OS=Homo sapiens GN=ALB	1	auto	0	99	AAFTECCQAADK	iTRAQ8plex@N-term; Methylthio(C)@6; Methylthio(C)@7; iTRAQ8plex(K)@12		-0.0427162	1956.86	1957.87	1956.9	1957.91	1	18	1,2,4,216,2	43	1.29213	7.3948		1.29331	7.27581		1.421	7.66798		0.933081	8.42058		1.10925	7.93484		0.890556	8.01482		1.51276	7.00473		270.72	16.05		343.23	15.17		366.79	15.47
1	522.01	96.0591	P02768	Serum albumin OS=Homo sapiens GN=ALB	1	auto	0	99	AAFTECCQAADK	iTRAQ8plex@N-term; Thr->Met@4; Carboxy(E)@5; Methylthio(C)@6; Methylthio(C)@7; iTRAQ8plex(K)@12		0.0270652	2030.91	2031.92	2030.89	2031.89	1	20	2,1,4,233,12	46.4	0.851338	1.02697		0.798709	1.07844		0.883035	0.983805		1.02031	0.940548		0.694969	1.17671		0.709524	1.03239		1.1458	0.881408		2522.23	16.6		2106.91	16.61		2110.42	18.03
1	522.01	96.0591	P02768	Serum albumin OS=Homo sapiens GN=ALB	1	auto	0	99	AAFTECCQAADK	iTRAQ8plex@N-term; No Methylthio(C)@6; Methylthio(C)@7; iTRAQ8plex(K)@12		0.0187751	1910.93	1911.94	1910.92	1911.92	1	20	2,1,4,237,5	47.2	0.679418	1.1382		0.797102	0.916101		0.856036	0.87635		0.828648	0.932106		0.862502	0.834254		0.770083	0.885152		0.819407	0.975964		2907.43	16.56		1938.23	19.1		2427.83	17.42
1	522.01	96.0591	P02768	Serum albumin OS=Homo sapiens GN=ALB	1	auto	0	99	AAFTECCQAADK	iTRAQ8plex@N-term; Methylthio(C)@6; Methylthio(C)@7; iTRAQ8plex(K)@12		0.0161081	1956.92	1957.93	1956.9	1957.91	1	22	2,1,4,237,6	47.2	0.630446	0.145258		0.857113	0.11267		0.92016	0.108185		0.87588	0.110381		0.760106	0.119189		0.770699	0.107035		1.03174	0.105459		23552.1	17.54		14569.2	18.17		21147.7	17.88
1	522.01	96.0591	P02768	Serum albumin OS=Homo sapiens GN=ALB	1	auto	0	99	AAFTECCQAADK	iTRAQ8plex@N-term; Methylthio(C)@6; Methylthio(C)@7; iTRAQ8plex(K)@12		-0.979013	1955.92	1956.93	1956.9	1957.91	1	18	2,1,4,242,6	48.2	0.54204	1.57313		0.695324	1.2482		0.765795	1.13184		0.650689	1.23476		0.628975	1.32069		0.490733	1.38593		0.815727	1.1623		2293.48	16.77		1219.79	16.99		1670.62	16.9
1	522.01	96.0591	P02768	Serum albumin OS=Homo sapiens GN=ALB	1	auto	0	99	AAFTECCQAADK	iTRAQ8plex@N-term; Methylthio(C)@6; Methylthio(C)@7; iTRAQ8plex(K)@12		0.028071	1956.93	1957.94	1956.9	1957.91	1	17	2,1,4,406,9	81	0.698152	9.67742		0.863971	8.12327		0.927261	8.28242		0.942513	7.86122		0.63527	10.0219		0.76589	8.68761		0.859322	8.58365		285.55	16.07		195.61	15.4		258.45	15.14
1	522.01	96.0591	P02768	Serum albumin OS=Homo sapiens GN=ALB	1	auto	0	99	AAFTECCQAADK	iTRAQ8plex@N-term; Methylthio(C)@6; Methylthio(C)@7; iTRAQ8plex(K)@12		-0.0981112	1956.8	1957.81	1956.9	1957.91	1	22	2,2,4,223,12	44.4	0.626394	0.879431		0.756282	0.735884		0.923237	0.638054		0.77512	0.725948		0.733649	0.737684		0.751715	0.664644		1.01709	0.644949		3743.03	16.49		2300.54	17.51		2965.53	17.48
1	522.01	96.0591	P02768	Serum albumin OS=Homo sapiens GN=ALB	1	auto	0	99	AAFTECCQAADK	iTRAQ8plex@N-term; Dehydrated(E)@5; Methylthio(C)@6; Methylthio(C)@7; iTRAQ8plex(K)@12		-0.0842939	1938.81	1939.82	1938.89	1939.9	1	18	3,1,16,196,8	39	1.60997	10.114		1.41616	10.3741		0.841979	12.3241		0.941167	11.5904		0.451545	19.1748		0.703777	12.6587		0.816123	13.3388		207.52	18.64		327.82	15.24		307.87	15.98
1	522.01	96.0591	P02768	Serum albumin OS=Homo sapiens GN=ALB	1	auto	0	99	AAFTECCQAADK	iTRAQ8plex@N-term; Dehydrated(E)@5; Methylthio(C)@6; Methylthio(C)@7; iTRAQ8plex(K)@12		0.00318493	1938.9	1939.9	1938.89	1939.9	1	16	4,1,12,215,2	42.8	0.584674	19.8114		0.900192	13.027		0.63951	17.7845		0.800527	13.1683		0.475791	19.8941		0.552323	16.0746		0.8952	13.2283		176.09	15.25		101.02	18		166.06	16.16
1	522.01	96.0591	P02768	Serum albumin OS=Homo sapiens GN=ALB	1	auto	0	99	AAFTECCQAADK	iTRAQ8plex@N-term; Dehydrated(E)@5; Methylthio(C)@6; Methylthio(C)@7; iTRAQ8plex(K)@12		-0.00135467	1938.89	1939.9	1938.89	1939.9	1	17	4,2,12,198,9	39.4	0.365134	19.43		0.862775	8.73667		0.772132	8.65482		0.296895	21.6419		0.456477	13.0855		0.622673	9.11632		0.66862	10.1343		279.23	16.12		100.04	18.56		252.38	16.55
1	522.01	96.0591	P02768	Serum albumin OS=Homo sapiens GN=ALB	1	auto	0	99	AAFTECCQAADK	iTRAQ8plex@N-term; Methylthio(C)@6; Methylthio(C)@7; iTRAQ8plex(K)@12		-0.000356411	1956.9	1957.91	1956.9	1957.91	1	18	4,2,12,224,10	44.6	0.639737	29.4332		0.725608	20.9086		0.681224	23.7875		1.50797	15.4685		0.452518	37.1148		0.488602	24.0464		1.08224	17.1897		138.71	19.07		87.07	22.66		105.44	16.61
1	522.01	96.0591	P02768	Serum albumin OS=Homo sapiens GN=ALB	1	auto	0	99	AAFTECCQAADK	iTRAQ8plex@N-term; No Methylthio(C)@6; Cys->Thr@7; iTRAQ8plex(K)@12		-0.0513373	1862.91	1863.92	1862.97	1863.97	1	17	1,1,4,162,10	32.2	0.812661	1.67345		0.634822	2.08061		1.30048	1.33203		0.894391	1.52782		0.949936	1.48595		0.905783	1.41957		1.36927	1.34661		1575.26	16.3		1256.09	16.52		1047.61	18.91
1	522.01	96.0591	P02768	Serum albumin OS=Homo sapiens GN=ALB	1	auto	0	99	AAFTECCQAADK	iTRAQ8plex@N-term; Methylthio(C)@6; Methylthio(C)@7; iTRAQ8plex(K)@12		-2.88304	1954.02	1955.03	1956.9	1957.91	1	16	1,1,4,214,3	42.6	0.629624	0.118241		0.795322	0.0959106		0.834933	0.0915569		0.810815	0.0946555		0.67864	0.105159		0.746115	0.0898599		0.916215	0.0908445		26725.9	16.26		16511	16.74		22267.5	16.51
1	522.01	96.0591	P02768	Serum albumin OS=Homo sapiens GN=ALB	1	auto	0	99	AAFTECCQAADK	iTRAQ8plex@N-term; Methylthio(C)@6; Methylthio(C)@7; iTRAQ8plex(K)@12		-6.86598	1950.04	1951.04	1956.9	1957.91	1	14	1,1,4,316,5	63	0.716281	1.22664		0.829267	1.06261		0.856732	1.03262		0.786004	1.09565		1.02004	0.927952		0.876217	0.953033		0.878886	1.06683		2130.04	14.47		1497.03	15.29		1850.45	15.12
1	522.01	96.0591	P02768	Serum albumin OS=Homo sapiens GN=ALB	1	auto	0	99	AAFTECCQAADK	iTRAQ8plex@N-term; Methylthio(C)@6; Methylthio(C)@7; iTRAQ8plex(K)@12		1.13652	1958.04	1959.05	1956.9	1957.91	1	13	1,1,4,329,8	65.6	0.534426	3.99878		0.65665	3.35234		0.795979	2.89419		0.793582	3.09456		0.890174	2.8612		0.769052	2.78982		0.680175	3.3558		875.89	16.75		459.3	16.13		602.53	16.59
1	522.01	96.0591	P02768	Serum albumin OS=Homo sapiens GN=ALB	1	auto	0	99	AAFTECCQAADK	iTRAQ8plex@N-term; Methylthio(C)@6; Methylthio(C)@7; iTRAQ8plex(K)@12		-2.97447	1953.93	1954.94	1956.9	1957.91	1	15	1,1,4,331,4	66	0.67996	1.34428		0.817649	1.13591		0.779619	1.14781		0.774717	1.12734		0.749023	1.14214		0.674634	1.12457		1.05335	1.00978		2185.92	15.61		1458.4	16.61		1872.39	16.54
1	522.01	96.0591	P02768	Serum albumin OS=Homo sapiens GN=ALB	1	auto	0	99	AAFTECCQAADK	iTRAQ8plex@N-term; Methylthio(C)@6; Methylthio(C)@7; iTRAQ8plex(K)@12		-1.00156	1955.9	1956.91	1956.9	1957.91	1	15	1,1,4,358,8	71.4	0.475576	5.17994		0.796732	3.26166		0.849182	3.0716		0.744488	3.43408		0.614015	3.72517		0.856926	2.93617		0.90354	3.16027		784.55	16.55		366.1	17.32		654.83	16.29
1	522.01	96.0591	P02768	Serum albumin OS=Homo sapiens GN=ALB	1	auto	0	99	AAFTECCQAADK	iTRAQ8plex@N-term; Methylthio(C)@6; No Methylthio(C)@7; iTRAQ8plex(K)@12		0.00373815	1910.92	1911.93	1910.92	1911.92	1	13	1,1,4,363,8	72.4	0.360144	41.6727		0.348666	30.6238		0.622593	16.1754		0.89641	14.2883		0.444688	22.0641		1.22236	11.9868		0.750961	20.0453		176.64	18.25		62.42	25.2		64.52	18.6
1	522.01	96.0591	P02768	Serum albumin OS=Homo sapiens GN=ALB	1	auto	0	99	AAFTECCQAADK	iTRAQ8plex@N-term; Methylthio(C)@6; Methylthio(C)@7; iTRAQ8plex(K)@12		1.13103	1958.03	1959.04	1956.9	1957.91	1	13	1,1,4,419,11	83.6	0.899926	8.86076		0.634931	11.6251		0.496349	13.5603		0.558613	12.4916		0.544952	11.9077		0.662442	9.14536		0.599557	12.5489		271.05	15.06		239.34	16.52		180.29	18.41
1	522.01	96.0591	P02768	Serum albumin OS=Homo sapiens GN=ALB	1	auto	0	99	AAFTECCQAADK	iTRAQ8plex@N-term; Methylthio(C)@6; Methylthio(C)@7; iTRAQ8plex(K)@12		1.13018	1958.03	1959.04	1956.9	1957.91	1	13	1,1,4,440,11	87.8	0.462635	14.0624		0.901341	8.81784		0.877873	8.60625		1.06143	8.20122		1.14029	7.92496		0.637412	10.198		0.848939	9.48034		269.75	15.87		122.45	15.64		254.71	16.73
1	522.01	96.0591	P02768	Serum albumin OS=Homo sapiens GN=ALB	1	auto	0	99	AAFTECCQAADK	iTRAQ8plex@N-term; Methylthio(C)@6; No Methylthio(C)@7; iTRAQ8plex(K)@12		0.00801064	1910.92	1911.93	1910.92	1911.92	1	11	1,1,4,443,4	88.4	1.40935	13.275		1.05299	14.9269		0.527588	21.8855		0.927174	14.7126		0.939321	15.1127		1.00963	14.3824		1.4231	13.4588		172.44	20.17		238.46	14.97		190.22	17.64
1	522.01	96.0591	P02768	Serum albumin OS=Homo sapiens GN=ALB	1	auto	0	99	AAFTECCQAADK	iTRAQ8plex@N-term; Methylthio(C)@6; Methylthio(C)@7; iTRAQ8plex(K)@12		1.13738	1958.04	1959.05	1956.9	1957.91	1	13	1,1,4,462,11	92.2	0.444024	24.9585		0.440097	26.6856		1.08967	13.8191		0.494836	27.5086		0.633406	17.6368		0.700296	15.7335		0.69672	17.4849		160.83	17.73		70.07	15.69		74.15	18.02
1	522.01	96.0591	P02768	Serum albumin OS=Homo sapiens GN=ALB	1	auto	0	99	AAFTECCQAADK	iTRAQ8plex@N-term; Methylthio(C)@6; Methylthio(C)@7; iTRAQ8plex(K)@12		-2.00205	1954.9	1955.91	1956.9	1957.91	1	14	1,1,4,469,1	93.6	0.54725	2.44113		1.0032	1.60446		0.804498	1.82947		0.828834	1.75618		0.927885	1.63006		0.772199	1.67552		0.866891	1.78398		1381.62	15.94		741.88	15.96		1452.02	16.19
1	522.01	96.0591	P02768	Serum albumin OS=Homo sapiens GN=ALB	1	auto	0	99	AAFTECCQAADK	iTRAQ8plex@N-term; No Methylthio(C)@6; Cys->Thr@7; iTRAQ8plex(K)@12		-0.0313424	1862.93	1863.94	1862.97	1863.97	1	16	2,1,4,173,2	34.4	0.926021	4.10306		0.561391	4.67222		1.05756	3.30675		0.902259	3.56541		0.944571	3.38803		0.946842	3.24461		1.23589	3.21923		702.96	17.27		638.72	20.99		413.42	16.43
1	522.01	96.0591	P02768	Serum albumin OS=Homo sapiens GN=ALB	1	auto	0	99	AAFTECCQAADK	iTRAQ8plex@N-term; No Methylthio(C)@6; Cys->Asp@7; iTRAQ8plex(K)@12		-0.0837915	1876.86	1877.87	1876.95	1877.95	1	14	2,1,4,195,4	38.8	0.5911	6.02097		0.703857	5.63154		0.904027	4.49258		0.770019	5.0697		0.98611	4.37518		1.01276	4.09167		0.731373	5.00505		556.2	18.86		322.59	16.05		410.12	18.44
1	522.01	96.0591	P02768	Serum albumin OS=Homo sapiens GN=ALB	1	auto	0	99	AAFTECCQAADK	iTRAQ8plex@N-term; No Methylthio(C)@6; Cys->Thr@7; iTRAQ8plex(K)@12		-0.037568	1862.93	1863.93	1862.97	1863.97	1	17	2,1,4,237,4	47.2	0.733644	2.15789		0.869464	1.97231		0.740683	1.97113		0.937052	1.80349		0.653751	2.26993		0.833281	1.75132		0.88763	2.09379		1307.57	16.57		941.26	16.44		1191	18
1	522.01	96.0591	P02768	Serum albumin OS=Homo sapiens GN=ALB	1	auto	0	99	AAFTECCQAADK	iTRAQ8plex@N-term; Methylthio(C)@6; Methylthio(C)@7; iTRAQ8plex(K)@12		1.03479	1957.94	1958.94	1956.9	1957.91	1	14	2,1,4,239,11	47.6	0.599674	1.32863		0.7031	1.09299		0.795191	1.03715		0.840994	1.00116		0.612636	1.21879		0.818492	0.928386		0.983351	1.00411		2701.64	17.95		1589.65	18.29		1989.94	17.27
1	522.01	96.0591	P02768	Serum albumin OS=Homo sapiens GN=ALB	1	auto	0	99	AAFTECCQAADK	iTRAQ8plex@N-term; Methylthio(C)@6; Methylthio(C)@7; iTRAQ8plex(K)@12		-2.77931	1954.12	1955.13	1956.9	1957.91	1	13	2,1,4,294,3	58.6	0.470571	5.06428		0.722462	3.62762		0.998228	3.04189		0.90723	3.20954		0.671218	3.5896		0.63081	3.57859		0.898073	3.39784		748.02	16.83		345.38	15.67		566.14	16.11
1	522.01	96.0591	P02768	Serum albumin OS=Homo sapiens GN=ALB	1	auto	0	99	AAFTECCQAADK	iTRAQ8plex@N-term; No Methylthio(C)@6; Methylthio(C)@7; iTRAQ8plex(K)@12		-0.0896803	1910.83	1911.83	1910.92	1911.92	1	15	2,2,4,223,11	44.4	0.644331	5.24605		0.912381	3.80775		1.03738	3.31957		1.03785	3.26958		0.739956	4.21577		1.12459	3.13646		0.830422	4.30521		632.28	15.56		399.74	18.52		604.34	17.56
1	522.01	96.0591	P02768	Serum albumin OS=Homo sapiens GN=ALB	1	auto	0	99	AAFTECCQAADK	iTRAQ8plex@N-term; Methylthio(C)@6; Methylthio(C)@7; iTRAQ8plex(K)@12		-1.97028	1954.93	1955.94	1956.9	1957.91	1	13	2,2,4,225,3	44.8	0.681155	0.553051		0.723424	0.497926		0.836893	0.464423		0.694835	0.518955		0.683221	0.511541		0.713764	0.468277		0.989403	0.441123		5377.93	15.97		3594.35	16.77		4075.71	16.29
1	522.01	96.0591	P02768	Serum albumin OS=Homo sapiens GN=ALB	1	auto	0	99	AAFTECCQAADK	iTRAQ8plex@N-term; Dehydrated(E)@5; Cys->Ser@6; Methylthio(C)@7; iTRAQ8plex(K)@12		-0.0177252	1876.91	1877.92	1876.93	1877.93	1	16	2,3,4,182,8	36.2	0.66994	7.84072		0.488862	8.76984		0.775247	6.75342		0.36294	11.8195		0.836408	6.44588		0.426039	9.52846		0.73675	7.12122		381.64	16.95		250.87	16.21		195.45	14.78
1	522.01	96.0591	P02768	Serum albumin OS=Homo sapiens GN=ALB	1	auto	0	99	AAFTECCQAADK	iTRAQ8plex@N-term; Methylthio(C)@6; Methylthio(C)@7; iTRAQ8plex(K)@12		-3.83253	1953.07	1954.08	1956.9	1957.91	1	15	2,3,4,222,3	44.2	0.575304	1.54569		0.592423	1.43051		0.739727	1.20263		0.853515	1.12108		0.658847	1.3602		0.756896	1.06683		1.13646	0.989824		2003.86	14.6		1131.16	15.42		1243.64	15.31
1	522.01	96.0591	P02768	Serum albumin OS=Homo sapiens GN=ALB	1	auto	0	99	AAFTECCQAADK	iTRAQ8plex@N-term; Methylthio(C)@6; No Methylthio(C)@7; Gln->Lys@8; iTRAQ8plex(K)@8; iTRAQ8plex(K)@12		-0.146696	2215.01	2216.02	2215.16	2216.16	1	16	3,1,16,171,10	34	0.865413	10.2953		0.900965	9.98274		0.798331	10.1562		0.668812	11.8732		1.11103	8.26447		0.840342	9.64748		1.19272	8.5763		231.35	14.6		196.45	15.98		218.36	16.89
1	522.01	96.0591	P02768	Serum albumin OS=Homo sapiens GN=ALB	1	auto	0	99	AAFTECCQAADK	iTRAQ8plex@N-term; Dehydrated(E)@5; Methylthio(C)@6; Methylthio(C)@7; iTRAQ8plex(K)@12		-0.0489232	1938.84	1939.85	1938.89	1939.9	1	13	3,2,16,194,9	38.6	0.605869	15.617		0.902859	11.8651		0.526925	16.0117		0.789016	12.7062		0.330871	29.5539		0.763924	12.9023		0.546593	16.6309		194.96	16.4		115.9	15.25		184.4	15.43
1	522.01	96.0591	P02768	Serum albumin OS=Homo sapiens GN=ALB	1	auto	0	99	AAFTECCQAADK	iTRAQ8plex@N-term; iTRAQ8plex(T)@4; Methylthio(C)@6; Methylthio(C)@7; iTRAQ8plex(K)@12		-0.0435013	2261.06	2262.07	2261.11	2262.12	1	13	3,2,16,206,7	41	0.742392	14.5105		1.01316	12.1161		0.490345	18.1157		0.849529	12.5701		0.504377	19.8723		0.700677	12.9282		0.998803	11.783		181.8	15.25		132.43	15.68		192.96	16.87
1	522.01	96.0591	P02768	Serum albumin OS=Homo sapiens GN=ALB	1	auto	0	99	AAFTECCQAADK	iTRAQ8plex@N-term; Dehydrated(E)@5; Methylthio(C)@6; Methylthio(C)@7; iTRAQ8plex(K)@12		-0.00460532	1938.89	1939.89	1938.89	1939.9	1	14	5,1,7,206,4	41	1.32127	18.387		1.42383	17.1506		0.887945	21.3095		1.3295	17.8207		0.848054	21.4693		1.60939	15.8353		1.12229	19.3385		103.09	14.42		133.65	15.95		153.77	15.26
1	522.01	96.0591	P02768	Serum albumin OS=Homo sapiens GN=ALB	1	auto	0	99	AAFTECCQAADK	iTRAQ8plex@N-term; Methylthio(C)@6; Methylthio(C)@7; iTRAQ8plex(K)@12		-0.00594648	1956.9	1957.9	1956.9	1957.91	1	14	5,2,7,195,6	38.8	0.892657	18.9044		0.860839	19.8262		1.43095	16.0492		0.923105	18.1804		0.717011	24.5768		0.9619	17.2108		0.716936	22.0622		143.81	20.49		125.96	15.65		129.69	17.88
1	522.01	96.0591	P02768	Serum albumin OS=Homo sapiens GN=ALB	1	auto	0	99	AAFTECCQAADK	iTRAQ8plex@N-term; Methylthio(C)@6; Methylthio(C)@7; iTRAQ8plex(K)@12		0.970365	1957.87	1958.88	1956.9	1957.91	1	15	5,2,7,222,3	44.2	0.566147	18.1196		1.12396	10.27		0.634177	14.4063		1.01514	9.71893		1.10604	8.9938		0.790613	10.6158		1.25186	9.8095		221.96	15.61		123.3	20.59		261.35	19.56
1	522.01	96.0591	P02768	Serum albumin OS=Homo sapiens GN=ALB	1	auto	0	98	AAFTECCQAADK	iTRAQ8plex@N-term; Methylthio(C)@6; Methylthio(C)@7; iTRAQ8plex(K)@12		1.12456	1958.03	1959.04	1956.9	1957.91	1	12	1,1,4,278,8	55.4	0.411591	5.02476		0.571731	3.56162		0.592697	3.54679		0.666041	3.35136		0.705918	2.97125		0.557742	3.46052		0.820959	3.0545		885.79	16.65		357.73	16.67		530.54	16.05
1	522.01	96.0591	P02768	Serum albumin OS=Homo sapiens GN=ALB	1	auto	0	97	AAFTECCQAADK	iTRAQ8plex@N-term; Thr->Val@4; Cys->Ala@6; Methylthio(C)@7; iTRAQ8plex(K)@12		-0.0222033	1876.94	1877.95	1876.96	1877.97	1	12	2,2,4,183,4	36.4	0.859421	3.33637		0.804097	3.50061		0.638543	3.80404		0.763274	3.49061		0.904879	3.05151		0.637171	3.4107		0.887936	3.29712		804.36	17.23		678.29	17.35		677.57	18.76
1	522.01	96.0591	P02768	Serum albumin OS=Homo sapiens GN=ALB	1	auto	0	96	AAFTECCQAADK	iTRAQ8plex@N-term; Methylthio(C)@6; Methylthio(C)@7; iTRAQ8plex(K)@12		1.06646	1957.97	1958.98	1956.9	1957.91	1	10	2,3,4,220,5	43.8	0.649386	0.865591		0.810748	0.680053		0.726571	0.775738		0.835498	0.675823		0.741173	0.727932		0.73617	0.652352		0.961375	0.656321		3676.81	16		2342.79	17.53		3122.86	16.32
1	522.01	96.0591	P02768	Serum albumin OS=Homo sapiens GN=ALB	1	auto	0	94	AAFTECCQAADK	iTRAQ8plex@N-term; Glu->Gln@5; Methylthio(C)@6; Methylthio(C)@7; iTRAQ8plex(K)@12		0.133584	1956.05	1957.06	1955.92	1956.93	1	11	1,1,4,241,8	48	0.817341	2.44286		0.827593	2.14043		0.978804	1.94769		1.07731	1.85556		0.817797	2.21768		0.768837	2.08837		1.16058	1.86851		1184.16	16.74		949.67	18.92		1026.65	16.5
1	522.01	96.0591	P02768	Serum albumin OS=Homo sapiens GN=ALB	1	auto	0	94	AAFTECCQAADK	iTRAQ8plex@N-term; Methylthio(C)@6; Methylthio(C)@7; Gln->Arg@8; iTRAQ8plex(K)@12		-0.0165438	1984.93	1985.94	1984.95	1985.95	1	11	2,1,4,233,8	46.4	1.02992	2.49612		0.707645	3.04444		1.00583	2.41443		0.758868	3.02488		0.780712	2.74973		0.618231	2.81026		0.933776	2.6146		871.3	15.25		880.5	15.67		645.92	16.09
1	522.01	96.0591	P02768	Serum albumin OS=Homo sapiens GN=ALB	1	auto	0	91	AAFTECCQAADK	iTRAQ8plex@N-term; iTRAQ8plex(T)@4; No Methylthio(C)@6; Methylthio(C)@7; iTRAQ8plex(K)@12		-0.0518079	2215.07	2216.08	2215.12	2216.13	1	11	3,2,16,167,8	33.2	1.45287	4.39254		1.15946	4.70802		0.953518	5.2203		1.03646	5.29312		1.35737	4.27744		0.807655	5.11874		0.976778	5.2025		438.9	15.72		625.68	15.91		533.11	16.29
1	522.01	96.0591	P02768	Serum albumin OS=Homo sapiens GN=ALB	1	auto	0	87	AAFTECCQAADK	Delta:H(2)C(2)@N-term; Methylthio(C)@6; Methylthio(C)@7; iTRAQ8plex(K)@12		-0.0137272	1678.7	1679.71	1678.71	1679.72	1	10	2,2,4,213,4	42.4	0.715437	4.37293		0.858376	3.79211		0.964061	3.47688		1.17429	3.20297		1.03566	3.28581		0.66026	3.87178		1.0685	3.39529		620.85	14.37		435.83	16.17		558.29	16.77
1	522.01	96.0591	P02768	Serum albumin OS=Homo sapiens GN=ALB	0	auto - shared MS/MS	0	86	AAFTECCQAADK	iTRAQ8plex@N-term; Methylthio(C)@6; Methylthio(C)@7; iTRAQ8plex(K)@12		0.0240796	1956.93	1957.93	1956.9	1957.91	1	9	2,2,4,445,5	88.8	0.745951	13.8545		1.04272	11.6719		1.12069	10.5512		0.937881	11.3673		0.962877	11.2988		0.693404	13.1374		0.785364	15.3296		195.77	16		143.29	16.03		213.85	17.82
1	522.01	96.0591	P02768	Serum albumin OS=Homo sapiens GN=ALB	1	auto	0	83	AAFTECCQAADK	iTRAQ8plex@N-term; Methylthio(C)@6; No Methylthio(C)@7; iTRAQ8plex(K)@12		-0.0999004	1910.82	1911.82	1910.92	1911.92	1	10	1,1,4,194,3	38.6	0.676675	3.82862		0.83097	3.15556		1.41328	2.5965		1.02629	2.98573		0.911688	3.08308		1.06006	2.70671		1.09412	2.96295		766.09	16.85		508.65	15.94		666.9	15.09
1	522.01	96.0591	P02768	Serum albumin OS=Homo sapiens GN=ALB	1	auto	0	74	AAFTECCQAADK	Carbamyl@N-term; Ala->Gln@2; Methylthio(C)@6; Methylthio(C)@7; iTRAQ8plex(K)@12		0.0142572	1752.74	1753.75	1752.72	1753.73	1	11	2,2,4,264,8	52.6	1.84801	4.52721		0.896343	6.0409		0.912398	5.61751		1.29104	4.95069		0.754085	6.61533		0.538592	7.30973		0.726337	6.8066		381.04	14.78		690.93	16.13		357.8	16.57
1	522.01	96.0591	P02768	Serum albumin OS=Homo sapiens GN=ALB	1	auto	0	68	AAFTECCQAADK	iTRAQ8plex@N-term; Methylthio(C)@6; Methylthio(C)@7; iTRAQ8plex(K)@12		-3.7643	1953.14	1954.15	1956.9	1957.91	1	10	2,1,4,326,1	65	0.633332	8.71121		0.81373	5.71458		0.928581	5.59464		0.916311	5.52536		0.801034	6.10974		0.695582	6.08357		1.24882	4.98472		406.95	15.77		252.89	19.73		346.91	14.57
1	522.01	96.0591	P02768	Serum albumin OS=Homo sapiens GN=ALB	1	auto	0	47	AAFTECCQAADK	iTRAQ8plex@N-term; Methylthio(C)@6; Methylthio(C)@7; Deamidated(Q)@8; iTRAQ8plex(K)@12		0.170086	1958.06	1959.06	1957.89	1958.89	1	9	1,1,4,476,11	95	0.310481	34.2764		0.635357	22.9875		0.461357	25.6903		0.710416	16.6418		0.562127	25.9076		0.630768	15.5507		0.964468	13.6642		159.3	15.05		48.53	15.99		106.03	22.22
1	522.01	96.0591	P02768	Serum albumin OS=Homo sapiens GN=ALB	0	auto - shared MS/MS	0	32	AAFTECCQAADK	iTRAQ8plex@N-term; Cys->Val@6; Methylthio(C)@7; iTRAQ8plex(K)@12		-0.000958394	1906.97	1907.98	1906.97	1907.98	1	9	1,1,4,358,2	71.4	0.771184	4.48051		0.648069	4.7171		0.981545	3.71295		0.655291	4.77405		0.862761	3.98192		0.804873	3.70159		0.978977	3.77093		557.27	14.22		421.68	15.53		378.34	15.01
1	522.01	96.0591	P02768	Serum albumin OS=Homo sapiens GN=ALB	1	auto	0	18	AAFTECCQAADK	iTRAQ8plex@N-term; Methylthio(C)@6; Methylthio(C)@7; Ala->Gly@9; iTRAQ8plex(K)@12		0.0413677	1942.93	1943.94	1942.89	1943.89	1	9	2,2,4,171,10	34	1.05098	3.55298		0.917179	3.61217		1.21505	3.2664		0.905553	3.72287		0.691963	4.20405		1.17098	2.99298		1.06529	3.41814		587.03	14.12		605.36	15.83		564.04	15.2
1	522.01	96.0591	P02768	Serum albumin OS=Homo sapiens GN=ALB	0	auto - shared MS/MS	0	10	AAFTECCQAADK	iTRAQ8plex@N-term; Ala->Val@2; Phe->Leu@3; Methylthio(C)@6; Methylthio(C)@7; iTRAQ8plex(K)@12		0.178717	1951.13	1952.14	1950.95	1951.96	1	10	2,3,4,219,4	43.6	0.696462	0.933947		0.916883	0.755355		0.889504	0.765666		0.785669	0.821853		0.769531	0.819256		0.853528	0.717613		0.94779	0.751952		2834.33	14.42		1936.9	15.17		2722.45	15.2
1	522.01	96.0591	P02768	Serum albumin OS=Homo sapiens GN=ALB	1	auto	0	5	AAFTECCQAADK	iTRAQ8plex@N-term; Methylthio(C)@6; No Methylthio(C)@7; Deamidated(Q)@8; iTRAQ8plex(K)@12		0.030125	1911.93	1912.94	1911.9	1912.91	1	8	2,1,4,239,8	47.6	0.894297	2.83559		0.803881	3.06616		0.94648	2.64709		0.815056	2.89919		0.759425	3.04842		0.925154	2.54516		0.882187	2.80894		899.5	16.55		789.3	17.03		757.51	18.58
1	522.01	96.0591	P02768	Serum albumin OS=Homo sapiens GN=ALB	1	auto	0	2	AAFTECCQAADK	iTRAQ8plex@N-term; Methylthio(C)@6; No Methylthio(C)@7; Deamidated(Q)@8; iTRAQ8plex(K)@12		0.128985	1912.03	1913.04	1911.9	1912.91	1	8	1,1,4,440,1	87.8	2.31377	13.1941		1.58283	14.0719		1.61309	14.599		1.79467	13.706		1.65065	14.1348		2.6776	12.4934		2.50932	13.2195		142.41	17.29		323.31	16.7		236.14	16.8
1	522.01	96.0591	P02768	Serum albumin OS=Homo sapiens GN=ALB	0	auto - low confidence	0	0	AAFTECCQAADK	iTRAQ8plex@N-term; Oxidation(F)@3; Methylthio(C)@6; Methylthio(C)@7; Deamidated(Q)@8; Oxidation(D)@11; iTRAQ8plex(K)@12		0.0539327	1989.93	1990.94	1989.88	1990.88	1	6	1,1,4,262,4	52.2	1.26937	13.3371		1.45204	12.4063		3.82189	10.9838		1.82177	11.8726		4.12768	10.9246		3.8043	10.8925		4.84193	10.8813		158.32	16.91		197.19	15.75		240.83	15.2
1	522.01	96.0591	P02768	Serum albumin OS=Homo sapiens GN=ALB	0	auto - low confidence	0	0	AAFTECCQAADK	iTRAQ8plex@N-term; Methylthio(C)@6; Methylthio(C)@7; iTRAQ8plex(K)@12		0.0467633	1956.95	1957.96	1956.9	1957.91	1	6	1,2,4,333,2	66.4	0.865603	16.5614		1.01476	14.1446		1.28235	13.452		1.03051	14.5204		0.881024	14.5874		1.0133	13.6101		1.21665	13.1887		163.34	17.72		138.73	17.36		173.64	15.76
1	522.01	96.0591	P02768	Serum albumin OS=Homo sapiens GN=ALB	0	auto - low confidence	0	0	AAFTECCQAADK	iTRAQ8plex@N-term; Methylthio(C)@6; Methylthio(C)@7; iTRAQ8plex(K)@12		-6.97351	1949.93	1950.94	1956.9	1957.91	1	9	2,2,4,222,9	44.2	0.733541	3.27795		0.694306	3.20596		1.06901	2.62504		1.0697	2.58005		0.55399	3.7844		0.696859	3.05649		0.987208	2.85165		811.64	15.85		584.18	15.38		590.35	15.01
1	522.01	96.0591	P02768	Serum albumin OS=Homo sapiens GN=ALB	0	auto - low confidence	0	0	AAFTECCQAADK	iTRAQ8plex@N-term; Methylthio(C)@6; Methylthio(C)@7; iTRAQ8plex(K)@12		0.0373851	1956.94	1957.95	1956.9	1957.91	1	5	2,2,4,314,4	62.6	0.868947	6.63623		0.871862	5.93111		0.988606	5.5814		1.47824	4.8453		0.851269	6.98189		1.17351	5.07484		1.45393	5.03052		405.6	16.83		345.82	17.91		370.46	15.7
1	522.01	96.0591	P02768	Serum albumin OS=Homo sapiens GN=ALB	0	auto - low confidence	0	0	AAFTECCQAADKAACLL	iTRAQ8plex@N-term; Methylthio(C)@6; Methylthio(C)@7; Lys->Ala@12; Methylthio(C)@15	cleaved L-P@C-term; missed K-A@12	0.0494297	2112.93	2113.94	2112.88	2113.89	1	7	3,1,16,212,5	42.2	0.856546	29.0928		2.40734	20.218		3.80097	19.3523		0.837243	29.7193		1.83478	20.7907		1.00824	23.0822		2.86864	20.0234		84.36	15.89		70.9	15.72		212.75	15.63
1	522.01	96.0591	P02768	Serum albumin OS=Homo sapiens GN=ALB	0	auto - low confidence	0	0	AAFTECCQAADKAACLL	iTRAQ8plex@N-term; Methylthio(C)@6; Methylthio(C)@7; iTRAQ8plex(K)@12; Ala->Cys@14; Methylthio(C)@14; Methylthio(C)@15	cleaved L-P@C-term; missed K-A@12	0.111631	2552.21	2553.22	2552.1	2553.11	1	7	3,2,16,238,2	47.4	0.578962	6.68433		0.854411	4.68868		1.01213	4.4667		0.642446	5.80979		1.06581	4.23153		0.655983	5.12343		0.892657	4.71132		469.6	14.45		266.77	15.83		420.33	14.87
1	522.01	96.0591	P02768	Serum albumin OS=Homo sapiens GN=ALB	1	auto	0	46	AAFVEK	No iTRAQ8plex@N-term; iTRAQ8plex(K)@6	cleaved F-A@N-term	0.0225124	967.587	968.594	967.565	968.572	1	8	3,2,16,129,6	25.6	0.561504	13.5005		0.54629	13.0092		0.621792	13.3499		0.966312	8.43315		1.38277	7.15255		0.857489	8.28486		0.452707	16.6773		251.13	14.48		138.36	16.89		143.72	16.76
1	522.01	96.0591	P02768	Serum albumin OS=Homo sapiens GN=ALB	1	auto	0	44	AAFVEK	No iTRAQ8plex@N-term; iTRAQ8plex(K)@6	cleaved F-A@N-term	0.0294539	967.594	968.601	967.565	968.572	1	8	2,1,4,137,2	27.2	0.74573	3.48256		0.926588	2.65461		1.04188	2.49393		1.14985	2.57276		0.774654	3.25683		0.927868	2.5128		1.23699	2.41068		877.27	15.83		641.91	19.12		851.56	16.58
1	522.01	96.0591	P02768	Serum albumin OS=Homo sapiens GN=ALB	1	auto	0	26	AAFVEK	No iTRAQ8plex@N-term; iTRAQ8plex(K)@6	cleaved F-A@N-term	0.0416495	967.606	968.614	967.565	968.572	1	8	3,1,16,128,8	25.4	0.682542	17.4777		0.689697	18.4278		0.703868	16.0845		0.664021	21.2939		0.770759	16.1444		0.51827	19.0572		0.608759	18.7657		164.16	16.11		109.94	15.9		118.61	18.5
1	522.01	96.0591	P02768	Serum albumin OS=Homo sapiens GN=ALB	0	auto - shared MS/MS	0	0.801833	ADDK	iTRAQ8plex@N-term; iTRAQ8plex(K)@4		0.0450526	1055.65	1056.66	1055.61	1056.61	1	5	2,2,4,91,2	18																						45.01	18.81		66.66	24.99		55.77	16.1
1	522.01	96.0591	P02768	Serum albumin OS=Homo sapiens GN=ALB	1	auto	0	32	ADDKETC	iTRAQ8plex@N-term; iTRAQ8plex(K)@4; Methylthio(C)@7	cleaved C-F@C-term	0.00117086	1434.7	1435.7	1434.69	1435.7	1	8	2,3,4,125,5	24.8	1.01564	13.0275		0.762355	13.0899		0.979829	10.8407		0.775924	13.8785		0.514375	18.4708		0.393571	19.9704		0.742802	13.5369		188.62	14.5		187.97	19.77		150.64	15.96
1	522.01	96.0591	P02768	Serum albumin OS=Homo sapiens GN=ALB	1	auto	0	99	ADDKETCFAEEGK	iTRAQ8plex@N-term; iTRAQ8plex(K)@4; Methylthio(C)@7; iTRAQ8plex(K)@13		0.0128451	2400.22	2401.23	2400.21	2401.21	1	22	1,1,4,157,11	31.2	1.10314	3.67216		1.45381	2.9839		1.76463	2.85281		1.30625	3.17497		0.735503	4.60217		1.04145	3.15298		1.26267	3.28547		694.62	17.71		751.86	19.87		1057.91	16.4
1	522.01	96.0591	P02768	Serum albumin OS=Homo sapiens GN=ALB	1	auto	0	99	ADDKETCFAEEGK	iTRAQ8plex@N-term; iTRAQ8plex(K)@4; Methylthio(C)@7; iTRAQ8plex(K)@13		-0.0811835	2400.13	2401.13	2400.21	2401.21	1	19	2,1,4,169,9	33.6	0.90068	1.18238		0.734017	1.22689		1.02509	1.03046		0.856822	1.14492		0.901476	1.09276		0.771014	1.08064		1.03899	1.11438		2267.02	17.57		2003.48	17.89		1743.24	16.58
1	522.01	96.0591	P02768	Serum albumin OS=Homo sapiens GN=ALB	1	auto	0	99	ADDKETCFAEEGK	iTRAQ8plex@N-term; iTRAQ8plex(K)@4; Methylthio(C)@7; iTRAQ8plex(K)@13		-0.00631038	2400.2	2401.21	2400.21	2401.21	1	22	2,2,4,159,10	31.6	0.822337	3.5662		0.636397	4.48088		1.06596	2.88649		1.01446	3.1867		0.657936	4.15786		0.949864	2.82776		1.36028	2.74013		720.02	15.01		580.97	16.81		480.03	19.04
1	522.01	96.0591	P02768	Serum albumin OS=Homo sapiens GN=ALB	1	auto	0	99	ADDKETCFAEEGK	No iTRAQ8plex@N-term; iTRAQ8plex(K)@4; Methylthio(C)@7; iTRAQ8plex(K)@13		-0.013688	2095.99	2096.99	2096	2097.01	1	19	2,3,4,154,7	30.6	0.451546	5.85014		0.433322	5.5635		0.987511	3.11357		0.871155	3.52311		0.843005	3.33734		0.801939	3.24466		0.794807	3.65513		694.22	15.94		307.58	16.55		315.14	15.97
1	522.01	96.0591	P02768	Serum albumin OS=Homo sapiens GN=ALB	1	auto	0	99	ADDKETCFAEEGK	iTRAQ8plex@N-term; iTRAQ8plex(K)@4; Methylthio(C)@7; iTRAQ8plex(K)@13		-1.99354	2398.21	2399.22	2400.21	2401.21	1	16	2,3,4,156,5	31	0.78713	0.327288		0.8098	0.309504		1.13896	0.252518		1.02202	0.271059		0.927986	0.279436		0.832275	0.274473		1.13658	0.26426		7820.92	15.07		6040.37	15.98		6634.85	16.07
1	522.01	96.0591	P02768	Serum albumin OS=Homo sapiens GN=ALB	1	auto	0	99	ADDKETCFAEEGK	iTRAQ8plex@N-term; iTRAQ8plex(K)@4; No Methylthio(C)@7; iTRAQ8plex(K)@13		-0.0115743	2354.21	2355.22	2354.22	2355.23	1	18	2,3,4,157,8	31.2	0.791041	3.28524		0.701247	3.31316		1.06839	2.56048		0.868242	2.73747		0.527227	4.00385		0.631283	3.19798		0.98414	2.77348		831.13	15.42		645.1	17.49		610.57	16.76
1	522.01	96.0591	P02768	Serum albumin OS=Homo sapiens GN=ALB	1	auto	0	99	ADDKETCFAEEGK	iTRAQ8plex@N-term; iTRAQ8plex(K)@4; Methylthio(C)@7; iTRAQ8plex(K)@13		-0.0152399	2400.19	2401.2	2400.21	2401.21	1	23	2,3,4,157,11	31.2	0.881508	0.447035		0.81226	0.442151		1.08317	0.381923		1.02297	0.403275		0.88668	0.422411		0.889215	0.39845		1.08274	0.396747		5661.57	16.24		4896.91	16.79		4817.56	16.21
1	522.01	96.0591	P02768	Serum albumin OS=Homo sapiens GN=ALB	1	auto	0	99	ADDKETCFAEEGK	iTRAQ8plex@N-term; Dehydrated(D)@3; iTRAQ8plex(K)@4; Methylthio(C)@7; iTRAQ8plex(K)@13		0.0127632	2382.21	2383.22	2382.2	2383.2	1	14	1,1,4,158,6	31.4	1.10913	3.40809		0.964877	3.41356		1.15993	3.04317		1.1722	3.22575		1.21494	3.20194		0.907233	3.21435		0.987287	3.54393		612.67	14.2		666.76	16.66		619.29	15.52
1	522.01	96.0591	P02768	Serum albumin OS=Homo sapiens GN=ALB	1	auto	0	99	ADDKETCFAEEGK	Delta:H(2)C(2)@N-term; iTRAQ8plex(K)@4; Methylthio(C)@7; iTRAQ8plex(K)@13		-0.0540029	2121.96	2122.97	2122.02	2123.02	1	14	2,1,4,167,2	33.2	1.03719	4.85425		1.46797	4.17954		0.856319	5.43114		1.48482	4.14923		1.33262	4.22301		1.29122	4.06731		1.45386	4.31277		461.14	16.05		469.3	15.88		709.16	16.41
1	522.01	96.0591	P02768	Serum albumin OS=Homo sapiens GN=ALB	1	auto	0	99	ADDKETCFAEEGK	iTRAQ8plex@N-term; iTRAQ8plex(K)@4; Thr->Ser@6; Methylthio(C)@7; Oxidation(F)@8; iTRAQ8plex(K)@13		0.0361286	2402.22	2403.23	2402.19	2403.19	1	13	2,2,4,135,1	26.8							2.05857	26.9759											1.36017	28.7952		67.67	15.99		54.6	20.31		58.15	14.56
1	522.01	96.0591	P02768	Serum albumin OS=Homo sapiens GN=ALB	1	auto	0	99	ADDKETCFAEEGK	No iTRAQ8plex@N-term; iTRAQ8plex(K)@4; Methylthio(C)@7; iTRAQ8plex(K)@13		0.0136019	2096.02	2097.02	2096	2097.01	1	14	2,2,4,154,8	30.6	0.38621	6.40742		0.796913	3.22348		0.920384	2.92557		0.860454	3.20747		0.510945	4.25466		0.384139	5.06935		0.688535	3.55506		807.73	16.88		306.09	18.54		674.33	16.55
1	522.01	96.0591	P02768	Serum albumin OS=Homo sapiens GN=ALB	1	auto	0	99	ADDKETCFAEEGK	Methylthio@N-term; Phospho(D)@2; iTRAQ8plex(K)@4; Methylthio(C)@7; iTRAQ8plex(K)@13		0.0931484	2222.05	2223.06	2221.96	2222.96	1	16	2,2,4,176,5	35	0.73534	2.91907		0.643673	3.55294		0.87261	2.40963		1.10283	2.24314		0.758595	2.64983		0.756999	2.51691		1.07548	2.27482		944.8	15.72		681.69	16.35		637.09	20
1	522.01	96.0591	P02768	Serum albumin OS=Homo sapiens GN=ALB	1	auto	0	99	ADDKETCFAEEGK	iTRAQ8plex@N-term; iTRAQ8plex(K)@4; No Methylthio(C)@7; Phe->Leu@8; iTRAQ8plex(K)@13		0.0106206	2320.25	2321.25	2320.23	2321.24	1	17	2,3,4,142,3	28.2	0.622704	15.2711		1.00527	9.59136		0.787342	11.5889		0.962646	9.89872		0.626515	12.6842		0.507148	13.7969		0.637553	14.9949		213.11	15.02		130.21	17.64		224.43	14.6
1	522.01	96.0591	P02768	Serum albumin OS=Homo sapiens GN=ALB	1	auto	0	94	ADDKETCFAEEGK	iTRAQ8plex@N-term; iTRAQ8plex(K)@4; Methylthio(C)@7; iTRAQ8plex(K)@13		2.80365	2403.01	2404.02	2400.21	2401.21	1	12	2,3,4,158,10	31.4	0.722511	1.94615		0.919771	1.53185		1.09406	1.42894		0.935991	1.56397		0.760116	1.73884		0.635698	1.79666		0.976254	1.56276		1541.9	16.98		1093.1	17.54		1485.7	15.82
1	522.01	96.0591	P02768	Serum albumin OS=Homo sapiens GN=ALB	1	auto	0	57	ADDKETCFAEEGK	iTRAQ8plex@N-term; iTRAQ8plex(K)@4; Methylthio(C)@7; iTRAQ8plex(K)@13		-5.9831	2394.22	2395.23	2400.21	2401.21	1	9	2,3,4,175,2	34.8	1.0385	3.09883		0.609529	4.02923		1.02361	2.98746		0.754678	3.53315		0.6113	4.04394		0.678751	3.41279		0.938827	3.24264		692.17	14.81		705.31	15.81		441.98	15.09
1	522.01	96.0591	P02768	Serum albumin OS=Homo sapiens GN=ALB	1	auto	0	15	ADDKETCFAEEGK	iTRAQ8plex@N-term; iTRAQ8plex(K)@4; Thr->Ser@6; Methylthio(C)@7; iTRAQ8plex(K)@13		0.0334383	2386.22	2387.23	2386.19	2387.2	1	9	2,2,4,134,1	26.6	0.7017	11.5592		0.465858	13.8883		0.409144	15.2472		0.730744	10.2835		0.494712	13.5474		0.393829	13.8098		0.847176	10.3787		267.81	19.29		184.39	16.67		130.7	15.52
1	522.01	96.0591	P02768	Serum albumin OS=Homo sapiens GN=ALB	1	auto	0	2	ADDKETCFAEEGK	iTRAQ8plex@N-term; iTRAQ8plex(K)@4; Methylthio(C)@7; Methyl(E)@10; Glu->Tyr@11; iTRAQ8plex(K)@13		0.0886729	2448.33	2449.34	2448.24	2449.25	1	10	1,1,4,135,6	26.8	1.89318	10.0591		1.59988	10.3784		0.678111	15.6537		1.71734	9.98483		0.95253	12.167		0.909763	11.3692		1.31013	11.4918		201.32	18.22		373.97	16.42		337.42	17.14
1	522.01	96.0591	P02768	Serum albumin OS=Homo sapiens GN=ALB	0	auto - low confidence	0	0	ADDKETCFAEEGK	iTRAQ8plex@N-term; iTRAQ8plex(K)@4; iTRAQ8plex(T)@6; Methylthio(C)@7; Phe->Thr@8; iTRAQ8plex(K)@13		0.0410442	2658.43	2659.44	2658.39	2659.4	1	8	1,1,4,136,1	27	0.479959	15.1557		0.791814	9.75247		0.695904	10.1216		0.613472	10.1709		0.585893	12.2534		1.20116	6.80245		0.827958	9.5869		283.35	16.25		133.44	18.72		235.04	18.54
1	522.01	96.0591	P02768	Serum albumin OS=Homo sapiens GN=ALB	0	auto - low confidence	0	0	ADDKETCFAEEGK	iTRAQ8plex@N-term; iTRAQ8plex(K)@4; Dehydrated(E)@5; Methylthio(C)@7; iTRAQ8plex(K)@13		-0.0882715	2382.11	2383.11	2382.2	2383.2	1	6	2,1,4,170,3	33.8	1.06304	7.07647		0.81538	7.1863		1.0533	6.38959		0.79201	7.80257		0.871694	7.12235		1.07648	5.91237		1.12954	6.40064		327.69	15.69		341.8	17.81		279.91	15
1	522.01	96.0591	P02768	Serum albumin OS=Homo sapiens GN=ALB	1	auto	0	99	ADDKETCFAEEGKK	No iTRAQ8plex@N-term; iTRAQ8plex(K)@4; Methylthio(C)@7; iTRAQ8plex(K)@13; iTRAQ8plex(K)@14	missed K-K@13	0.00634095	2528.31	2529.32	2528.3	2529.31	1	20	1,1,4,148,7	29.4	0.554211	1.40767		0.482001	1.57366		0.696433	1.06506		0.837425	0.92786		0.554829	1.20548		0.672074	1.0094		0.580386	1.24168		2721.51	16.81		1479.94	18.72		1374.21	19.89
1	522.01	96.0591	P02768	Serum albumin OS=Homo sapiens GN=ALB	1	auto	0	99	ADDKETCFAEEGKK	iTRAQ8plex@N-term; iTRAQ8plex(K)@4; Methylthio(C)@7; iTRAQ8plex(K)@13; iTRAQ8plex(K)@14	missed K-K@13	0.0535625	2832.56	2833.57	2832.51	2833.51	1	23	1,2,4,151,12	30	0.745692	0.959255		0.672706	0.917212		0.704476	0.917504		0.938198	0.78906		0.772645	0.874371		0.785661	0.794359		0.767402	0.921498		3033.83	16.54		2219.78	17.52		2138.02	15.77
1	522.01	96.0591	P02768	Serum albumin OS=Homo sapiens GN=ALB	1	auto	0	99	ADDKETCFAEEGKK	Delta:H(2)C(2)@N-term; iTRAQ8plex(K)@4; Methylthio(C)@7; iTRAQ8plex(K)@13; iTRAQ8plex(K)@14	missed K-K@13	-0.0368613	2554.28	2555.29	2554.32	2555.32	1	19	2,1,4,161,1	32	0.621901	3.4712		0.497564	3.71644		0.91277	2.52436		1.03392	2.49431		0.661454	3.68037		0.703364	2.79625		0.689425	3.59676		880.81	15.28		537.48	16.16		459.12	15.09
1	522.01	96.0591	P02768	Serum albumin OS=Homo sapiens GN=ALB	1	auto	0	99	ADDKETCFAEEGKK	iTRAQ8plex@N-term; iTRAQ8plex(K)@4; Methylthio(C)@7; Gly->Met@12; iTRAQ8plex(K)@13; iTRAQ8plex(K)@14	missed K-K@13	-0.0173262	2906.51	2907.52	2906.53	2907.53	1	18	2,1,4,161,6	32	0.747671	3.66155		0.560372	3.6816		0.783868	2.74738		1.00889	2.55106		0.418657	5.28313		0.729888	2.86133		0.656317	3.22611		925.55	16.9		679	21.55		543.34	17.37
1	522.01	96.0591	P02768	Serum albumin OS=Homo sapiens GN=ALB	1	auto	0	99	ADDKETCFAEEGKK	iTRAQ8plex@N-term; iTRAQ8plex(K)@4; Methylthio(C)@7; iTRAQ8plex(K)@13; iTRAQ8plex(K)@14	missed K-K@13	0.0353239	2832.54	2833.55	2832.51	2833.51	1	25	2,1,4,163,12	32.4	0.833249	1.74371		0.809715	1.6509		0.98855	1.49207		1.06406	1.40069		0.771018	1.84321		0.735695	1.58164		0.932819	1.57601		1580.7	16.84		1292.36	17.84		1340.84	16.91
1	522.01	96.0591	P02768	Serum albumin OS=Homo sapiens GN=ALB	1	auto	0	99	ADDKETCFAEEGKK	iTRAQ8plex@N-term; iTRAQ8plex(K)@4; Methylthio(C)@7; iTRAQ8plex(K)@13; iTRAQ8plex(K)@14	missed K-K@13	-0.00729145	2832.5	2833.51	2832.51	2833.51	1	21	2,2,4,153,10	30.4	1.40537	3.91061		1.27648	3.65328		1.36293	3.44995		1.45607	3.53448		1.05751	3.82865		1.23579	3.63542		1.37432	3.5445		544.03	15.24		750.19	20.47		727.5	17.06
1	522.01	96.0591	P02768	Serum albumin OS=Homo sapiens GN=ALB	1	auto	0	99	ADDKETCFAEEGKK	iTRAQ8plex@N-term; iTRAQ8plex(K)@4; Methylthio(C)@7; Glu->Thr@10; iTRAQ8plex(K)@13; iTRAQ8plex(K)@14	missed K-K@13	0.0317624	2804.54	2805.55	2804.51	2805.52	1	14	1,2,4,147,12	29.2	1.21746	8.73721		1.36792	8.19447		1.28041	8.44924		1.56024	7.85938		1.26362	8.43428		1.36212	7.79662		1.48449	8.21903		220.33	14.57		263.2	15.03		315.74	15.28
1	522.01	96.0591	P02768	Serum albumin OS=Homo sapiens GN=ALB	1	auto	0	99	ADDKETCFAEEGKK	iTRAQ8plex@N-term; iTRAQ8plex(K)@4; No Methylthio(C)@7; iTRAQ8plex(K)@13; iTRAQ8plex(K)@14	missed K-K@13	0.0769176	2786.6	2787.6	2786.52	2787.53	1	14	1,2,4,151,7	30	0.914318	2.97497		0.677452	3.53986		0.715553	3.43218		1.13105	2.69858		0.574695	4.36038		0.633852	3.40183		0.688952	3.61656		785.08	15.48		704.32	15.69		557.17	16.38
1	522.01	96.0591	P02768	Serum albumin OS=Homo sapiens GN=ALB	1	auto	0	99	ADDKETCFAEEGKK	iTRAQ8plex@N-term; iTRAQ8plex(K)@4; Methylthio(C)@7; iTRAQ8plex(K)@13; iTRAQ8plex(K)@14	missed K-K@13	-1.96235	2830.54	2831.55	2832.51	2833.51	1	15	1,2,4,152,10	30.2	0.755709	1.28597		0.768308	1.27276		0.75363	1.27591		0.804099	1.24132		0.774857	1.25535		0.690459	1.25076		0.792325	1.24859		2018.6	16.2		1496.8	15.04		1624.73	16.05
1	522.01	96.0591	P02768	Serum albumin OS=Homo sapiens GN=ALB	1	auto	0	99	ADDKETCFAEEGKK	iTRAQ8plex@N-term; iTRAQ8plex(K)@4; No Methylthio(C)@7; iTRAQ8plex(K)@13; iTRAQ8plex(K)@14	missed K-K@13	0.0401882	2786.56	2787.57	2786.52	2787.53	1	13	2,1,4,163,8	32.4	0.770053	5.6629		0.951538	5.7236		0.682228	5.98014		1.26243	4.4378		0.757669	6.61647		0.841695	4.94581		0.845536	5.65614		451.23	16.25		340.94	14.9		449.8	20.01
1	522.01	96.0591	P02768	Serum albumin OS=Homo sapiens GN=ALB	1	auto	0	99	ADDKETCFAEEGKK	iTRAQ8plex@N-term; iTRAQ8plex(K)@4; No Methylthio(C)@7; iTRAQ8plex(K)@13; iTRAQ8plex(K)@14	missed K-K@13	0.00614434	2786.53	2787.53	2786.52	2787.53	1	14	2,2,4,153,2	30.4	0.784323	7.38412		0.692938	8.18927		1.27547	5.27895		1.014	5.65474		0.244679	24.1531		0.635166	7.04562		0.549646	8.97936		364.64	15.15		280.62	17.13		264.7	18.68
1	522.01	96.0591	P02768	Serum albumin OS=Homo sapiens GN=ALB	1	auto	0	97	ADDKETCFAEEGKK	iTRAQ8plex@N-term; iTRAQ8plex(K)@4; Methylthio(C)@7; iTRAQ8plex(K)@13; Lys->Ser@14	missed K-K@13	0.0023148	2487.24	2488.25	2487.24	2488.25	1	11	2,3,4,169,2	33.6	0.655679	29.8194					0.32122	39.724		0.726937	24.89		0.72776	23.0033		1.35718	16.4705		10.6846	14.3366		106.38	15.18		68.44	17.92		0	5.77
1	522.01	96.0591	P02768	Serum albumin OS=Homo sapiens GN=ALB	1	auto	0	95	ADDKETCFAEEGKK	Methylthio@N-term; Asp->Trp@2; iTRAQ8plex(K)@4; Methylthio(C)@7; iTRAQ8plex(K)@13; iTRAQ8plex(K)@14	missed K-K@13	0.0658619	2645.41	2646.41	2645.34	2646.35	1	12	1,3,4,149,3	29.6	0.572624	5.65714		0.651929	4.98147		0.845671	4.35515		0.917244	3.97456		0.664585	5.52458		0.757677	4.0311		0.7546	4.47787		560.53	15.35		314.94	15.59		382.82	15.93
1	522.01	96.0591	P02768	Serum albumin OS=Homo sapiens GN=ALB	1	auto	0	80	ADDKETCFAEEGKK	iTRAQ8plex@N-term; iTRAQ8plex(K)@4; Methylthio(C)@7; iTRAQ8plex(K)@13; iTRAQ8plex(K)@14	missed K-K@13	0.0403073	2832.55	2833.55	2832.51	2833.51	1	9	1,1,4,443,1	88.4	1.11775	21.2419		1.0668	21.097		0.742965	27.4773					1.13459	19.6933		1.16207	22.5932		0.840711	24.9995		95.51	14.6		104.75	15.45		106.74	15.52
1	522.01	96.0591	P02768	Serum albumin OS=Homo sapiens GN=ALB	1	auto	0	78	ADDKETCFAEEGKK	iTRAQ8plex@N-term; iTRAQ8plex(K)@4; Methylthio(C)@7; iTRAQ8plex(K)@13; iTRAQ8plex(K)@14	missed K-K@13	0.0281001	2832.54	2833.54	2832.51	2833.51	1	9	1,1,4,431,1	86	0.265476	51.1345		0.549936	23.1675		0.636059	20.5758		1.05384	18.0836		0.268104	39.9678		0.471212	25.5813		0.771334	20.5623		148.53	21.3		38.69	18.99		85.57	15.57
1	522.01	96.0591	P02768	Serum albumin OS=Homo sapiens GN=ALB	1	auto	0	69	ADDKETCFAEEGKK	No iTRAQ8plex@N-term; iTRAQ8plex(K)@4; Methylthio(C)@7; iTRAQ8plex(K)@13; iTRAQ8plex(K)@14	missed K-K@13	0.0783196	2528.38	2529.39	2528.3	2529.31	1	9	1,2,4,148,5	29.4	1.23686	11.1638		0.915122	13.4349		0.301558	33.7129		1.18637	10.6311		0.337855	26.2613		0.563823	14.4255		0.614797	16.1763		185.15	15.29		224.7	16.88		177.5	18.81
1	522.01	96.0591	P02768	Serum albumin OS=Homo sapiens GN=ALB	1	auto	0	55	ADDKETCFAEEGKK	iTRAQ8plex@N-term; iTRAQ8plex(K)@4; Methylthio(C)@7; Phe->Glu@8; iTRAQ8plex(K)@13; iTRAQ8plex(K)@14	missed K-K@13	0.0590385	2814.54	2815.55	2814.48	2815.49	1	10	1,3,4,152,12	30.2	1.04917	2.61146		0.940323	2.81635		0.813051	3.03243		0.980997	2.76184		0.642952	3.27755		0.626966	3.11298		0.562056	3.89324		837.26	15.27		861.92	16.11		824.77	17.7
1	522.01	96.0591	P02768	Serum albumin OS=Homo sapiens GN=ALB	1	auto	0	13	ADDKETCFAEEGKK	No iTRAQ8plex@N-term; Oxidation(D)@2; Asp->Gln@3; iTRAQ8plex(K)@4; Methylthio(C)@7; iTRAQ8plex(K)@13; iTRAQ8plex(K)@14	missed K-K@13	0.227312	2557.56	2558.56	2557.33	2558.34	1	10	2,3,4,151,5	30	0.543136	10.7691		0.44472	8.93355		0.542162	7.446		0.646605	7.05118		0.421563	9.16831		0.285839	12.7797		0.306686	12.6225		413.64	15.63		220.44	22.23		192.71	15.6
1	522.01	96.0591	P02768	Serum albumin OS=Homo sapiens GN=ALB	1	auto	0	10	ADDKETCFAEEGKK	iTRAQ8plex@N-term; Asp->Gln@2; iTRAQ8plex(K)@4; Methylthio(C)@7; iTRAQ8plex(K)@13; iTRAQ8plex(K)@14	missed K-K@13	0.0436919	2845.58	2846.59	2845.54	2846.55	1	9	1,2,4,153,3	30.4	0.915003	0.960522		0.796616	1.01228		1.01623	0.885278		0.986897	0.901762		0.658894	1.16195		0.674626	0.999302		0.933047	0.942456		2585.92	16.41		2321.65	16.74		2158.04	17.02
1	522.01	96.0591	P02768	Serum albumin OS=Homo sapiens GN=ALB	1	auto	0	2	ADDKETCFAEEGKK	iTRAQ8plex@N-term; iTRAQ8plex(K)@4; No Methylthio(C)@7; Phe->Leu@8; iTRAQ8plex(K)@13; iTRAQ8plex(K)@14	missed K-K@13	0.0129388	2752.55	2753.55	2752.54	2753.54	1	9	1,1,4,138,3	27.4	1.31182	4.48381		0.393083	9.8516		1.46614	4.42582		1.58403	4.20514		0.934127	5.50096		0.801273	5.80602		1.38353	5.08029		445.15	16.21		572.98	14.99		183.31	16.78
1	522.01	96.0591	P02768	Serum albumin OS=Homo sapiens GN=ALB	1	auto	0	2	ADDKETCFAEEGKK	iTRAQ8plex@N-term; iTRAQ8plex(K)@4; Methylthio(C)@7; iTRAQ8plex(K)@13; iTRAQ8plex(K)@14	missed K-K@13	0.0330731	2832.54	2833.55	2832.51	2833.51	1	7	1,3,4,152,7	30.2	0.820255	7.45478		0.816573	6.65898		0.525748	9.29619		0.857614	6.6193		0.667896	7.545		1.1017	5.53584		0.95379	6.8711		354.32	15.14		285.17	17.42		303.1	15.48
1	522.01	96.0591	P02768	Serum albumin OS=Homo sapiens GN=ALB	0	auto - low confidence	0	0	ADDKETCFAEEGKK	iTRAQ8plex@N-term; iTRAQ8plex(K)@4; Methylthio(C)@7; iTRAQ8plex(K)@13; iTRAQ8plex(K)@14	missed K-K@13	0.0207758	2832.53	2833.53	2832.51	2833.51	1	6	1,1,4,434,1	86.6	0.879505	16.95		0.243017	48.1586		0.63921	19.8964		0.696161	24.9348		0.533465	24.6707		1.05359	15.0358		0.457384	37.5038		133.04	15.13		114.81	14.43		33.87	15.85
1	522.01	96.0591	P02768	Serum albumin OS=Homo sapiens GN=ALB	0	auto - low confidence	0	0	ADDKETCFAEEGKK	iTRAQ8plex@N-term; iTRAQ8plex(K)@4; Thr->Cys@6; Methylthio(C)@6; Methylthio(C)@7; iTRAQ8plex(K)@13; iTRAQ8plex(K)@14	missed K-K@13	-0.0235428	2880.43	2881.44	2880.46	2881.46	1	7	1,2,4,154,10	30.6	1.6452	12.1483		1.13923	12.519		0.722778	15.6522		4.85749	10.4945		0.982152	14.7802		3.60375	10.5195		1.00185	13.9532		176.06	18.21		284.21	18.11		210.12	14.82
1	522.01	96.0591	P02768	Serum albumin OS=Homo sapiens GN=ALB	0	auto - low confidence	0	0	ADDKETCFAEEGKK	iTRAQ8plex@N-term; iTRAQ8plex(K)@4; Methylthio(C)@7; iTRAQ8plex(K)@13; iTRAQ8plex(K)@14	missed K-K@13	-0.0609419	2832.45	2833.45	2832.51	2833.51	1	6	1,2,4,174,1	34.6	2.08584	5.74852		1.71838	5.88708		1.97126	5.61819		1.37157	6.11695		1.75524	5.61132		1.33634	6.13186		1.09288	6.98125		290.76	14.18		595.08	18.11		523.42	17.26
1	522.01	96.0591	P02768	Serum albumin OS=Homo sapiens GN=ALB	0	auto - low confidence	0	0	ADICTLSEK	No iTRAQ8plex@N-term; Methylthio(C)@4; iTRAQ8plex(K)@9	cleaved H-A@N-term	0.090703	1328.75	1329.76	1328.66	1329.67	1	9	4,2,12,137,6	27.2				4.53843	42.4		3.58909	43.0212					2.5956	44.1094		2.60571	43.6513		2.64083	43.7263		42.03	17.44		114.46	21.25		199.83	17.42
1	522.01	96.0591	P02768	Serum albumin OS=Homo sapiens GN=ALB	0	auto - low confidence	0	0	ADICTLSEK	iTRAQ8plex@N-term; Methylthio(C)@4; iTRAQ8plex(K)@9	cleaved H-A@N-term	0.0586724	1632.93	1633.93	1632.87	1633.87	1	6	6,2,4,129,8	25.6													9999									0	0.73		72.61	14.48		54.76	15.05
1	522.01	96.0591	P02768	Serum albumin OS=Homo sapiens GN=ALB	1	auto	0	71	ADLAK	iTRAQ8plex@N-term; iTRAQ8plex(K)@5		0.0016484	1124.7	1125.71	1124.7	1125.71	1	8	2,3,4,123,5	24.4	0.412947	43.2724		0.820024	21.5589		2.17567	14.2022		0.599527	28.1478		0.748479	19.7129		1.45615	14.9911		1.41874	16.335		138.85	18.21		56.26	23.2		119.28	20.41
1	522.01	96.0591	P02768	Serum albumin OS=Homo sapiens GN=ALB	1	auto	0	67	ADLAK	iTRAQ8plex@N-term; iTRAQ8plex(K)@5		0.00342741	1124.7	1125.71	1124.7	1125.71	1	8	4,1,12,129,8	25.6	0.440988	1.42537		0.746564	0.916172		1.18595	0.708093		0.691417	0.980927		0.768911	0.908618		0.951924	0.730587		1.2306	0.733571		3141.63	17.42		1359.38	17.85		2457.07	17.92
1	522.01	96.0591	P02768	Serum albumin OS=Homo sapiens GN=ALB	0	auto - shared MS/MS	0	52	ADLAK	iTRAQ8plex@N-term; iTRAQ8plex(K)@5		0.00353827	1124.7	1125.71	1124.7	1125.71	1	8	4,3,12,121,6	24	0.568588	0.214134		0.730525	0.168274		1.4299	0.121897		0.853428	0.152001		0.893641	0.148661		0.986393	0.131572		1.47381	0.124823		17459.2	17.64		9740.5	18.39		13361.5	17.98
1	522.01	96.0591	P02768	Serum albumin OS=Homo sapiens GN=ALB	0	auto - shared MS/MS	0	46	ADLAK	iTRAQ8plex@N-term; iTRAQ8plex(K)@5		0.0637917	1124.77	1125.77	1124.7	1125.71	1	8	3,1,16,121,8	24	0.493652	0.256805		0.775931	0.169729		1.51883	0.125222		0.841599	0.166808		0.883671	0.156969		0.998942	0.137075		1.44961	0.131678		17175.5	18.43		8319.33	19.41		13961.3	18.36
1	522.01	96.0591	P02768	Serum albumin OS=Homo sapiens GN=ALB	1	auto	0	44	ADLAK	iTRAQ8plex@N-term; iTRAQ8plex(K)@5		-0.0020991	1124.7	1125.71	1124.7	1125.71	1	8	5,1,7,121,11	24	0.372337	50.2642		1.10524	16.0803		2.0427	13.4208		1.48701	15.2675		1.27162	15.3099		1.16317	16.1516		1.11637	17.5496		128.73	15.84		47.03	22.92		149.05	15.43
1	522.01	96.0591	P02768	Serum albumin OS=Homo sapiens GN=ALB	0	auto - shared MS/MS	0	42	ADLAK	iTRAQ8plex@N-term; iTRAQ8plex(K)@5		-0.0033486	1124.7	1125.7	1124.7	1125.71	1	8	1,3,4,124,6	24.6	0.593621	17.3875		1.13725	11.2198		1.10505	10.8697		0.314206	36.6797		0.888792	12.1941		1.08362	10.6526		1.93075	9.43634		205.97	17.53		119.97	18.19		245.39	17.94
1	522.01	96.0591	P02768	Serum albumin OS=Homo sapiens GN=ALB	0	auto - shared MS/MS	0	41	ADLAK	iTRAQ8plex@N-term; iTRAQ8plex(K)@5		0.00891181	1124.71	1125.72	1124.7	1125.71	1	8	3,3,16,122,12	24.2	0.406887	10.926		0.843504	6.92424		1.02981	5.83436		0.799754	6.90052		0.903043	6.03995		0.875003	6.08581		1.22082	5.60687		404.57	17.82		161.52	16.15		357.5	19.1
1	522.01	96.0591	P02768	Serum albumin OS=Homo sapiens GN=ALB	0	auto - shared MS/MS	0	38	ADLAK	iTRAQ8plex@N-term; iTRAQ8plex(K)@5		0.00219548	1124.7	1125.71	1124.7	1125.71	1	8	4,3,12,250,6	49.8				0.950835	17.4819		1.53437	14.0075		0.20552	63.4031		1.04234	16.9384		1.19326	14.9315		1.22588	16.1498		128.03	15.43		0	12.06		127.53	16.15
1	522.01	96.0591	P02768	Serum albumin OS=Homo sapiens GN=ALB	1	auto	0	37	ADLAK	iTRAQ8plex@N-term; iTRAQ8plex(K)@5		0.0273428	1124.73	1125.74	1124.7	1125.71	1	8	4,2,12,231,2	46	0.994354	16.6341		1.34341	12.2136		0.557081	20.5743		0.400694	26.5482		0.903425	15.5062		1.16366	11.6843		1.36316	12.3936		168.06	16.58		163.97	21.96		236.52	17.03
1	522.01	96.0591	P02768	Serum albumin OS=Homo sapiens GN=ALB	1	auto	0	35	ADLAK	iTRAQ8plex@N-term; iTRAQ8plex(K)@5		0.0327467	1124.73	1125.74	1124.7	1125.71	1	8	1,2,4,122,5	24.2	0.441366	28.2105		0.759834	14.9487		2.49786	9.65265		0.604555	16.4183		1.26151	10.9922		1.10162	13.02		1.55925	10.7069		173.09	15.52		74.96	20.05		137.78	16.48
1	522.01	96.0591	P02768	Serum albumin OS=Homo sapiens GN=ALB	0	auto - shared MS/MS	0	35	ADLAK	iTRAQ8plex@N-term; iTRAQ8plex(K)@5		0.027709	1124.73	1125.74	1124.7	1125.71	1	8	4,2,12,119,2	23.6	0.557072	0.408873		0.786678	0.294689		1.43363	0.216215		0.848005	0.281508		0.857154	0.267406		1.05065	0.2315		1.52075	0.21881		9560.04	17.26		5225.53	19.17		7878.66	18.35
1	522.01	96.0591	P02768	Serum albumin OS=Homo sapiens GN=ALB	0	auto - shared MS/MS	0	34	ADLAK	iTRAQ8plex@N-term; iTRAQ8plex(K)@5		0.00146305	1124.7	1125.71	1124.7	1125.71	1	8	4,3,12,327,5	65.2							0.921323	26.7595					1.16466	23.1873					0.918258	28.2926		104.5	21.33		64.4	18.08		46.46	15.4
1	522.01	96.0591	P02768	Serum albumin OS=Homo sapiens GN=ALB	0	auto - shared MS/MS	0	34	ADLAK	iTRAQ8plex@N-term; iTRAQ8plex(K)@5		0.00304998	1124.7	1125.71	1124.7	1125.71	1	7	4,3,12,431,3	86																			1.63765	24.8624		74.98	15.34		51.7	15.61		0	4.8
1	522.01	96.0591	P02768	Serum albumin OS=Homo sapiens GN=ALB	0	auto - shared MS/MS	0	29	ADLAK	iTRAQ8plex@N-term; iTRAQ8plex(K)@5		0.0264883	1124.73	1125.73	1124.7	1125.71	1	7	4,2,12,221,6	44							2.25294	36.114		2.27292	36.1429								2.14066	37.0017		60.84	20.99		0	4.42		0	4.41
1	522.01	96.0591	P02768	Serum albumin OS=Homo sapiens GN=ALB	0	auto - shared MS/MS	0	29	ADLAK	iTRAQ8plex@N-term; iTRAQ8plex(K)@5		0.033202	1124.73	1125.74	1124.7	1125.71	1	7	4,2,12,251,9	50	0.864813	16.9888		0.225333	52.2235		0.712419	18.9459		0.559886	21.2129		1.12831	14.0358		0.557211	22.4935		0.925286	17.931		150.09	16.66		127.36	16.38		35.43	18.08
1	522.01	96.0591	P02768	Serum albumin OS=Homo sapiens GN=ALB	0	auto - shared MS/MS	0	27	ADLAK	iTRAQ8plex@N-term; iTRAQ8plex(K)@5		0.0392556	1124.74	1125.75	1124.7	1125.71	1	8	3,1,16,487,3	97.2	1.37066	15.2561		0.950083	17.3526		1.03569	16.6563		0.9122	17.5785		0.627355	22.6981		0.74453	18.5002		1.92945	13.962		119.31	14.28		160.46	15.18		118.75	14.92
1	522.01	96.0591	P02768	Serum albumin OS=Homo sapiens GN=ALB	0	auto - shared MS/MS	0	26	ADLAK	iTRAQ8plex@N-term; iTRAQ8plex(K)@5		0.0323802	1124.73	1125.74	1124.7	1125.71	1	8	2,1,4,130,4	25.8	0.398085	0.801579		0.702337	0.526563		0.982143	0.404406		0.613291	0.497209		0.727407	0.494695		0.953634	0.428412		1.45791	0.393009		7853.28	24.74		3067.51	22.61		5778.19	24.38
1	522.01	96.0591	P02768	Serum albumin OS=Homo sapiens GN=ALB	0	auto - shared MS/MS	0	26	ADLAK	iTRAQ8plex@N-term; iTRAQ8plex(K)@5		0.00390448	1124.71	1125.71	1124.7	1125.71	1	7	4,3,12,338,7	67.4							1.44043	26.2686		1.30294	29.7761		1.34298	26.9679								67.45	14.54		55.37	22.49		34.09	17.94
1	522.01	96.0591	P02768	Serum albumin OS=Homo sapiens GN=ALB	0	no quant - weak signal	0	26	ADLAK	iTRAQ8plex@N-term; iTRAQ8plex(K)@5		0.00304998	1124.7	1125.71	1124.7	1125.71	1	6	4,3,12,391,7	78																						0	0		0	0.69		34.31	14.36
1	522.01	96.0591	P02768	Serum albumin OS=Homo sapiens GN=ALB	1	auto	0	24	ADLAK	iTRAQ8plex@N-term; iTRAQ8plex(K)@5		0.0284414	1124.73	1125.74	1124.7	1125.71	1	8	4,2,12,224,4	44.6	0.42422	32.471					1.3373	15.9792		0.956658	17.9949		0.720094	21.1459		0.75557	18.0887		0.58783	24.7614		120.89	14.88		50.32	15.12		0	8.81
1	522.01	96.0591	P02768	Serum albumin OS=Homo sapiens GN=ALB	0	auto - shared MS/MS	0	23	ADLAK	iTRAQ8plex@N-term; iTRAQ8plex(K)@5		0.0100081	1124.71	1125.72	1124.7	1125.71	1	6	4,3,12,455,5	90.8							1.08205	28.4487		1.04116	27.8248					1.29231	24.3664					74.22	15.21		0	5.45		0	2.5
1	522.01	96.0591	P02768	Serum albumin OS=Homo sapiens GN=ALB	0	auto - shared MS/MS	0	19	ADLAK	iTRAQ8plex@N-term; iTRAQ8plex(K)@5		0.0451149	1124.75	1125.75	1124.7	1125.71	1	8	3,1,16,404,8	80.6	0.252693	37.3503		0.489741	18.8859		0.330612	36.3768		0.472382	20.4952		0.615102	17.6564		0.41888	18.4918		0.818692	12.7469		182.34	14.48		45.21	16.5		93.55	16.03
1	522.01	96.0591	P02768	Serum albumin OS=Homo sapiens GN=ALB	0	auto - shared MS/MS	0	17	ADLAK	iTRAQ8plex@N-term; iTRAQ8plex(K)@5		0.0479226	1124.75	1125.76	1124.7	1125.71	1	8	3,1,16,216,1	43	0.803228	14.6537		0.860073	12.767		1.08421	11.2105		0.877854	12.3804		0.417905	21.1278		0.772689	11.5884		0.929454	15.0988		185.68	14.41		146.34	18.19		167.3	16.96
1	522.01	96.0591	P02768	Serum albumin OS=Homo sapiens GN=ALB	0	auto - shared MS/MS	0	8	ADLAK	iTRAQ8plex@N-term; iTRAQ8plex(K)@5		0.00208463	1124.7	1125.71	1124.7	1125.71	1	6	4,1,12,298,4	59.4	1.40477	27.438		1.2512	25.955		1.65081	25.2937														80.16	17.48		110.49	18.4		105.07	14.79
1	522.01	96.0591	P02768	Serum albumin OS=Homo sapiens GN=ALB	0	no quant - weak signal	0	5	ADLAK	iTRAQ8plex@N-term; iTRAQ8plex(K)@5		0.00610177	1124.71	1125.71	1124.7	1125.71	1	6	4,3,12,406,6	81																						65.46	15.13		0	5.73		43.48	20.68
1	522.01	96.0591	P02768	Serum albumin OS=Homo sapiens GN=ALB	0	no quant - weak signal	0	5	ADLAK	iTRAQ8plex@N-term; iTRAQ8plex(K)@5		0.00390448	1124.71	1125.71	1124.7	1125.71	1	5	4,3,12,469,1	93.6																						0	0		0	0		0	1.45
1	522.01	96.0591	P02768	Serum albumin OS=Homo sapiens GN=ALB	1	auto	0	3	ADLAK	iTRAQ8plex@N-term; iTRAQ8plex(K)@5		0.0354127	1124.74	1125.74	1124.7	1125.71	1	8	2,2,4,123,6	24.4	0.430746	2.50506		0.594972	1.74647		1.13695	1.22746		0.894111	1.34046		0.7741	1.55671		1.02065	1.27743		1.78245	1.1737		2034.26	19.55		859.78	19.89		1267.94	18.49
1	522.01	96.0591	P02768	Serum albumin OS=Homo sapiens GN=ALB	0	auto - shared MS/MS	0	3	ADLAK	iTRAQ8plex@N-term; iTRAQ8plex(K)@5		0.048655	1124.75	1125.76	1124.7	1125.71	1	7	3,1,16,287,8	57.2				1.10194	21.1461		2.75872	16.6935		1.10932	20.7425		2.08829	17.4878		1.00008	19.4851		0.739853	27.3651		108.23	17.29		27.41	16.19		124.94	17.31
1	522.01	96.0591	P02768	Serum albumin OS=Homo sapiens GN=ALB	0	auto - shared MS/MS	0	3	ADLAK	iTRAQ8plex@N-term; iTRAQ8plex(K)@5		0.0363758	1124.74	1125.74	1124.7	1125.71	1	6	4,2,12,424,1	84.6	1.06673	28.4519					1.20564	25.5264		0.833171	31.2448					0.709615	28.4643					83.54	16.96		87.44	17.43		83.05	23
1	522.01	96.0591	P02768	Serum albumin OS=Homo sapiens GN=ALB	1	auto	0	3	ADLAK	iTRAQ8plex@N-term; iTRAQ8plex(K)@5		0.00561348	1124.71	1125.71	1124.7	1125.71	1	5	4,3,12,476,6	95							0.571768	32.2482														90.08	15.97		0	6.64		0	1.48
1	522.01	96.0591	P02768	Serum albumin OS=Homo sapiens GN=ALB	0	auto - shared MS/MS	0	2	ADLAK	iTRAQ8plex@N-term; iTRAQ8plex(K)@5		0.0462136	1124.75	1125.76	1124.7	1125.71	1	6	3,1,16,520,1	103.8	0.565336	23.5654		0.652023	21.8158		1.18651	12.8813		0.430832	23.6217		0.692103	18.7375		0.537032	21.1412		0.999254	14.3414		156.37	14.38		86.74	18.82		106.81	21.13
1	522.01	96.0591	P02768	Serum albumin OS=Homo sapiens GN=ALB	1	auto	0	1	ADLAK	iTRAQ8plex@N-term; iTRAQ8plex(K)@5		0.0030612	1124.7	1125.71	1124.7	1125.71	1	5	4,1,12,252,2	50.2	0			0.469377	16.504		0.677388	13.7664		0.465386	19.6872		0.583693	16.4126		0.85373	11.5006		0.534803	17.6877		218.58	19.7		0	18.37		107.48	14.86
1	522.01	96.0591	P02768	Serum albumin OS=Homo sapiens GN=ALB	0	auto - low confidence	0	0	ADLAK	iTRAQ8plex@N-term; iTRAQ8plex(K)@5		0.0200204	1124.72	1125.73	1124.7	1125.71	1	4	3,3,16,355,1	70.8				0.315984	47.928		0.89845	19.9527		0.597846	25.5945		0.249085	60.7928		0.767023	20.114		0.4134	45.3627		114.07	14.82		0	9.21		37.76	17.42
1	522.01	96.0591	P02768	Serum albumin OS=Homo sapiens GN=ALB	0	auto - low confidence	0	0	ADLAK	iTRAQ8plex@N-term; iTRAQ8plex(K)@5		0.0042707	1124.71	1125.71	1124.7	1125.71	1	5	4,3,12,292,6	58.2							1.39636	31.7288														67.53	18.61		0	6.21		59.45	17.14
1	522.01	96.0591	P02768	Serum albumin OS=Homo sapiens GN=ALB	1	auto	0	99	ADLAKYICENQDSISSK	No iTRAQ8plex@N-term; Ala->Thr@4; No iTRAQ8plex(K)@5; Methylthio(C)@8; iTRAQ8plex(K)@17	missed K-Y@5	0.168553	2264.27	2265.27	2264.1	2265.1	1	16	3,1,16,147,8	29.2	1.16643	10.7651		1.07249	9.80543		1.76174	8.35588		1.52484	8.82539		1.16342	9.85485		1.09504	9.09331		1.36129	9.24832		214.74	16.06		245.77	19.03		241.27	15.3
1	522.01	96.0591	P02768	Serum albumin OS=Homo sapiens GN=ALB	1	auto	0	99	ADPHECYAK	iTRAQ8plex@N-term; Methylthio(C)@6; iTRAQ8plex(K)@9	cleaved A-A@N-term	0.0118636	1686.84	1687.85	1686.83	1687.84	1	14	4,2,12,131,6	26	4.38535	27.462																				55.13	14.66		237.22	16.27		52.29	20.87
1	522.01	96.0591	P02768	Serum albumin OS=Homo sapiens GN=ALB	1	auto	0	99	ADPHECYAK	iTRAQ8plex@N-term; Methylthio(C)@6; iTRAQ8plex(K)@9	cleaved A-A@N-term	0.00211571	1686.83	1687.84	1686.83	1687.84	1	15	4,3,12,132,11	26.2	12.791	22.7146					5.32359	22.9918		2.30709	25.7585		2.13933	24.8051		0.954093	30.0293					74.22	16.81		931.5	16.09		79.03	21.68
1	522.01	96.0591	P02768	Serum albumin OS=Homo sapiens GN=ALB	1	auto	0	99	ADPHECYAK	iTRAQ8plex@N-term; Methylthio(C)@6; iTRAQ8plex(K)@9	cleaved A-A@N-term	0.0126152	1686.84	1687.85	1686.83	1687.84	1	12	6,1,4,124,9	24.6	9999																					0	2.06		203.22	14.85		0	16.23
1	522.01	96.0591	P02768	Serum albumin OS=Homo sapiens GN=ALB	1	auto	0	66	ADPHECYAK	No iTRAQ8plex@N-term; Methylthio(C)@6; iTRAQ8plex(K)@9	cleaved A-A@N-term	0.0323272	1382.66	1383.67	1382.63	1383.63	1	10	4,2,12,124,4	24.6	2.16603	26.2074		1.57632	29.1269		1.32671	29.4252		2.10525	26.2033		1.15417	31.2591					2.55727	25.7264		70.3	17.08		149.41	14.68		116.09	18.65
1	522.01	96.0591	P02768	Serum albumin OS=Homo sapiens GN=ALB	1	auto	0	1.01553	AEEGKK	iTRAQ8plex@N-term; iTRAQ8plex(K)@5; iTRAQ8plex(K)@6	cleaved F-A@N-term; missed K-K@5	0.0495203	1573.01	1574.02	1572.96	1573.97	1	7	3,2,16,100,3	19.8	0.515291	27.1983		0.618261	21.765		1.12983	16.4029		0.660366	21.9882		0.129486	91.5513		1.51119	13.0167		1.60328	14.1043		125.77	14.52		63.59	15.66		81.46	15.03
1	522.01	96.0591	P02768	Serum albumin OS=Homo sapiens GN=ALB	1	auto	0	99	AEFAEVSK	iTRAQ8plex@N-term; Cation:Cu[I](E)@5; iTRAQ8plex(K)@8		0.000172279	1549.77	1550.77	1549.77	1550.77	1	14	1,1,4,149,10	29.6	1.61338	7.80736		0.737896	11.7581		1.5581	7.93976		1.14542	8.27034		1.06553	8.32405		0.791672	9.95061		0.631425	12.5165		303.11	21.59		479.84	15.34		234.31	21.92
1	522.01	96.0591	P02768	Serum albumin OS=Homo sapiens GN=ALB	1	auto	0	99	AEFAEVSK	iTRAQ8plex@N-term; iTRAQ8plex(K)@8		0.0181173	1487.86	1488.87	1487.84	1488.85	1	14	1,1,4,150,12	29.8	0.713345	0.0889201		0.748689	0.0802845		0.962066	0.0695851		1.00444	0.0693507		0.722413	0.083061		0.822982	0.0696742		1.08112	0.0684044		37469.3	18.36		26226.1	19.46		29388.1	18.69
1	522.01	96.0591	P02768	Serum albumin OS=Homo sapiens GN=ALB	1	auto	0	99	AEFAEVSK	iTRAQ8plex@N-term; iTRAQ8plex(K)@8		-2.02084	1485.82	1486.83	1487.84	1488.85	1	12	1,1,4,160,10	31.8	0.800055	0.774807		0.795361	0.74077		1.00554	0.634567		1.0039	0.648108		0.793603	0.750106		0.831582	0.651428		1.04636	0.65004		3802.38	17.68		2984.93	18.5		3168.22	18.27
1	522.01	96.0591	P02768	Serum albumin OS=Homo sapiens GN=ALB	1	auto	0	99	AEFAEVSK	iTRAQ8plex@N-term; iTRAQ8plex(K)@8		-1.01241	1486.83	1487.84	1487.84	1488.85	1	13	1,1,4,172,3	34.2	0.717268	1.08949		0.707004	1.03295		0.969805	0.842895		1.15242	0.81423		0.829659	0.937319		0.936864	0.816322		1.11183	0.834805		3049.25	19.1		2146.02	19.13		2258.45	18.55
1	522.01	96.0591	P02768	Serum albumin OS=Homo sapiens GN=ALB	1	auto	0	99	AEFAEVSK	iTRAQ8plex@N-term; iTRAQ8plex(K)@8		-0.0944324	1487.75	1488.76	1487.84	1488.85	1	12	1,1,4,234,2	46.6	0.609776	18.1517		0.859819	12.4616		0.559045	17.146		0.79414	12.6236		0.883391	12.2584		1.60377	9.34763		0.92152	13.1025		196.97	16.62		117.85	18.94		177.42	16.27
1	522.01	96.0591	P02768	Serum albumin OS=Homo sapiens GN=ALB	1	auto	0	99	AEFAEVSK	iTRAQ8plex@N-term; iTRAQ8plex(K)@8		-0.0213117	1487.82	1488.83	1487.84	1488.85	1	14	1,1,4,265,1	52.8	0.519777	25.6114		0.881288	18.0663		0.984337	16.1845					1.55455	13.6155		0.856997	16.2525		0.266684	36.3502		148.9	18.42		75.94	17.03		137.47	18.1
1	522.01	96.0591	P02768	Serum albumin OS=Homo sapiens GN=ALB	1	auto	0	99	AEFAEVSK	iTRAQ8plex@N-term; iTRAQ8plex(K)@8		-0.0368204	1487.81	1488.82	1487.84	1488.85	1	14	1,2,4,150,5	29.8	0.644018	2.86361		1.02815	2.09131		1.07285	2.03573		0.947284	2.33463		1.07942	2.04058		0.698611	2.36949		1.11539	2.07117		1220.09	19.02		770.99	18.52		1314.14	18.32
1	522.01	96.0591	P02768	Serum albumin OS=Homo sapiens GN=ALB	1	auto	0	99	AEFAEVSK	iTRAQ8plex@N-term; iTRAQ8plex(K)@8		-0.990454	1486.85	1487.86	1487.84	1488.85	1	13	1,2,4,151,2	30	0.541531	2.832		0.749226	2.12649		0.85954	1.92835		0.934437	1.88803		0.823637	1.95513		0.79332	1.81035		0.980197	1.92132		1336.61	17.66		710.21	17.79		1049.09	17.48
1	522.01	96.0591	P02768	Serum albumin OS=Homo sapiens GN=ALB	1	auto	0	99	AEFAEVSK	iTRAQ8plex@N-term; iTRAQ8plex(K)@8		0.0193652	1487.86	1488.87	1487.84	1488.85	1	14	1,3,4,150,4	29.8	0.305171	28.5375		0.723509	7.9841		0.893123	8.00922		1.16957	6.50546		0.837678	6.98005		0.810239	7.30911		1.08871	6.5617		330.59	14.79		98.99	27.9		250.57	16.57
1	522.01	96.0591	P02768	Serum albumin OS=Homo sapiens GN=ALB	1	auto	0	99	AEFAEVSK	Delta:H(2)C(2)@N-term; iTRAQ8plex(K)@8		0.0313104	1209.69	1210.69	1209.65	1210.66	1	13	2,1,4,153,7	30.4	0.568706	7.51363		0.738602	6.8046		0.789116	6.19411		1.32029	4.78415		1.10547	5.92057		1.05261	4.79293		1.02406	5.63045		513.48	20.38		286.53	18.28		397.31	21.96
1	522.01	96.0591	P02768	Serum albumin OS=Homo sapiens GN=ALB	1	auto	0	99	AEFAEVSK	iTRAQ8plex@N-term; iTRAQ8plex(K)@8		-0.00551374	1487.84	1488.85	1487.84	1488.85	1	14	2,1,4,161,12	32	0.627838	0.536801		0.759505	0.462134		0.876235	0.40286		1.03878	0.374973		0.676193	0.484092		0.760276	0.393738		1.00471	0.40934		6973.51	19.19		4295.94	19.8		5548.52	20.6
1	522.01	96.0591	P02768	Serum albumin OS=Homo sapiens GN=ALB	1	auto	0	99	AEFAEVSK	iTRAQ8plex@N-term; Dehydrated(S)@7; iTRAQ8plex(K)@8		0.0280478	1469.86	1470.87	1469.83	1470.84	1	13	2,1,4,162,4	32.2	0.991026	4.69168		1.63139	3.86764		1.04368	4.54365		1.40455	4.00384		0.796075	5.38285		0.938877	4.32558		1.17449	4.38179		476.42	15.68		463.27	15.49		814.22	16.54
1	522.01	96.0591	P02768	Serum albumin OS=Homo sapiens GN=ALB	1	auto	0	99	AEFAEVSK	iTRAQ8plex@N-term; iTRAQ8plex(K)@8		-2.9982	1484.85	1485.85	1487.84	1488.85	1	12	2,1,4,162,11	32.2	0.711681	0.272623		0.656103	0.27921		0.897953	0.223928		0.962717	0.218093		0.722954	0.256771		0.813446	0.218686		0.996868	0.224177		11053.5	17.01		7718.71	17.37		7597.44	17.7
1	522.01	96.0591	P02768	Serum albumin OS=Homo sapiens GN=ALB	1	auto	0	99	AEFAEVSK	iTRAQ8plex@N-term; iTRAQ8plex(K)@8		0.0124307	1487.86	1488.86	1487.84	1488.85	1	10	2,1,4,235,5	46.8	0.943829	6.61079		0.795173	6.87202		0.940136	6.25367		0.555924	11.4725		0.645682	7.66114		0.854496	6.16145		1.00265	6.80991		355.02	15.15		328.78	16.6		295.74	15.93
1	522.01	96.0591	P02768	Serum albumin OS=Homo sapiens GN=ALB	1	auto	0	99	AEFAEVSK	iTRAQ8plex@N-term; iTRAQ8plex(K)@8		0.026713	1487.87	1488.88	1487.84	1488.85	1	13	2,1,4,270,4	53.8	0.742858	6.24592		0.812227	5.19378		0.627477	8.15239		0.890654	5.22693		0.931118	4.87237		0.875565	4.84703		0.684338	6.18966		479.04	16.36		349.17	18.26		407.61	15.95
1	522.01	96.0591	P02768	Serum albumin OS=Homo sapiens GN=ALB	1	auto	0	99	AEFAEVSK	iTRAQ8plex@N-term; iTRAQ8plex(K)@8		0.0301309	1487.87	1488.88	1487.84	1488.85	1	12	2,1,4,405,10	80.8	1.21132	21.7368		2.22142	16.9297		1.52322	20.5485		0.757284	26.4611		0.907249	24.9929		0.728278	30.1163					94.51	14.73		112.33	17.02		219.94	14.54
1	522.01	96.0591	P02768	Serum albumin OS=Homo sapiens GN=ALB	1	auto	0	99	AEFAEVSK	No iTRAQ8plex@N-term; iTRAQ8plex(K)@8		0.0412217	1183.68	1184.69	1183.64	1184.65	1	11	2,2,4,137,7	27.2	0.713727	6.73805		0.468568	10.384		0.581557	8.18057		0.71929	6.42094		0.361419	11.4761		0.664788	6.104		0.587697	7.68305		404.22	16.09		283.08	15.39		198.42	19.03
1	522.01	96.0591	P02768	Serum albumin OS=Homo sapiens GN=ALB	1	auto	0	99	AEFAEVSK	Delta:H(2)C(2)@N-term; iTRAQ8plex(K)@8		0.0358701	1209.69	1210.7	1209.65	1210.66	1	13	2,2,4,145,9	28.8	0.443156	8.5501		0.574104	7.17443		0.630644	6.94893		0.669567	6.91672		0.657707	6.01133		0.453359	8.42375		0.492085	8.08048		487.62	19.12		212.03	16.11		293.27	17.62
1	522.01	96.0591	P02768	Serum albumin OS=Homo sapiens GN=ALB	1	auto	0	99	AEFAEVSK	iTRAQ8plex@N-term; iTRAQ8plex(K)@8		0.0249716	1487.87	1488.88	1487.84	1488.85	1	14	2,2,4,152,12	30.2	0.708117	1.34353		0.912297	1.0432		0.980144	1.07446		0.922367	1.10827		0.832951	1.15853		1.02398	1.037		0.995978	1.03948		2558.64	17.95		1777.76	20.37		2445.35	18.88
1	522.01	96.0591	P02768	Serum albumin OS=Homo sapiens GN=ALB	1	auto	0	99	AEFAEVSK	No iTRAQ8plex@N-term; iTRAQ8plex(K)@8		0.00451156	1183.64	1184.65	1183.64	1184.65	1	12	2,3,4,137,10	27.2	0.572617	3.05893		0.491585	3.04702		0.695878	2.42864		1.03221	2.04679		0.714603	2.37898		0.62575	2.45636		1.02322	2.01956		1216.58	17.24		683.54	18.53		626.52	16.9
1	522.01	96.0591	P02768	Serum albumin OS=Homo sapiens GN=ALB	1	auto	0	99	AEFAEVSK	Delta:H(2)C(2)@N-term; iTRAQ8plex(K)@8		0.00375941	1209.66	1210.67	1209.65	1210.66	1	13	2,3,4,144,11	28.6	0.356752	6.21882		0.303705	6.06508		0.604592	4.08924		0.963445	3.02378		0.489277	4.82775		0.445403	4.37602		0.771412	3.498		823.89	18.09		288.4	16.78		262.13	14.82
1	522.01	96.0591	P02768	Serum albumin OS=Homo sapiens GN=ALB	1	auto	0	99	AEFAEVSK	iTRAQ8plex@N-term; iTRAQ8plex(S)@7; iTRAQ8plex(K)@8		0.0265752	1792.08	1793.08	1792.05	1793.06	1	13	3,1,16,147,9	29.2	1.2746	18.0853		1.98685	15.859		1.36805	17.5329		3.2838	14.9269		1.9365	15.7762		2.46594	14.9867		2.78251	15.4306		105.25	14.89		131.63	14.83		219.07	15.7
1	522.01	96.0591	P02768	Serum albumin OS=Homo sapiens GN=ALB	1	auto	0	99	AEFAEVSK	iTRAQ8plex@N-term; iTRAQ8plex(S)@7; iTRAQ8plex(K)@8		0.0344511	1792.08	1793.09	1792.05	1793.06	1	14	3,2,16,147,10	29.2	0.823886	2.17763		0.844577	2.10218		0.871992	1.99681		0.858665	1.99957		0.829929	1.99119		0.676396	2.1648		0.796899	2.19221		1130.43	14.57		913.84	16.04		1000.18	16.61
1	522.01	96.0591	P02768	Serum albumin OS=Homo sapiens GN=ALB	1	auto	0	99	AEFAEVSK	iTRAQ8plex@N-term; iTRAQ8plex(S)@7; iTRAQ8plex(K)@8		-0.0340774	1792.02	1793.02	1792.05	1793.06	1	14	3,3,16,147,10	29.2	1.07548	7.67575		1.03708	7.66359		0.983898	7.70451		0.768339	9.57421		0.687509	10.0534		1.35231	6.48697		1.31485	6.86024		271.26	14.38		286.25	15.89		294.71	16.31
1	522.01	96.0591	P02768	Serum albumin OS=Homo sapiens GN=ALB	1	auto	0	99	AEFAEVSK	iTRAQ8plex@N-term; iTRAQ8plex(S)@7; iTRAQ8plex(K)@8		-0.239282	1791.81	1792.82	1792.05	1793.06	1	12	3,3,16,148,6	29.4	0.873905	7.62723		0.684072	8.92384		1.09398	7.4451		1.36735	5.89601		1.10981	6.87611		0.857819	7.29128		0.463827	12.0304		298.13	14.14		255.64	15.27		213.65	16.15
1	522.01	96.0591	P02768	Serum albumin OS=Homo sapiens GN=ALB	1	auto	0	99	AEFAEVSK	iTRAQ8plex@N-term; iTRAQ8plex(K)@8		-0.00221747	1487.84	1488.85	1487.84	1488.85	1	14	4,1,12,161,10	32	0.913806	10.6233		1.32075	8.14156		0.875034	9.48516		0.990661	10.13		1.10167	8.66143		0.708797	10.6222		1.02734	9.59664		247.75	15.73		222.14	18.92		342.79	17.47
1	522.01	96.0591	P02768	Serum albumin OS=Homo sapiens GN=ALB	1	auto	0	99	AEFAEVSK	iTRAQ8plex@N-term; iTRAQ8plex(K)@8		-0.115086	1487.73	1488.74	1487.84	1488.85	1	14	4,2,12,147,7	29.2	0.647433	6.08515		0.841402	4.68191		0.689727	5.02061		0.664721	5.5707		0.809719	5.1147		0.618833	5.40422		0.791616	4.89803		505.79	14.46		321.31	17.26		445.83	16.53
1	522.01	96.0591	P02768	Serum albumin OS=Homo sapiens GN=ALB	1	auto	0	99	AEFAEVSK	iTRAQ8plex@N-term; iTRAQ8plex(K)@8		-0.0106286	1487.83	1488.84	1487.84	1488.85	1	13	7,1,4,154,3	30.6	1.03642	4.29379		0.694671	6.01714		0.800851	5.19218		1.10056	4.34791		0.641902	6.26845		0.786528	5.22887		0.78164	5.0946		567.98	16.87		577.6	17.91		413.34	21.63
1	522.01	96.0591	P02768	Serum albumin OS=Homo sapiens GN=ALB	1	auto	0	98	AEFAEVSK	iTRAQ8plex@N-term; iTRAQ8plex(K)@8		0.00237014	1487.85	1488.85	1487.84	1488.85	1	13	1,1,4,405,9	80.8				1.07005	20.0999		0.986206	19.8863		1.04046	21.7266		1.04452	20.337		1.70359	17.3514		2.26474	17.4614		117.95	18.26		0	11.41		132.22	16.95
1	522.01	96.0591	P02768	Serum albumin OS=Homo sapiens GN=ALB	1	auto	0	98	AEFAEVSK	iTRAQ8plex@N-term; iTRAQ8plex(K)@8		0.870175	1488.71	1489.72	1487.84	1488.85	1	12	1,1,4,406,7	81	0.285527	23.4169		0.642046	10.8225		0.8674	8.21399		0.612345	12.5664		0.686311	11.837		0.651994	10.0814		0.881502	11.3087		269.31	14.72		75.45	17.18		181.14	16.92
1	522.01	96.0591	P02768	Serum albumin OS=Homo sapiens GN=ALB	1	auto	0	98	AEFAEVSK	iTRAQ8plex@N-term; Ala->Ser@1; Glu->Ser@2; iTRAQ8plex(K)@8		0.0267344	1461.86	1462.86	1461.83	1462.84	1	12	1,2,4,142,10	28.2	0.915192	5.54153		0.875625	5.38331		0.456175	10.6024		0.606229	6.96351		0.433331	8.40096		0.420707	7.53409		0.69491	6.63734		445.25	15.54		399.83	17.21		408.43	16.74
1	522.01	96.0591	P02768	Serum albumin OS=Homo sapiens GN=ALB	1	auto	0	98	AEFAEVSK	No iTRAQ8plex@N-term; iTRAQ8plex(K)@8		0.0435569	1183.68	1184.69	1183.64	1184.65	1	10	2,1,4,146,5	29	0.706591	4.62669		0.580132	4.95933		0.526717	5.77131		0.832156	4.13002		0.597406	6.13644		0.596305	5.01376		0.69111	5.13207		653.2	15.85		452.87	17.84		396.98	17.17
1	522.01	96.0591	P02768	Serum albumin OS=Homo sapiens GN=ALB	1	auto	0	98	AEFAEVSK	iTRAQ8plex@N-term; Dehydrated(E)@5; iTRAQ8plex(K)@8		0.000801027	1469.83	1470.84	1469.83	1470.84	1	11	4,1,12,161,8	32	1.41543	21.1166		1.16163	22.5031		1.22008	22.1872		1.16234	22.0428		0.81768	24.759		1.12336	20.8196		0.927971	24.6749		103.08	18.22		143.16	16.54		125.44	17.47
1	522.01	96.0591	P02768	Serum albumin OS=Homo sapiens GN=ALB	1	auto	0	97	AEFAEVSK	iTRAQ8plex@N-term; iTRAQ8plex(K)@8		0.887021	1488.73	1489.74	1487.84	1488.85	1	11	1,1,4,476,5	95							2.47497	41.2621		2.33096	41.8168					2.73398	40.7408					54.06	21.42		84.33	14.62		35.05	15.29
1	522.01	96.0591	P02768	Serum albumin OS=Homo sapiens GN=ALB	1	auto	0	96	AEFAEVSK	iTRAQ8plex@N-term; Dehydrated(E)@2; iTRAQ8plex(K)@8		-0.162628	1469.67	1470.68	1469.83	1470.84	1	12	3,2,16,149,10	29.6	0.674429	6.84057		0.905564	4.69287		0.500996	6.96009		0.55776	6.46774		0.610244	6.01811		0.420521	7.53043		0.611075	7.15364		480.21	15.74		317.78	19.08		455.56	15.3
1	522.01	96.0591	P02768	Serum albumin OS=Homo sapiens GN=ALB	1	auto	0	93	AEFAEVSK	No iTRAQ8plex@N-term; iTRAQ8plex(K)@8		0.0368273	1183.68	1184.68	1183.64	1184.65	1	10	2,2,4,145,1	28.8	0.699826	6.93613		0.659146	8.37365		0.514937	8.0025		1.1836	5.55472		0.694099	7.50319		0.694318	5.727		0.974144	5.99026		475.38	20.04		326.43	17.98		328.26	23.75
1	522.01	96.0591	P02768	Serum albumin OS=Homo sapiens GN=ALB	1	auto	0	89	AEFAEVSK	iTRAQ8plex@N-term; Oxidation(F)@3; Ala->Glu@4; iTRAQ8plex(K)@8		0.0501852	1561.9	1562.9	1561.84	1562.85	1	11	2,1,4,158,11	31.4	0.915605	1.10275		0.853916	1.12431		1.00268	1.02696		1.30738	0.892179		0.815763	1.1082		0.95527	0.941097		1.3066	0.909485		2517.59	18.27		2261.79	18.78		2252.14	19.34
1	522.01	96.0591	P02768	Serum albumin OS=Homo sapiens GN=ALB	1	auto	0	33	AEFAEVSK	iTRAQ8plex@N-term; iTRAQ8plex(S)@7; iTRAQ8plex(K)@8		0.00724547	1792.06	1793.06	1792.05	1793.06	1	8	4,1,12,157,2	31.2	1.18424	14.0423		0.635937	18.5138		0.911379	14.8561		1.04299	14.2979		0.377497	31.0258		1.28924	12.5915		1.0583	15.0008		152.49	16.73		177.19	15.53		101.59	15.15
1	522.01	96.0591	P02768	Serum albumin OS=Homo sapiens GN=ALB	1	auto	0	24	AEFAEVSK	iTRAQ8plex@N-term; iTRAQ8plex(S)@7; iTRAQ8plex(K)@8		-0.0174744	1792.03	1793.04	1792.05	1793.06	1	8	5,1,7,149,4	29.6	0.930122	13.3322		0.952003	13.6109		0.568315	16.4516		0.92576	13.4361		1.37008	10.6448		0.854815	12.1984		0.91072	13.0369		175.25	15.18		159.94	16.21		174.78	18.35
1	522.01	96.0591	P02768	Serum albumin OS=Homo sapiens GN=ALB	1	auto	0	9	AEFAEVSK	iTRAQ8plex@N-term; Ala->Thr@1; iTRAQ8plex(K)@8		-0.0622688	1517.79	1518.8	1517.86	1518.86	1	8	1,1,4,150,2	29.8	0.807469	1.60596		0.891006	1.46898		0.875782	1.51443		0.740731	1.66469		0.567091	1.93794		0.526354	1.81735		0.863867	1.55775		1740.85	17.38		1379.26	17.35		1624.94	17.51
1	522.01	96.0591	P02768	Serum albumin OS=Homo sapiens GN=ALB	1	auto	0	4	AEFAEVSK	iTRAQ8plex@N-term; Dehydrated(E)@5; iTRAQ8plex(K)@8		0.0401639	1469.87	1470.88	1469.83	1470.84	1	8	3,1,16,148,5	29.4	1.29795	4.02967		0.931871	4.6603		1.33397	3.9037		0.936095	4.58945		1.28394	3.92266		0.968197	4.17962		0.958471	4.41785		568.74	18.84		724.32	16.62		555.22	18.2
1	522.01	96.0591	P02768	Serum albumin OS=Homo sapiens GN=ALB	1	auto	0	3	AEFAEVSK	iTRAQ8plex@N-term; iTRAQ8plex(S)@7; iTRAQ8plex(K)@8		-0.0104306	1792.04	1793.05	1792.05	1793.06	1	7	4,2,12,144,1	28.6	1.07483	9.42867		0.999966	8.97812		0.855951	9.68042		1.00949	9.00813		1.27338	8.06943		0.948963	8.38528		0.85079	11.8713		233.58	14.61		246.34	17.38		244.69	15.76
1	522.01	96.0591	P02768	Serum albumin OS=Homo sapiens GN=ALB	0	auto - low confidence	0	0	AEFAEVSK	iTRAQ8plex@N-term; Val->Ala@6; Ser->Ala@7; iTRAQ8plex(K)@8		0.033349	1443.85	1444.86	1443.82	1444.83	1	9	1,1,4,150,8	29.8	0.545811	4.81842		0.679288	3.52541		0.831571	2.91677		0.787782	3.16916		0.703941	3.16012		0.608581	3.12752		0.720257	3.14628		1089.96	21.34		583.73	25.7		775.64	22.74
1	522.01	96.0591	P02768	Serum albumin OS=Homo sapiens GN=ALB	0	auto - low confidence	0	0	AEFAEVSK	iTRAQ8plex@N-term; iTRAQ8plex(K)@8		-0.0435105	1487.8	1488.81	1487.84	1488.85	1	6	3,1,16,209,4	41.6	1.48833	12.8587		2.60129	11.3402		1.25367	13.8752		2.16366	11.7456		3.26097	11.2932		3.76788	11.0244		0.952852	16.2282		142.02	15.21		207.4	14.76		387.02	14.43
1	522.01	96.0591	P02768	Serum albumin OS=Homo sapiens GN=ALB	0	auto - low confidence	0	0	AEFAEVSK	iTRAQ8plex@N-term; iTRAQ8plex(K)@8		-0.0211773	1487.82	1488.83	1487.84	1488.85	1	6	3,2,16,208,8	41.4	1.17274	30.7475		2.40121	27.1871		1.95079	27.2927		3.53911	26.1197		4.6123	25.8491		3.44244	26.0055					72.53	18.37		83.46	14.55		182.45	18.03
1	522.01	96.0591	P02768	Serum albumin OS=Homo sapiens GN=ALB	0	no quant - weak signal	0	0	AEFAEVSK	iTRAQ8plex@N-term; iTRAQ8plex(K)@8		0.100738	1487.95	1488.95	1487.84	1488.85	1	3	3,3,16,123,1	24.4																						61.33	14.16		43.11	19.24		31.76	15.68
1	522.01	96.0591	P02768	Serum albumin OS=Homo sapiens GN=ALB	0	auto - low confidence	0	0	AEFAEVSK	iTRAQ8plex@N-term; iTRAQ8plex(K)@8		0.00835913	1487.85	1488.86	1487.84	1488.85	1	6	5,1,7,217,3	43.2																2.67747	38.4311					40.56	14.76		82.39	14.77		89.14	16.1
1	522.01	96.0591	P02768	Serum albumin OS=Homo sapiens GN=ALB	1	auto	0	99	AEFAEVSKLVTDLTK	iTRAQ8plex@N-term; iTRAQ8plex(K)@8; iTRAQ8plex(K)@15	missed K-L@8	-0.00449776	2562.5	2563.51	2562.5	2563.51	1	24	1,1,4,295,3	58.8	1.58316	2.33565		0.587923	3.94545		0.941503	2.85698		1.30145	2.51815		0.88402	2.78101		0.819149	2.78609		0.679335	3.56005		833.94	16.31		1295.44	16.54		513.63	17.6
1	522.01	96.0591	P02768	Serum albumin OS=Homo sapiens GN=ALB	1	auto	0	99	AEFAEVSKLVTDLTK	iTRAQ8plex@N-term; iTRAQ8plex(K)@8; Dehydrated(T)@14; No iTRAQ8plex(K)@15	missed K-L@8	-0.0336631	2240.25	2241.26	2240.29	2241.29	1	13	1,1,4,293,4	58.4	1.0784	4.81911		0.593216	6.60865		0.724207	5.18694		0.660574	5.95299		0.839049	5.08211		0.834178	4.74345		0.7293	5.77158		503.9	17.44		533.19	17.88		313.15	17.63
1	522.01	96.0591	P02768	Serum albumin OS=Homo sapiens GN=ALB	1	auto	0	99	AEFAEVSKLVTDLTK	iTRAQ8plex@N-term; iTRAQ8plex(K)@8; iTRAQ8plex(K)@15	missed K-L@8	0.0650031	2562.57	2563.58	2562.5	2563.51	1	13	1,2,4,297,1	59.2	0.513714	4.50807		0.305739	7.73277		0.567061	3.77499		1.00763	2.75939		0.5264	3.958		0.738769	2.84852		0.490518	5.0477		814.35	15.73		410.48	16.72		260.83	19.53
1	522.01	96.0591	P02768	Serum albumin OS=Homo sapiens GN=ALB	0	auto - shared MS/MS	0	62	AEFAEVSKLVTDLTK	iTRAQ8plex@N-term; Hex(S)@7; No iTRAQ8plex(K)@8; iTRAQ8plex(K)@15	missed K-L@8	-0.0367282	2420.31	2421.32	2420.35	2421.36	1	11	1,1,4,293,5	58.4	1.23324	5.79279		1.46213	5.35867		1.0189	6.10516		1.84882	5.10033		1.04364	6.15171		0.87545	6.14085		1.01105	6.35039		356.37	16.28		431.23	15.36		545.86	15.29
1	522.01	96.0591	P02768	Serum albumin OS=Homo sapiens GN=ALB	1	auto	0	99	AFKAWAVAR	No iTRAQ8plex@N-term; iTRAQ8plex(K)@3	missed K-A@3	0.00757671	1322.78	1323.79	1322.78	1323.78	1	11	7,2,4,172,8	34.2	0.742651	24.2715					0.751918	26.1716		1.27147	16.8509		0.634407	38.5286		0.676459	26.9108		0.697343	30.0231		117.91	15.48		85.92	17.54		0	8.72
1	522.01	96.0591	P02768	Serum albumin OS=Homo sapiens GN=ALB	1	auto	0	99	AFKAWAVAR	iTRAQ8plex@N-term; iTRAQ8plex(K)@3	missed K-A@3	-0.124054	1626.86	1627.87	1626.98	1627.99	1	16	7,2,4,194,11	38.6	0.814065	2.30437		0.166913	8.07513		0.928374	1.9234		0.971238	1.98346		0.384675	3.86315		0.640912	2.14729		0.516917	3.13595		1218.02	16.32		972.91	18.24		212.98	16.96
1	522.01	96.0591	P02768	Serum albumin OS=Homo sapiens GN=ALB	1	auto	0	99	AFKAWAVAR	No iTRAQ8plex@N-term; iTRAQ8plex(K)@3	missed K-A@3	0.00395264	1322.78	1323.79	1322.78	1323.78	1	11	7,3,4,172,11	34.2	1.11193	14.092		0.285793	40.3777		0.289557	40.5844		1.02268	14.7566		0.476055	26.1145		0.329036	32.4961		0.960733	14.8982		149.3	15.4		162.89	15.64		44.7	17.45
1	522.01	96.0591	P02768	Serum albumin OS=Homo sapiens GN=ALB	1	auto	0	99	AFKAWAVAR	iTRAQ8plex@N-term; iTRAQ8plex(K)@3	missed K-A@3	-3.0144	1623.97	1624.97	1626.98	1627.99	1	12	7,3,4,193,2	38.4	0.759651	0.282722		0.193742	0.902012		1.00216	0.222611		0.957588	0.232808		0.359004	0.487757		0.526048	0.301921		0.650351	0.307424		9847.22	16.08		7339.84	16.94		1998.63	17.73
1	522.01	96.0591	P02768	Serum albumin OS=Homo sapiens GN=ALB	1	auto	0	97	AFKAWAVAR	iTRAQ8plex@N-term; iTRAQ8plex(K)@3	missed K-A@3	-0.0030887	1626.98	1627.99	1626.98	1627.99	1	9	7,1,4,197,4	39.2	1.98408	9.43501		0.643728	14.4706		1.42429	10.1187		1.70162	9.55047		0.914466	12.2513		0.814638	12.1724		0.89597	12.5254		217.24	18.9		422.92	15.44		146.5	16.94
1	522.01	96.0591	P02768	Serum albumin OS=Homo sapiens GN=ALB	1	auto	0	93	AFKAWAVAR	iTRAQ8plex@N-term; iTRAQ8plex(K)@3; Dioxidation(W)@5	missed K-A@3	-0.0176195	1658.95	1659.96	1658.97	1659.98	1	10	7,3,4,194,8	38.6	0.584889	5.52663		0.236179	11.5231		0.891424	3.81867		0.796517	4.1484		0.348554	9.27609		0.454741	5.6385		0.565838	5.46597		594.29	15.91		341.06	16.49		147.04	16.48
1	522.01	96.0591	P02768	Serum albumin OS=Homo sapiens GN=ALB	1	auto	0	46	AFKAWAVAR	iTRAQ8plex@N-term; Lys->Thr@3; Oxidation(W)@5	missed K-A@3	-0.102923	1311.62	1312.63	1311.72	1312.73	1	10	2,2,4,243,6	48.4	0.795044	10.0284		0.409061	16.4387		0.402243	15.4026		0.485144	12.9668		0.124946	46.2307		0.517552	12.6603		0.527598	13.2118		257.39	15.33		200.79	16.2		110.3	16.9
1	522.01	96.0591	P02768	Serum albumin OS=Homo sapiens GN=ALB	0	auto - shared MS/MS	0	31	AFKAWAVAR	Delta:H(2)C(2)@N-term; iTRAQ8plex(K)@3	missed K-A@3	-0.0400812	1348.75	1349.76	1348.79	1349.8	1	9	7,3,4,235,1	46.8	0.709263	28.3458		0.678201	26.4063		1.2312	20.9027		1.35078	23.1212					0.807655	23.037		1.61712	20.4536		104.45	17.98		72.69	16.37		74.21	14.86
1	522.01	96.0591	P02768	Serum albumin OS=Homo sapiens GN=ALB	0	auto - shared MS/MS	0	16	AFKAWAVAR	iTRAQ8plex@N-term; iTRAQ8plex(K)@3; Oxidation(W)@5	missed K-A@3	0.00260277	1642.98	1643.99	1642.98	1643.98	1	7	7,3,4,178,1	35.4	2.02819	9.17362		0.364927	21.4399		0.908555	12.2761		1.48798	9.7208		1.00195	11.839		0.641011	13.4825		0.452874	19.525		207.43	17.13		412.8	16.49		79.3	15.69
1	522.01	96.0591	P02768	Serum albumin OS=Homo sapiens GN=ALB	0	no quant	0	0	AFKAWAVARLSQR	No iTRAQ8plex@N-term; iTRAQ8plex(K)@3; Deamidated(R)@9; Deamidated(Q)@12; Deamidated(R)@13	missed K-A@3; missed R-L@9	0.020641	1810.03	1811.03	1810	1811.01	1	5	1,2,4,122,3	24.2
1	522.01	96.0591	P02768	Serum albumin OS=Homo sapiens GN=ALB	0	auto - low confidence	0	0	AFKAWAVARLSQR	No iTRAQ8plex@N-term; iTRAQ8plex(K)@3	missed K-A@3; missed R-L@9	0.0450126	1807.1	1808.11	1807.05	1808.06	1	8	1,2,4,126,1	25	2.84256	16.448		2.25436	16.6688		1.66703	18.8805		2.6088	16.5168		2.7797	16.3782		2.9819	16.1227		1.75132	17.397		117.04	18.34		326.44	16.32		276.41	15.71
1	522.01	96.0591	P02768	Serum albumin OS=Homo sapiens GN=ALB	0	auto - low confidence	0	0	AFKAWAVARLSQR	No iTRAQ8plex@N-term; iTRAQ8plex(K)@3; iTRAQ8plex(S)@11	missed K-A@3; missed R-L@9	-0.0949814	2111.16	2112.17	2111.26	2112.26	1	5	1,2,4,166,4	33	1.57864	6.27798		0.820907	7.9494		1.65076	6.0969		1.11959	6.87826		1.07078	7.36094		1.27232	6.57692		1.00641	7.36171		300.89	16.28		466.07	14.84		258.76	15.07
1	522.01	96.0591	P02768	Serum albumin OS=Homo sapiens GN=ALB	0	auto - low confidence	0	0	AFKAWAVARLSQR	No iTRAQ8plex@N-term; iTRAQ8plex(K)@3; iTRAQ8plex(S)@11	missed K-A@3; missed R-L@9	0.0195424	2111.28	2112.28	2111.26	2112.26	1	7	1,3,4,136,11	27	1.80409	11.2072		2.37134	10.526		1.71791	10.7369		0.930381	13.8373		1.17151	12.4467		1.62074	10.5927		1.32049	12.2669		160.3	15.19		283.76	16.98		398.22	18.25
1	522.01	96.0591	P02768	Serum albumin OS=Homo sapiens GN=ALB	0	auto - low confidence	0	0	AFKAWAVARLSQR	No iTRAQ8plex@N-term; iTRAQ8plex(K)@3; iTRAQ8plex(S)@11	missed K-A@3; missed R-L@9	0.0369753	2111.29	2112.3	2111.26	2112.26	1	8	2,1,4,146,12	29	3.05756	3.20025		3.7038	3.09457		3.33728	3.12834		1.64489	3.63242		2.88428	3.15499		2.60587	3.20294		1.97509	3.46609		579.09	17.33		1737.32	19.7		2246.93	17.7
1	522.01	96.0591	P02768	Serum albumin OS=Homo sapiens GN=ALB	0	auto - low confidence	0	0	AFKAWAVARLSQR	No iTRAQ8plex@N-term; iTRAQ8plex(K)@3; iTRAQ8plex(S)@11	missed K-A@3; missed R-L@9	0.0846982	2111.34	2112.35	2111.26	2112.26	1	6	3,2,16,136,12	27	3.03581	1.93774		4.75589	1.87454		3.48486	1.90526		2.24251	2.02617		3.15896	1.93547		3.042	1.90103		2.56276	1.99179		851.11	15.6		2535.24	15.94		4240.46	16.66
1	522.01	96.0591	P02768	Serum albumin OS=Homo sapiens GN=ALB	0	auto - low confidence	0	0	AFKAWAVARLSQR	No iTRAQ8plex@N-term; iTRAQ8plex(K)@3; iTRAQ8plex(S)@11	missed K-A@3; missed R-L@9	0.0388856	2111.3	2112.3	2111.26	2112.26	1	8	3,3,16,134,12	26.6	3.16641	6.25363		5.17626	6.10629		4.91525	6.09331		2.1975	6.52692		4.54722	6.10598		3.35669	6.16548		2.5718	6.41763		275.88	16.55		857.13	15.14		1496	17.05
1	522.01	96.0591	P02768	Serum albumin OS=Homo sapiens GN=ALB	0	auto - low confidence	0	0	AFKAWAVARLSQR	No iTRAQ8plex@N-term; iTRAQ8plex(K)@3; iTRAQ8plex(S)@11	missed K-A@3; missed R-L@9	0.0650092	2111.32	2112.33	2111.26	2112.26	1	5	3,3,16,340,7	67.8	1.05396	30.9479		2.05943	25.3959		1.06983	29.9884		1.46016	27.2863					2.36684	24.7768		1.40247	30.1936		71.45	16.84		73.89	14.82		154.15	14.58
1	522.01	96.0591	P02768	Serum albumin OS=Homo sapiens GN=ALB	0	auto - low confidence	0	0	AFKAWAVARLSQR	No iTRAQ8plex@N-term; iTRAQ8plex(K)@3; iTRAQ8plex(S)@11	missed K-A@3; missed R-L@9	0.00838714	2111.27	2112.27	2111.26	2112.26	1	8	4,2,12,133,7	26.4	2.13586	2.55123		3.68864	2.36592		2.80205	2.4077		1.10812	3.16344		2.26773	2.47785		2.51585	2.39983		1.75769	2.72353		645.91	14.67		1353.64	15.73		2495.94	16.54
1	522.01	96.0591	P02768	Serum albumin OS=Homo sapiens GN=ALB	0	auto - low confidence	0	0	AFKAWAVARLSQR	No iTRAQ8plex@N-term; iTRAQ8plex(K)@3	missed K-A@3; missed R-L@9	0.0121768	1807.06	1808.07	1807.05	1808.06	1	5	4,3,12,125,4	24.8	9999						9999						9999			9999			9999			0	2.61		257.8	14.65		101.58	16.39
1	522.01	96.0591	P02768	Serum albumin OS=Homo sapiens GN=ALB	0	auto - low confidence	0	0	AFKAWAVARLSQR	No iTRAQ8plex@N-term; iTRAQ8plex(K)@3; iTRAQ8plex(S)@11	missed K-A@3; missed R-L@9	0.00681091	2111.26	2112.27	2111.26	2112.26	1	5	6,2,4,127,5	25.2				3.8273	33.6202		2.369	34.7673		3.14582	34.0346		4.40022	33.2095								48.53	15.8		101.48	23.81		194.58	16.32
1	522.01	96.0591	P02768	Serum albumin OS=Homo sapiens GN=ALB	0	auto - low confidence	0	0	AFKAWAVARLSQR	No iTRAQ8plex@N-term; iTRAQ8plex(K)@3; iTRAQ8plex(S)@11	missed K-A@3; missed R-L@9	-0.00914465	2111.25	2112.26	2111.26	2112.26	1	7	7,3,4,137,1	27.2	4.97522	22.3276		4.88396	21.9385		3.77078	22.1769		2.15347	24.0387		3.20651	22.4034		4.20693	22.1486		3.24138	22.6977		91.72	19.88		447.75	24		469.28	15.92
1	522.01	96.0591	P02768	Serum albumin OS=Homo sapiens GN=ALB	0	auto - low confidence	0	0	AFKAWAVARLSQR	No iTRAQ8plex@N-term; iTRAQ8plex(K)@3; Deamidated(Q)@12	missed K-A@3; missed R-L@9	-0.00122046	1808.04	1809.04	1808.04	1809.04	1	6	8,1,4,191,2	38	0.745292	20.2844		0.897109	16.1149		1.11707	13.6122		0.706789	21.9259		1.20154	16.7438		1.16166	14.4711		1.03939	15.8698		143.05	15.1		104.61	18.12		134.44	16.37
1	522.01	96.0591	P02768	Serum albumin OS=Homo sapiens GN=ALB	1	auto	0	30	AKTCVADESAENCDK	No iTRAQ8plex@N-term; Lys->Trp@2; Methylthio(C)@4; Methylthio(C)@13; iTRAQ8plex(K)@15	cleaved F-A@N-term; missed K-T@2	0.0252035	2036.85	2037.86	2036.83	2037.83	1	10	2,1,4,167,3	33.2	0.820202	1.20366		0.836175	1.14832		1.08499	0.970563		1.00082	1.05067		0.861696	1.14574		0.843285	1.06894		0.856155	1.12376		2206.69	16.28		1775.91	16.89		1933.01	17.01
1	522.01	96.0591	P02768	Serum albumin OS=Homo sapiens GN=ALB	1	auto	0	3	AKTCVADESAENCDK	No iTRAQ8plex@N-term; iTRAQ8plex(K)@2; Methylthio(C)@4; Asp->Gly@7; Methylthio(C)@13; iTRAQ8plex(K)@15	cleaved F-A@N-term; missed K-T@2	-0.0704004	2224.97	2225.98	2225.04	2226.05	1	9	2,2,4,157,2	31.2	0.660119	4.35859		0.813049	3.89241		1.5479	2.75359		0.981146	3.3647		1.02545	3.21918		1.07503	2.94902		1.10579	3.17916		649.24	15.44		420.52	15.36		552.99	17.04
1	522.01	96.0591	P02768	Serum albumin OS=Homo sapiens GN=ALB	1	auto	0	99	AKYICENQDSISSK	Carbamyl@N-term; iTRAQ8plex(K)@2; Oxidation(Y)@3; Methylthio(C)@5; iTRAQ8plex(K)@14	cleaved L-A@N-term; missed K-Y@2	0.12825	2298.27	2299.28	2298.14	2299.15	1	18	3,1,16,141,3	28	1.86382	3.09415		1.0928	3.77018		1.63321	3.11514		0.970164	3.67946		1.29122	3.40629		1.10726	3.4546		1.13023	3.68092		627.88	17.46		1148.26	15.58		718.81	18.3
1	522.01	96.0591	P02768	Serum albumin OS=Homo sapiens GN=ALB	1	auto	0	99	AKYICENQDSISSK	Carbamyl@N-term; iTRAQ8plex(K)@2; Methylthio(C)@5; Cation:Cu[I](E)@6; iTRAQ8plex(K)@14	cleaved L-A@N-term; missed K-Y@2	0.00840198	2344.08	2345.09	2344.07	2345.08	1	17	4,3,12,162,11	32.2	0.873777	2.13836		0.670874	2.37423		0.959308	1.92723		0.693009	2.36348		0.837076	2.11301		0.781383	1.9498		0.910108	2.03938		1088.42	14.38		933.16	15.69		764.95	15.09
1	522.01	96.0591	P02768	Serum albumin OS=Homo sapiens GN=ALB	1	auto	0	0.963719	ALVLIAF	iTRAQ8plex@N-term	cleaved F-A@C-term	0.0146441	1049.69	1050.7	1049.68	1050.69	1	6	3,3,16,316,1	63							0.918524	26.241								1.25925	21.7222					79.82	14.5		0	6.91		49.28	14.32
1	522.01	96.0591	P02768	Serum albumin OS=Homo sapiens GN=ALB	0	auto - low confidence	0	0.481859	ALVLIAF	iTRAQ8plex@N-term	cleaved F-A@C-term	0.000316549	1049.68	1050.69	1049.68	1050.69	1	6	1,3,4,315,1	62.8	1.49741	31.9305											1.30267	32.2609								56.77	14.96		83.41	15.04		55.9	16.45
1	522.01	96.0591	P02768	Serum albumin OS=Homo sapiens GN=ALB	0	auto - low confidence	0	0	ALVLIAF	iTRAQ8plex@N-term	cleaved F-A@C-term	0.0289097	1049.71	1050.71	1049.68	1050.69	1	5	1,2,4,314,1	62.6							9999															0	0		0	1.32		65.29	14.92
1	522.01	96.0591	P02768	Serum albumin OS=Homo sapiens GN=ALB	0	no quant - weak signal	0	0	ALVLIAF	iTRAQ8plex@N-term	cleaved F-A@C-term	0.0352603	1049.71	1050.72	1049.68	1050.69	1	5	3,2,16,316,2	63																						0	0		0	0.86		42.74	15.11
1	522.01	96.0591	P02768	Serum albumin OS=Homo sapiens GN=ALB	1	auto	0	99	APELLFFAK	iTRAQ8plex@N-term; iTRAQ8plex(K)@9	cleaved Y-A@N-term	0.0258605	1643.02	1644.02	1642.99	1644	1	14	2,1,4,270,6	53.8	1.07602	10.4603		0.915971	10.4882		2.02856	7.5424		0.686596	17.1815		1.31077	8.75971		1.33601	7.9321		1.16648	8.78513		234.98	14.66		248.09	20.83		225.48	19.01
1	522.01	96.0591	P02768	Serum albumin OS=Homo sapiens GN=ALB	1	auto	0	99	APELLFFAK	iTRAQ8plex@N-term; iTRAQ8plex(K)@9	cleaved Y-A@N-term	0.0183171	1643.01	1644.02	1642.99	1644	1	15	3,1,16,256,4	51	0.250704	2.08515		0.314178	1.3761		1.6148	0.500252		0.850206	0.670481		0.498962	0.967371		0.781339	0.631129		1.07307	0.619968		3781.6	16.26		930.24	18.98		1244.65	16.27
1	522.01	96.0591	P02768	Serum albumin OS=Homo sapiens GN=ALB	1	auto	0	99	APELLFFAK	iTRAQ8plex@N-term; iTRAQ8plex(K)@9	cleaved Y-A@N-term	0.875356	1643.87	1644.87	1642.99	1644	1	13	3,2,16,254,9	50.6	0.231468	22.825		0.255575	17.3689		1.78781	6.03093		0.589528	10.628		0.277064	18.7042		0.886133	6.84072		0.492684	10.6763		369.5	19.97		83.92	18.61		98.93	16.33
1	522.01	96.0591	P02768	Serum albumin OS=Homo sapiens GN=ALB	1	auto	0	99	APELLFFAK	iTRAQ8plex@N-term; iTRAQ8plex(K)@9	cleaved Y-A@N-term	-0.0569278	1642.93	1643.94	1642.99	1644	1	14	3,2,16,256,12	51	0.610213	7.61671		0.341294	10.8737		2.2236	4.36535		0.926128	5.59566		0.720159	6.44753		1.13488	4.98521		1.49179	4.75083		450.16	18.59		269.53	17.25		160.95	16.19
1	522.01	96.0591	P02768	Serum albumin OS=Homo sapiens GN=ALB	1	auto	0	99	APELLFFAK	iTRAQ8plex@N-term; iTRAQ8plex(K)@9	cleaved Y-A@N-term	0.00908999	1643	1644.01	1642.99	1644	1	14	3,3,16,254,11	50.6	0.264162	28.183		0.384333	14.3942		1.02398	7.8428		0.790854	8.53728		0.409157	14.6534		0.569177	10.792		0.895807	8.4383		279.44	15.76		72.43	20		112.51	14.9
1	522.01	96.0591	P02768	Serum albumin OS=Homo sapiens GN=ALB	1	auto	0	99	APELLFFAK	iTRAQ8plex@N-term; iTRAQ8plex(K)@9	cleaved Y-A@N-term	0.878493	1643.87	1644.88	1642.99	1644	1	13	3,3,16,255,6	50.8	0.22214	17.008		0.182364	18.7147		1.27501	4.50876		0.520723	7.4651		0.539476	6.54362		0.702509	5.29876		0.77553	6.36796		491.09	17.95		107.04	17.78		93.82	17.22
1	522.01	96.0591	P02768	Serum albumin OS=Homo sapiens GN=ALB	0	no quant - weak signal	0	98	APELLFFAK	iTRAQ8plex@N-term; iTRAQ8plex(K)@9	cleaved Y-A@N-term	-0.00493694	1642.99	1643.99	1642.99	1644	1	10	5,1,7,267,7	53.2																						0	0		0	0.92		45.34	17.36
1	522.01	96.0591	P02768	Serum albumin OS=Homo sapiens GN=ALB	1	auto	0	91	APELLFFAK	iTRAQ8plex@N-term; iTRAQ8plex(K)@9	cleaved Y-A@N-term	0.0153326	1643.01	1644.01	1642.99	1644	1	9	2,2,4,255,1	50.8	0.844164	11.1543		0.429044	16.6902		1.52708	8.70575		0.90001	10.5036		0.368072	17.9296		1.00025	9.26467		0.959124	11.9079		234.3	17.8		194.07	15.85		105.31	15.65
1	522.01	96.0591	P02768	Serum albumin OS=Homo sapiens GN=ALB	1	auto	0	39	APELLFFAK	iTRAQ8plex@N-term; iTRAQ8plex(K)@9	cleaved Y-A@N-term	-0.00175306	1642.99	1644	1642.99	1644	1	8	4,1,12,272,1	54.2										2.44188	38.3846		1.89801	39.4402								47.77	17.35		0	4.72		58.39	18.7
1	522.01	96.0591	P02768	Serum albumin OS=Homo sapiens GN=ALB	1	auto	0	3	APELLFFAK	iTRAQ8plex@N-term; Oxidation(F)@7; iTRAQ8plex(K)@9	cleaved Y-A@N-term	0.0180407	1659	1660.01	1658.99	1659.99	1	7	3,1,16,256,1	51	0.417683	18.9012		0.850701	8.65587		1.54784	7.11703		1.44528	7.54937		0.671865	10.8901		1.10312	7.55004		1.63536	7.17364		251.64	15.42		103.13	18.44		224.26	13.71
1	522.01	96.0591	P02768	Serum albumin OS=Homo sapiens GN=ALB	1	auto	0	99	APELLFFAKR	iTRAQ8plex@N-term; iTRAQ8plex(K)@9	cleaved Y-A@N-term; missed K-R@9	-0.0415205	1799.05	1800.06	1799.09	1800.1	1	12	8,1,4,250,2	49.8	0.412844	6.44264		0.325256	6.98499		0.716677	4.21971		0.92748	3.56303		0.257056	10.3202		0.331284	6.57708		0.368285	6.3561		739.6	20.21		299.6	17.48		252.01	16.2
1	522.01	96.0591	P02768	Serum albumin OS=Homo sapiens GN=ALB	1	auto	0	99	APELLFFAKR	iTRAQ8plex@N-term; iTRAQ8plex(K)@9	cleaved Y-A@N-term; missed K-R@9	0.942815	1800.03	1801.04	1799.09	1800.1	1	11	8,2,4,245,12	48.8	0.381398	6.79501		0.146323	13.0856		0.958345	2.75777		1.70898	2.36918		0.65603	3.59423		1.32252	2.38942		1.20757	2.69164		856.56	17.53		320.55	20.77		131.3	16.97
1	522.01	96.0591	P02768	Serum albumin OS=Homo sapiens GN=ALB	0	auto - no iTRAQ	0	98	ARRHPDYSVVLLLR	Carbamyl@N-term; Oxidation(R)@2; Deamidated(R)@3	cleaved Y-A@N-term; missed R-R@2; missed R-H@3	-0.0388919	1753.92	1754.93	1753.96	1754.97	1	13	7,2,4,220,10	43.8	1.05225	19.6684		1.37373	17.4		0.608534	25.0815		1.28239	17.155		0.572357	24.654		1.11191	17.0963		0.58631	25.5281		123.2	18.06		127.2	16.68		177.3	16.62
1	522.01	96.0591	P02768	Serum albumin OS=Homo sapiens GN=ALB	0	auto - no iTRAQ	0	1	ARRHPDYSVVLLLR	Formyl@N-term; Deamidated(R)@3	cleaved Y-A@N-term; missed R-R@2; missed R-H@3	-0.0219814	1722.93	1723.94	1722.95	1723.96	1	7	8,3,4,263,4	52.4	0.562117	21.471		2.00523	10.4926		1.27459	11.8289		1.41531	11.525		0.987992	13.2099		1.33733	10.9226		0.847133	14.0815		189.81	17.69		104.69	20.25		398.73	19.22
1	522.01	96.0591	P02768	Serum albumin OS=Homo sapiens GN=ALB	0	auto - low confidence	0	0	ASLQK	iTRAQ8plex@N-term; iTRAQ8plex(K)@5	cleaved C-A@N-term	0.0463476	1153.77	1154.78	1153.73	1154.74	1	3	8,2,4,83,1	16.4																						0	0.6		59.24	16.86		157.38	22.41
1	522.01	96.0591	P02768	Serum albumin OS=Homo sapiens GN=ALB	0	auto - shared MS/MS	0	80	ASSAK	iTRAQ8plex@N-term; iTRAQ8plex(K)@5		0.032842	1070.69	1071.69	1070.65	1071.66	1	8	2,1,4,92,3	18.2	0.550056	5.93337		0.64485	5.34036		0.883418	4.0692		0.925898	4.20597		1.10014	3.65234		0.635716	4.2731		0.725379	4.19628		742.26	20.35		400.61	21.08		501.43	22.98
1	522.01	96.0591	P02768	Serum albumin OS=Homo sapiens GN=ALB	0	auto - shared MS/MS	0	80	ASSAK	iTRAQ8plex@N-term; iTRAQ8plex(K)@5		0.020183	1070.67	1071.68	1070.65	1071.66	1	8	8,1,4,93,4	18.4	0.733876	1.94264		0.477821	2.49097		0.969519	1.46237		0.807034	1.87993		0.123462	8.84372		0.143338	7.44433		0.181128	5.12129		2061.85	21.92		1484.7	24.14		1032.09	23.25
1	522.01	96.0591	P02768	Serum albumin OS=Homo sapiens GN=ALB	0	auto - shared MS/MS	0	79	ASSAK	iTRAQ8plex@N-term; iTRAQ8plex(K)@5		0.0426259	1070.7	1071.7	1070.65	1071.66	1	8	2,2,4,89,2	17.6	0.518706	13.0824		0.599908	11.6243		0.53654	12.4174		0.580824	14.8384		0.465272	17.7106		0.663752	10.2965		0.541245	16.0433		285.84	15.8		145.48	17.25		179.64	18.37
1	522.01	96.0591	P02768	Serum albumin OS=Homo sapiens GN=ALB	0	auto - shared MS/MS	0	63	ASSAK	iTRAQ8plex@N-term; iTRAQ8plex(K)@5		0.0570701	1070.71	1071.72	1070.65	1071.66	1	8	8,2,4,89,6	17.6	0.687808	0.276734		0.652166	0.280223		1.02616	0.211321		1.05992	0.2136		0.772128	0.248996		0.906299	0.209661		1.2572	0.205801		16747.1	25.85		11302.3	25.96		11441.8	26.76
1	522.01	96.0591	P02768	Serum albumin OS=Homo sapiens GN=ALB	0	auto - shared MS/MS	0	63	ASSAK	iTRAQ8plex@N-term; iTRAQ8plex(K)@5		-0.00665624	1070.65	1071.65	1070.65	1071.66	1	8	8,3,4,87,5	17.2	0.433233	5.88854		0.420573	5.31365		0.772468	3.54227		0.647485	4.03363		0.532869	4.09478		0.65786	3.42204		0.729315	4.36399		914.7	19.58		388.83	21.33		403.01	19.6
1	522.01	96.0591	P02768	Serum albumin OS=Homo sapiens GN=ALB	0	auto - shared MS/MS	0	31	ASSAK	iTRAQ8plex@N-term; iTRAQ8plex(K)@5		0.0678118	1070.72	1071.73	1070.65	1071.66	1	7	8,2,4,134,3	26.6	0.784702	6.04946		0.68194	6.28436		0.777616	5.32105		0.724169	5.32991		0.718928	5.71607		0.50573	6.16922		0.632675	6.10841		700.42	24.84		539.29	26.43		500.38	25.96
1	522.01	96.0591	P02768	Serum albumin OS=Homo sapiens GN=ALB	0	auto - shared MS/MS	0	1	ASSAK	iTRAQ8plex@N-term; iTRAQ8plex(S)@3; iTRAQ8plex(K)@5		0.0475251	1374.91	1375.91	1374.86	1375.87	1	6	8,2,4,95,4	18.8	0.656968	9.1876		0.695427	7.50492		0.998923	5.99441		0.726648	6.62578		0.791844	6.50857		0.83548	5.90038		1.36911	5.53934		496.96	22.17		320.35	25.73		362.05	21.85
1	522.01	96.0591	P02768	Serum albumin OS=Homo sapiens GN=ALB	0	auto - low confidence	0	0	ASSAK	iTRAQ8plex@N-term; iTRAQ8plex(S)@3; iTRAQ8plex(K)@5		-0.0151163	1374.84	1375.85	1374.86	1375.87	1	6	8,3,4,94,11	18.6	0.508287	2.05347		0.810486	1.71548		0.537389	1.90113		0.568518	2.07553		0.66284	2.0352		0.517168	1.84658		0.758724	1.80552		2344.78	25.69		1169.42	20.31		1990.87	26.28
1	522.01	96.0591	P02768	Serum albumin OS=Homo sapiens GN=ALB	0	auto - low confidence	0	0	ASSAKQR	iTRAQ8plex@N-term; Lys->Arg@5	missed K-Q@5	-0.0113546	1078.6	1079.61	1078.61	1079.62	1	6	7,3,4,83,1	16.4	3.05201	42.3627					9.02199	40.0096											6.16477	40.2521		39.17	15.58		117.3	17.1		0	19.02
1	522.01	96.0591	P02768	Serum albumin OS=Homo sapiens GN=ALB	1	auto	0	99	ATKEQLK	iTRAQ8plex@N-term; iTRAQ8plex(K)@3; iTRAQ8plex(K)@7		-0.0104986	1729.08	1730.08	1729.09	1730.09	1	12	6,3,4,110,9	21.8	2.15027	0.373838		0.423387	0.856206		0.5852	0.640859		2.07041	0.373216		0.483107	0.763769		0.605129	0.575262		0.468224	0.836291		4630.13	15.52		9768.91	16.17		2053.65	16.18
1	522.01	96.0591	P02768	Serum albumin OS=Homo sapiens GN=ALB	1	auto	0	96	ATKEQLK	iTRAQ8plex@N-term; iTRAQ8plex(K)@3; iTRAQ8plex(K)@7		-0.00966159	1729.08	1730.08	1729.09	1730.09	1	10	5,2,7,111,2	22	1.0674	11.9778		0.724418	14.4575		0.737695	14.1423		2.08162	9.70963		0.363708	21.8963		0.521966	15.6737		0.667519	14.4389		196.06	17.67		205.34	16.2		148.79	16.82
1	522.01	96.0591	P02768	Serum albumin OS=Homo sapiens GN=ALB	1	auto	0	94	ATKEQLK	iTRAQ8plex@N-term; iTRAQ8plex(K)@3; iTRAQ8plex(K)@7		0.0319706	1729.12	1730.13	1729.09	1730.09	1	10	2,1,4,127,1	25.2	1.15379	6.80848		0.339247	15.3914		0.368127	14.5407		1.4024	5.60839		0.356914	13.7658		0.328783	14.3857		0.446591	13.0931		342.83	16		388.12	19.24		121.84	17.87
1	522.01	96.0591	P02768	Serum albumin OS=Homo sapiens GN=ALB	1	auto	0	88	ATKEQLK	iTRAQ8plex@N-term; iTRAQ8plex(K)@3; iTRAQ8plex(K)@7		0.0225847	1729.11	1730.12	1729.09	1730.09	1	9	2,2,4,120,1	23.8	2.72606	35.8001								3.53584	35.1629					2.57684	35.1817					47.82	16.06		127.91	15.86		108.01	20.15
1	522.01	96.0591	P02768	Serum albumin OS=Homo sapiens GN=ALB	1	auto	0	50	ATKEQLK	iTRAQ8plex@N-term; iTRAQ8plex(K)@3; Deamidated(Q)@5; iTRAQ8plex(K)@7		0.028492	1730.1	1731.11	1730.07	1731.08	1	9	3,3,16,122,2	24.2	1.24036	10.2304		0.739909	12.9069		1.05903	10.4132		1.37858	9.83496		0.897053	11.5331		0.707755	13.2134		0.527225	16.9596		191.71	15.04		233.32	15.32		148.6	15.23
1	522.01	96.0591	P02768	Serum albumin OS=Homo sapiens GN=ALB	1	auto	0	3	ATKEQLK	Carbamyl@N-term; iTRAQ8plex(K)@3; iTRAQ8plex(K)@7		0.0326242	1467.92	1468.93	1467.89	1468.89	1	8	3,2,16,121,3	24	1.84024	14.9774		0.999291	18.4258		0.897903	19.5137		1.94871	14.9557		1.56011	15.6801		1.01678	17.8052		1.16861	17.5414		115.67	15.01		208.86	15.62		121.09	15.84
1	522.01	96.0591	P02768	Serum albumin OS=Homo sapiens GN=ALB	0	auto - low confidence	0	0	ATKEQLK	iTRAQ8plex@N-term; iTRAQ8plex(K)@3; iTRAQ8plex(K)@7		-0.000610875	1729.09	1730.09	1729.09	1730.09	1	4	6,3,4,307,2	61.2																						0	1		98.47	14.94		63.62	17.58
1	522.01	96.0591	P02768	Serum albumin OS=Homo sapiens GN=ALB	0	auto - low confidence	0	0	ATKEQLK	iTRAQ8plex@N-term; iTRAQ8plex(K)@3; iTRAQ8plex(K)@7		-0.0119634	1729.07	1730.08	1729.09	1730.09	1	5	6,3,4,543,1	108.4																						0	0.85		84.03	16.62		121.1	15.18
1	522.01	96.0591	P02768	Serum albumin OS=Homo sapiens GN=ALB	0	auto - low confidence	0	0	AVMDDF	iTRAQ8plex@N-term	cleaved F-A@C-term	-0.0222519	1000.46	1001.47	1000.48	1001.49	1	5	2,1,4,207,6	41.2	0.536027	28.3966		1.33126	11.8956		1.10489	13.7901		1.09142	14.6323		0.697661	17.7068		0.611925	17.1635		1.06949	16.0444		182.07	18.16		95.76	25.46		253.92	16.46
1	522.01	96.0591	P02768	Serum albumin OS=Homo sapiens GN=ALB	0	auto - low confidence	0	0	AVMDDF	iTRAQ8plex@N-term; Oxidation(M)@3	cleaved F-A@C-term	0.00493124	1016.48	1017.49	1016.48	1017.49	1	5	2,2,4,195,1	38.8	0.873621	27.4031		0.252909	52.0776		0.39511	50.4023		0.417245	32.8943					0.477091	25.6594		0.836642	22.8016		124.44	17.12		106.67	25.28		32.97	16.56
1	522.01	96.0591	P02768	Serum albumin OS=Homo sapiens GN=ALB	0	auto - low confidence	0	0	AVMDDF	iTRAQ8plex@N-term	cleaved F-A@C-term	0.0048999	1000.49	1001.5	1000.48	1001.49	1	4	2,3,4,193,1	38.4													2.68878	45.9883		2.21634	46.3499		2.91221	45.9569		41.88	18.47		65.57	19.13		41.74	17.98
1	522.01	96.0591	P02768	Serum albumin OS=Homo sapiens GN=ALB	1	auto	0	99	AVMDDFAAF	iTRAQ8plex@N-term	cleaved F-V@C-term	0.0318609	1289.66	1290.67	1289.63	1290.63	1	12	2,1,4,270,12	53.8	1.26472	4.33915		0.728355	5.73053		0.748499	5.84438		1.41373	4.11563		0.990609	4.7381		1.1157	3.98663		1.31301	4.19932		569.51	19.23		706.73	19.26		434.55	20.12
1	522.01	96.0591	P02768	Serum albumin OS=Homo sapiens GN=ALB	1	auto	0	99	AVMDDFAAF	iTRAQ8plex@N-term	cleaved F-V@C-term	0.0231378	1289.65	1290.66	1289.63	1290.63	1	12	2,2,4,256,12	51	0.967822	2.356		0.827134	2.44227		1.29211	2.20705		1.07578	2.16516		0.983961	2.34098		0.837567	2.32417		1.12578	2.1929		1126.86	18.77		1070.1	17.83		976.43	17.44
1	522.01	96.0591	P02768	Serum albumin OS=Homo sapiens GN=ALB	1	auto	0	3	AVMDDFAAF	iTRAQ8plex@N-term; Oxidation(M)@3	cleaved F-V@C-term	0.0285136	1305.65	1306.66	1305.62	1306.63	1	7	2,2,4,255,9	50.8	2.8829	26.6789		1.57606	30.1809		2.52019	26.928											1.45665	30.8346		58.38	14.59		165.14	15.42		96.39	16.31
1	522.01	96.0591	P02768	Serum albumin OS=Homo sapiens GN=ALB	0	no quant - weak signal	0	0	AVMDDFAAF	iTRAQ8plex@N-term	cleaved F-V@C-term	0.0392509	1289.67	1290.67	1289.63	1290.63	1	6	2,2,4,410,10	81.8																						0	0		0	0		0	0
1	522.01	96.0591	P02768	Serum albumin OS=Homo sapiens GN=ALB	0	no quant - weak signal	0	0	AVMDDFAAF	iTRAQ8plex@N-term	cleaved F-V@C-term	0.0374198	1289.66	1290.67	1289.63	1290.63	1	4	2,2,4,488,6	97.4																						72.37	14.44		30.15	16.23		0	3.7
1	522.01	96.0591	P02768	Serum albumin OS=Homo sapiens GN=ALB	1	auto	0	99	AVMDDFAAFVEK	iTRAQ8plex@N-term; iTRAQ8plex(K)@12		0.00780412	1950.05	1951.05	1950.04	1951.05	1	21	1,1,4,1,3	0	0.59739	16.86		1.08614	10.2606		1.15615	10.0404		1.54164	9.35463		0.239916	25.7954		0.835784	10.2692		1.51174	9.39105		216.92	16.74		127.15	19.06		246.82	16.69
1	522.01	96.0591	P02768	Serum albumin OS=Homo sapiens GN=ALB	1	auto	0	99	AVMDDFAAFVEK	iTRAQ8plex@N-term; Dehydrated(D)@5; iTRAQ8plex(K)@12		-0.11264	1931.91	1932.92	1932.03	1933.03	1	20	1,1,4,249,10	49.6	1.46955	4.12559		1.15254	4.5781		1.16927	4.44653		1.12711	4.42269		0.946443	4.88082		0.968167	4.53206		1.10984	4.63787		466.93	15.44		673.28	16.61		563.77	17.85
1	522.01	96.0591	P02768	Serum albumin OS=Homo sapiens GN=ALB	1	auto	0	99	AVMDDFAAFVEK	iTRAQ8plex@N-term; iTRAQ8plex(K)@12		-0.115732	1949.92	1950.93	1950.04	1951.05	1	22	1,1,4,252,11	50.2	1.11219	2.08412		0.911657	2.32836		0.997991	2.10305		1.00136	2.11199		0.794082	2.45204		0.859263	2.10346		0.896156	2.23765		1091.92	16.38		1191.6	17.24		1042.84	18.57
1	522.01	96.0591	P02768	Serum albumin OS=Homo sapiens GN=ALB	1	auto	0	99	AVMDDFAAFVEK	iTRAQ8plex@N-term; iTRAQ8plex(K)@12		0.0267269	1950.06	1951.07	1950.04	1951.05	1	22	1,2,4,261,12	52	1.04494	10.1891		0.749518	11.2193		1.51475	7.74849		1.15213	9.0278		0.769574	12.3866		0.631661	12.0318		0.890613	9.82343		224.11	14.73		229.78	17.89		175.97	16
1	522.01	96.0591	P02768	Serum albumin OS=Homo sapiens GN=ALB	1	auto	0	99	AVMDDFAAFVEK	iTRAQ8plex@N-term; iTRAQ8plex(K)@12		0.0115031	1950.05	1951.06	1950.04	1951.05	1	17	1,3,4,263,7	52.4	0.558333	20.8266		0.392358	32.7415		0.700378	16.7425		1.37913	13.2178		0.616467	18.4481		0.996684	13.0502		1.00555	15.342		160.96	16.52		88.18	15.98		66.16	20.57
1	522.01	96.0591	P02768	Serum albumin OS=Homo sapiens GN=ALB	1	auto	0	99	AVMDDFAAFVEK	iTRAQ8plex@N-term; Oxidation(M)@3; iTRAQ8plex(K)@12		0.00634757	1966.04	1967.05	1966.03	1967.04	1	21	2,1,4,235,11	46.8	0.688692	2.22431		0.517737	2.75114		0.876625	1.90942		0.869776	1.90681		0.658462	2.19145		0.680168	2.09031		0.849619	2.0959		1326.28	17.95		896.23	15.82		719.35	17.23
1	522.01	96.0591	P02768	Serum albumin OS=Homo sapiens GN=ALB	1	auto	0	99	AVMDDFAAFVEK	iTRAQ8plex@N-term; Val->Glu@10; Carboxy(E)@11; iTRAQ8plex(K)@12		0.0973087	2024.1	2025.11	2024	2025.01	1	20	2,1,4,272,9	54.2	0.965786	2.08624		0.868205	2.00572		1.01077	1.9284		1.14899	1.72486		0.800382	2.10929		0.787259	1.91527		1.00815	1.86868		1256.13	16.2		1190.35	19.52		1142.49	17.55
1	522.01	96.0591	P02768	Serum albumin OS=Homo sapiens GN=ALB	1	auto	0	99	AVMDDFAAFVEK	iTRAQ8plex@N-term; iTRAQ8plex(K)@12		0.0343992	1950.07	1951.08	1950.04	1951.05	1	22	2,1,4,278,8	55.4	0.835399	0.400932		0.782768	0.393373		1.12018	0.325085		1.14073	0.323037		0.771642	0.390801		0.835964	0.345734		0.949921	0.375652		7269.18	18.06		5958.52	18.75		5960.93	18.18
1	522.01	96.0591	P02768	Serum albumin OS=Homo sapiens GN=ALB	1	auto	0	99	AVMDDFAAFVEK	iTRAQ8plex@N-term; Dethiomethyl(M)@3; iTRAQ8plex(K)@12		-0.0773296	1901.96	1902.96	1902.03	1903.04	1	19	2,2,4,207,6	41.2	0.750873	2.89726		0.943731	2.51579		0.91266	2.60871		1.27848	2.30904		0.826963	2.67856		1.14365	2.14921		0.98668	2.576		887.4	15.63		653.8	15.04		877.33	15.76
1	522.01	96.0591	P02768	Serum albumin OS=Homo sapiens GN=ALB	1	auto	0	99	AVMDDFAAFVEK	iTRAQ8plex@N-term; Dethiomethyl(M)@3; iTRAQ8plex(K)@12		0.0349737	1902.07	1903.08	1902.03	1903.04	1	19	2,2,4,221,11	44	0.777268	19.3698		0.501704	22.771		1.29871	14.583		1.33834	14.6487		0.82775	17.4246		1.11365	14.8363		0.594811	22.0907		149.11	19		113.72	16.59		78.37	14.79
1	522.01	96.0591	P02768	Serum albumin OS=Homo sapiens GN=ALB	1	auto	0	99	AVMDDFAAFVEK	iTRAQ8plex@N-term; Oxidation(M)@3; iTRAQ8plex(K)@12		-0.0909327	1965.94	1966.95	1966.03	1967.04	1	22	2,2,4,221,12	44	0.544993	5.17671		0.873698	3.41597		0.987315	3.27016		1.05668	3.24548		0.5032	5.21966		0.606403	3.99101		0.554287	4.93932		665.77	15.87		356.02	16.36		609.37	14.91
1	522.01	96.0591	P02768	Serum albumin OS=Homo sapiens GN=ALB	1	auto	0	99	AVMDDFAAFVEK	iTRAQ8plex@N-term; iTRAQ8plex(K)@12		-0.109004	1949.93	1950.94	1950.04	1951.05	1	17	2,2,4,222,9	44.2	0.733541	3.27795		0.694306	3.20596		1.06901	2.62504		1.0697	2.58005		0.55399	3.7844		0.696859	3.05649		0.987208	2.85165		811.64	15.85		584.18	15.38		590.35	15.01
1	522.01	96.0591	P02768	Serum albumin OS=Homo sapiens GN=ALB	1	auto	0	99	AVMDDFAAFVEK	iTRAQ8plex@N-term; Cation:Cu[I](D)@5; iTRAQ8plex(K)@12		-0.0206822	2011.94	2012.95	2011.96	2012.97	1	19	2,2,4,261,6	52	1.52821	7.88942		1.38385	7.98358		0.848976	10.4488		0.912402	10.8537		0.901301	9.89149		0.729936	9.82879		1.14541	8.72506		231.92	15.17		347.76	15.34		336.22	15.39
1	522.01	96.0591	P02768	Serum albumin OS=Homo sapiens GN=ALB	1	auto	0	99	AVMDDFAAFVEK	iTRAQ8plex@N-term; iTRAQ8plex(K)@12		-4.02937	1946.01	1947.02	1950.04	1951.05	1	17	2,2,4,261,7	52	0.815739	0.133216		0.771031	0.133475		0.987489	0.114567		1.0224	0.113715		0.694128	0.14168		0.779653	0.118375		0.953389	0.122414		19362.5	15.99		15497.9	16.2		15639.8	16.4
1	522.01	96.0591	P02768	Serum albumin OS=Homo sapiens GN=ALB	1	auto	0	99	AVMDDFAAFVEK	iTRAQ8plex@N-term; iTRAQ8plex(K)@12		0.026981	1950.07	1951.07	1950.04	1951.05	1	22	2,2,4,262,12	52.2	0.943599	0.404607		0.742041	0.450345		1.03538	0.36988		1.07089	0.366072		0.737176	0.446857		0.808192	0.386262		0.996631	0.390186		6181.66	16.43		5723.37	17.46		4805.39	17.47
1	522.01	96.0591	P02768	Serum albumin OS=Homo sapiens GN=ALB	1	auto	0	99	AVMDDFAAFVEK	iTRAQ8plex@N-term; iTRAQ8plex(K)@12		-2.02707	1948.01	1949.02	1950.04	1951.05	1	18	2,2,4,270,4	53.8	0.708171	1.17292		0.618277	1.19584		0.912563	0.94452		1.00947	0.924725		0.558547	1.28228		0.749044	0.961005		0.932655	0.95588		2423.15	15.64		1683.75	16.49		1569.49	15.8
1	522.01	96.0591	P02768	Serum albumin OS=Homo sapiens GN=ALB	1	auto	0	99	AVMDDFAAFVEK	iTRAQ8plex@N-term; iTRAQ8plex(K)@12		-2.00827	1948.03	1949.04	1950.04	1951.05	1	16	2,2,4,283,5	56.4	0.717833	6.36838		0.615006	7.16962		0.925488	5.01025		0.796149	5.71902		0.638627	6.80371		0.758842	5.11351		1.00613	5.04836		431.07	15.33		303.62	16.04		277.73	17.29
1	522.01	96.0591	P02768	Serum albumin OS=Homo sapiens GN=ALB	1	auto	0	99	AVMDDFAAFVEK	iTRAQ8plex@N-term; iTRAQ8plex(K)@12		-7.04227	1943	1944	1950.04	1951.05	1	18	2,2,4,304,6	60.6	1.1263	3.63598		0.824741	4.2244		0.774774	4.07956		1.29608	3.21374		0.90899	3.74966		1.14802	3.178		1.09568	3.47105		638.08	17.23		705.16	17.17		551.3	17.91
1	522.01	96.0591	P02768	Serum albumin OS=Homo sapiens GN=ALB	1	auto	0	99	AVMDDFAAFVEK	iTRAQ8plex@N-term; iTRAQ8plex(K)@12		-8.04445	1941.99	1943	1950.04	1951.05	1	17	2,2,4,314,6	62.6	1.30659	4.24935		1.01123	4.64115		1.61198	3.8427		1.37528	4.13059		1.30005	4.12555		1.17613	4.04217		2.10068	3.76699		453.61	15.21		581.54	15.18		480.54	15.42
1	522.01	96.0591	P02768	Serum albumin OS=Homo sapiens GN=ALB	1	auto	0	99	AVMDDFAAFVEK	iTRAQ8plex@N-term; iTRAQ8plex(K)@12		-4.95745	1945.08	1946.09	1950.04	1951.05	1	18	2,2,4,317,5	63.2	1.05775	2.18968		0.657223	2.75953		1.5091	1.79043		0.996458	2.16394		1.10484	2.04896		1.12929	1.87085		1.14388	2.08898		977.87	14.9		1014.9	15.96		673.27	15.49
1	522.01	96.0591	P02768	Serum albumin OS=Homo sapiens GN=ALB	1	auto	0	99	AVMDDFAAFVEK	iTRAQ8plex@N-term; iTRAQ8plex(K)@12		-4.01948	1946.02	1947.03	1950.04	1951.05	1	18	2,2,4,382,1	76.2	0.877306	5.793		0.501063	7.84384		1.35233	4.54892		0.773147	6.12168		0.527817	7.5728		0.763468	5.35942		0.878687	5.57524		428.28	15.48		368.67	16.69		224.81	15.65
1	522.01	96.0591	P02768	Serum albumin OS=Homo sapiens GN=ALB	1	auto	0	99	AVMDDFAAFVEK	iTRAQ8plex@N-term; iTRAQ8plex(K)@12		0.0192907	1950.06	1951.07	1950.04	1951.05	1	22	2,2,4,417,8	83.2	1.03245	10.5428		0.786723	12.3347		0.752341	13.2048		1.10554	10.2207		0.570084	14.7632		0.943298	11.2095		1.20659	10.3717		205.54	15.71		208.22	15.12		169.4	16.4
1	522.01	96.0591	P02768	Serum albumin OS=Homo sapiens GN=ALB	1	auto	0	99	AVMDDFAAFVEK	iTRAQ8plex@N-term; iTRAQ8plex(K)@12		-3.98619	1946.05	1947.06	1950.04	1951.05	1	17	2,3,4,250,2	49.8	0.825886	0.105684		0.797926	0.104368		0.985677	0.0918515		1.00081	0.0918587		0.685587	0.113224		0.734533	0.0977175		0.979618	0.0953859		23801.5	15.57		19287.9	16.01		19895.9	16.18
1	522.01	96.0591	P02768	Serum albumin OS=Homo sapiens GN=ALB	1	auto	0	99	AVMDDFAAFVEK	iTRAQ8plex@N-term; iTRAQ8plex(K)@12		0.0315688	1950.07	1951.08	1950.04	1951.05	1	21	2,3,4,253,7	50.4	0.848509	0.20821		0.772205	0.21129		0.933866	0.185341		0.970782	0.187191		0.680898	0.230836		0.72367	0.201121		0.94518	0.193834		12870	16.59		10715	17.52		10411.3	17.43
1	522.01	96.0591	P02768	Serum albumin OS=Homo sapiens GN=ALB	1	auto	0	99	AVMDDFAAFVEK	iTRAQ8plex@N-term; Oxidation(M)@3; iTRAQ8plex(K)@12		0.0164967	1966.05	1967.06	1966.03	1967.04	1	16	2,3,4,258,6	51.4	0.716038	5.06872		0.680552	4.05559		0.891085	3.51585		0.720173	4.25098		0.569993	4.77806		0.713755	3.63367		0.839526	3.83365		656.88	15.67		461.51	20.64		468.32	15.36
1	522.01	96.0591	P02768	Serum albumin OS=Homo sapiens GN=ALB	1	auto	0	99	AVMDDFAAFVEK	iTRAQ8plex@N-term; iTRAQ8plex(K)@12		-0.983949	1949.05	1950.06	1950.04	1951.05	1	19	2,3,4,258,11	51.4	1.00353	0.543574		0.775079	0.612456		1.09255	0.487506		1.05256	0.514002		0.823187	0.577521		0.876147	0.519938		1.08323	0.514193		4369.52	16.29		4302.52	17.02		3547.93	17.24
1	522.01	96.0591	P02768	Serum albumin OS=Homo sapiens GN=ALB	1	auto	0	99	AVMDDFAAFVEK	iTRAQ8plex@N-term; iTRAQ8plex(K)@12		-2.08272	1947.96	1948.96	1950.04	1951.05	1	17	2,3,4,264,5	52.6	0.799567	0.883845		0.709332	0.919234		0.900486	0.788564		1.14441	0.705549		0.772615	0.850165		0.726291	0.817643		0.952457	0.795748		2924.6	15.6		2294.46	16.17		2173.26	16.27
1	522.01	96.0591	P02768	Serum albumin OS=Homo sapiens GN=ALB	1	auto	0	99	AVMDDFAAFVEK	iTRAQ8plex@N-term; iTRAQ8plex(K)@12		-1.02606	1949.01	1950.02	1950.04	1951.05	1	17	2,3,4,266,4	53	0.908034	0.862912		0.751708	0.942055		0.901203	0.840276		0.99613	0.7887		0.801077	0.888199		0.857213	0.779076		0.945239	0.831461		2848.66	16.33		2538.06	16.37		2243.29	16.77
1	522.01	96.0591	P02768	Serum albumin OS=Homo sapiens GN=ALB	1	auto	0	99	AVMDDFAAFVEK	iTRAQ8plex@N-term; iTRAQ8plex(K)@12		-3.07858	1946.96	1947.97	1950.04	1951.05	1	16	2,3,4,277,3	55.2	0.877823	1.83671		0.900805	1.74483		1.02084	1.60528		1.18685	1.53332		0.940679	1.68564		0.833415	1.66048		0.960967	1.81191		1313.99	15.56		1131.77	15.89		1239.99	15.89
1	522.01	96.0591	P02768	Serum albumin OS=Homo sapiens GN=ALB	1	auto	0	99	AVMDDFAAFVEK	iTRAQ8plex@N-term; iTRAQ8plex(K)@12		-2.02022	1948.02	1949.03	1950.04	1951.05	1	16	2,3,4,295,1	58.8	0.786806	1.44637		0.803243	1.33605		1.04115	1.17827		1.12189	1.13054		0.945354	1.21832		0.8374	1.1835		0.80684	1.40851		1832.55	15.57		1414.76	16.56		1542.05	15.9
1	522.01	96.0591	P02768	Serum albumin OS=Homo sapiens GN=ALB	1	auto	0	99	AVMDDFAAFVEK	iTRAQ8plex@N-term; iTRAQ8plex(K)@12		-2.0168	1948.02	1949.03	1950.04	1951.05	1	16	2,3,4,306,2	61	1.10766	1.72288		0.934396	1.85141		1.04413	1.72234		1.24246	1.62051		0.912253	1.85739		0.996859	1.60853		1.45585	1.54556		1275.63	16.31		1386.4	16.01		1248.68	16.72
1	522.01	96.0591	P02768	Serum albumin OS=Homo sapiens GN=ALB	1	auto	0	99	AVMDDFAAFVEK	iTRAQ8plex@N-term; iTRAQ8plex(K)@12		-4.04759	1945.99	1947	1950.04	1951.05	1	18	2,3,4,319,1	63.6	0.907334	1.3081		0.887337	1.28027		1.09885	1.12683		0.930682	1.22245		0.916354	1.23351		0.898258	1.14206		1.09407	1.17913		1806.59	15.45		1608.37	15.92		1679.36	16
1	522.01	96.0591	P02768	Serum albumin OS=Homo sapiens GN=ALB	1	auto	0	99	AVMDDFAAFVEK	iTRAQ8plex@N-term; iTRAQ8plex(K)@12		-2.01375	1948.02	1949.03	1950.04	1951.05	1	16	2,3,4,336,3	67	0.785845	0.978887		0.796749	0.954919		0.897257	0.881651		0.994997	0.836889		0.774873	0.965749		0.782235	0.877977		0.96076	0.85424		2595.42	15.23		2001.26	15.68		2166.33	16.32
1	522.01	96.0591	P02768	Serum albumin OS=Homo sapiens GN=ALB	1	auto	0	99	AVMDDFAAFVEK	iTRAQ8plex@N-term; iTRAQ8plex(K)@12		-8.05778	1941.98	1942.99	1950.04	1951.05	1	19	2,3,4,338,6	67.4	0.696327	1.31676		0.814511	1.08989		0.842523	1.06329		1.0202	0.982347		0.59667	1.35451		0.740761	1.06326		0.886239	1.08338		2084.88	14.54		1424.47	15.91		1778.99	14.9
1	522.01	96.0591	P02768	Serum albumin OS=Homo sapiens GN=ALB	1	auto	0	99	AVMDDFAAFVEK	iTRAQ8plex@N-term; iTRAQ8plex(K)@12		-1.0069	1949.03	1950.04	1950.04	1951.05	1	18	2,3,4,365,4	72.8	0.909912	0.990366		0.915529	0.929027		1.04939	0.873283		1.06304	0.879512		0.64807	1.11863		0.754771	0.950066		0.993501	0.908435		2640.6	17.55		2357.55	17.31		2532.62	16.44
1	522.01	96.0591	P02768	Serum albumin OS=Homo sapiens GN=ALB	1	auto	0	99	AVMDDFAAFVEK	iTRAQ8plex@N-term; iTRAQ8plex(K)@12		-2.02669	1948.01	1949.02	1950.04	1951.05	1	16	2,3,4,370,6	73.8	0.911523	1.16948		0.785908	1.22151		1.20138	0.960329		0.891076	1.12432		0.921597	1.08097		0.769379	1.13465		1.01724	1.08513		2031.61	15.31		1817.05	16.25		1672.66	16.08
1	522.01	96.0591	P02768	Serum albumin OS=Homo sapiens GN=ALB	1	auto	0	99	AVMDDFAAFVEK	iTRAQ8plex@N-term; iTRAQ8plex(K)@12		-0.00969157	1950.03	1951.04	1950.04	1951.05	1	22	2,3,4,372,8	74.2	0.860163	1.68432		0.581779	2.14856		0.770146	1.65982		1.0613	1.42593		0.75959	1.66998		0.595244	1.76729		0.857013	1.73788		1521.17	15.91		1283.86	16.95		927.11	17.4
1	522.01	96.0591	P02768	Serum albumin OS=Homo sapiens GN=ALB	1	auto	0	99	AVMDDFAAFVEK	iTRAQ8plex@N-term; iTRAQ8plex(K)@12		-4.02867	1946.01	1947.02	1950.04	1951.05	1	18	2,3,4,380,1	75.8	0.794632	0.523087		0.677108	0.554073		0.998713	0.437273		1.00154	0.440617		0.75148	0.519458		0.821447	0.450905		0.944107	0.468117		4843.7	15.26		3776.61	15.77		3435.82	15.66
1	522.01	96.0591	P02768	Serum albumin OS=Homo sapiens GN=ALB	1	auto	0	99	AVMDDFAAFVEK	iTRAQ8plex@N-term; iTRAQ8plex(K)@12		-2.02058	1948.02	1949.03	1950.04	1951.05	1	18	2,3,4,404,3	80.6	0.857034	0.888862		0.679137	0.968219		0.898298	0.802428		1.09012	0.728461		0.772072	0.89439		0.707452	0.857545		1.00786	0.77504		2828.73	15.22		2378.75	16.83		2012.54	16.2
1	522.01	96.0591	P02768	Serum albumin OS=Homo sapiens GN=ALB	1	auto	0	99	AVMDDFAAFVEK	iTRAQ8plex@N-term; iTRAQ8plex(K)@12		-2.01936	1948.02	1949.03	1950.04	1951.05	1	16	2,3,4,422,4	84.2	0.656884	2.09843		0.808876	1.74564		0.980442	1.55741		1.07419	1.52764		0.864522	1.65537		0.738812	1.69367		0.792641	1.81889		1490.48	17.61		960.67	16.66		1263	16.23
1	522.01	96.0591	P02768	Serum albumin OS=Homo sapiens GN=ALB	1	auto	0	99	AVMDDFAAFVEK	iTRAQ8plex@N-term; iTRAQ8plex(K)@12		-2.00423	1948.03	1949.04	1950.04	1951.05	1	17	2,3,4,465,1	92.8	0.737146	1.86626		0.824008	1.64704		1.11244	1.40647		0.896575	1.61102		0.751773	1.69975		0.813654	1.54842		0.956677	1.63418		1446.82	15.64		1046.47	15.92		1248.94	15.52
1	522.01	96.0591	P02768	Serum albumin OS=Homo sapiens GN=ALB	1	auto	0	99	AVMDDFAAFVEK	iTRAQ8plex@N-term; iTRAQ8plex(K)@12		-7.05301	1942.99	1943.99	1950.04	1951.05	1	19	2,3,4,537,5	107.2	0.790203	1.12157		0.954563	0.912363		1.06713	0.876046		1.0659	0.884062		0.77775	1.0246		0.743365	0.94712		0.972414	0.930228		2268.73	14.43		1759.06	16.25		2268.73	14.84
1	522.01	96.0591	P02768	Serum albumin OS=Homo sapiens GN=ALB	1	auto	0	99	AVMDDFAAFVEK	iTRAQ8plex@N-term; iTRAQ8plex(K)@12		0.0791071	1950.12	1951.12	1950.04	1951.05	1	18	3,1,16,263,1	52.4	0.832571	14.8092		1.76819	11.1569		3.30302	9.90224		1.25408	12.8528		2.33893	10.3144		1.61056	10.7484		1.95786	10.9367		172.44	16.46		140.87	15.95		319.42	18.45
1	522.01	96.0591	P02768	Serum albumin OS=Homo sapiens GN=ALB	1	auto	0	99	AVMDDFAAFVEK	iTRAQ8plex@N-term; Oxidation(M)@3; iTRAQ8plex(K)@12		-0.000650517	1966.03	1967.04	1966.03	1967.04	1	14	1,1,4,1,2	0							3.01128	41.0918		2.98185	41.3518											51.61	20.68		52.49	15.18		31.13	15.36
1	522.01	96.0591	P02768	Serum albumin OS=Homo sapiens GN=ALB	1	auto	0	99	AVMDDFAAFVEK	iTRAQ8plex@N-term; Val->Met@10; Glu->Ala@11; iTRAQ8plex(K)@12		-0.026141	1923.98	1924.99	1924	1925.01	1	15	1,1,4,248,11	49.4	1.69074	8.74744		1.19444	9.60356		0.814422	11.3404		1.40911	9.10659		0.584522	16.1445		1.00925	9.3797		0.81361	12.968		203.82	14.4		338.13	17.44		255.04	16.59
1	522.01	96.0591	P02768	Serum albumin OS=Homo sapiens GN=ALB	1	auto	0	99	AVMDDFAAFVEK	iTRAQ8plex@N-term; Oxidation(M)@3; iTRAQ8plex(K)@12		-0.113933	1965.92	1966.93	1966.03	1967.04	1	14	1,1,4,252,4	50.2	1.38368	9.47279		0.891091	11.4373		1.34269	9.40786		1.10927	9.90653		0.654553	12.3811		1.1616	9.32507		1.09871	10.0546		241.98	19.77		328.53	15.75		225.89	18.08
1	522.01	96.0591	P02768	Serum albumin OS=Homo sapiens GN=ALB	1	auto	0	99	AVMDDFAAFVEK	iTRAQ8plex@N-term; iTRAQ8plex(K)@12		-5.9295	1944.11	1945.12	1950.04	1951.05	1	12	1,1,4,338,9	67.4	1.11695	8.1304		0.781978	9.34955		1.11658	7.86726		0.694624	10.938		0.897779	9.22734		1.22682	7.09671		0.935177	9.27207		247.4	14.49		271.14	15.29		202.67	14.77
1	522.01	96.0591	P02768	Serum albumin OS=Homo sapiens GN=ALB	1	auto	0	99	AVMDDFAAFVEK	iTRAQ8plex@N-term; Oxidation(M)@3; iTRAQ8plex(K)@12		0.0297144	1966.06	1967.07	1966.03	1967.04	1	14	1,2,4,261,6	52	0.39044	28.8732		0.806373	17.6435		0.558351	22.1556		1.1031	16.2374		0.438468	29.0909		0.829402	16.5576		0.378136	33.6591		171.73	24.43		65.79	16.53		145.07	15.14
1	522.01	96.0591	P02768	Serum albumin OS=Homo sapiens GN=ALB	1	auto	0	99	AVMDDFAAFVEK	iTRAQ8plex@N-term; Dethiomethyl(M)@3; iTRAQ8plex(K)@12		0.117528	1902.15	1903.16	1902.03	1903.04	1	12	2,1,4,234,9	46.6	0.623972	6.03845		0.551716	7.19042		0.729842	6.00476		0.826674	5.09982		0.815419	4.93878		0.67096	5.26917		0.876688	4.97816		549.52	20.28		336.44	16.08		317.61	19.6
1	522.01	96.0591	P02768	Serum albumin OS=Homo sapiens GN=ALB	1	auto	0	99	AVMDDFAAFVEK	Delta:H(2)C(2)@N-term; iTRAQ8plex(K)@12		0.0281323	1671.88	1672.88	1671.85	1672.86	1	17	2,1,4,263,3	52.4	0.887465	2.89679		0.671814	3.60238		0.719925	3.48449		1.18955	2.49428		0.717922	3.16254		0.776165	2.99954		1.06366	2.69512		830.7	15.95		723.36	15.69		584.64	17.82
1	522.01	96.0591	P02768	Serum albumin OS=Homo sapiens GN=ALB	1	auto	0	99	AVMDDFAAFVEK	iTRAQ8plex@N-term; Dehydrated(D)@5; iTRAQ8plex(K)@12		0.0268228	1932.05	1933.06	1932.03	1933.03	1	18	2,1,4,274,7	54.6	0.936485	5.64156		1.04844	5.01174		0.774052	5.92592		0.939083	5.20384		0.675675	6.29206		0.696422	5.76233		0.650949	6.27027		463.77	16.67		426.15	18.53		509.38	17.79
1	522.01	96.0591	P02768	Serum albumin OS=Homo sapiens GN=ALB	1	auto	0	99	AVMDDFAAFVEK	iTRAQ8plex@N-term; Val->Leu@2; iTRAQ8plex(K)@12		-0.00487463	1964.05	1965.06	1964.05	1965.06	1	12	2,1,4,278,3	55.4	0.805684	0.78109		0.75531	0.771938		0.808393	0.73462		0.984007	0.665329		0.705994	0.803896		0.763896	0.719931		0.900446	0.718113		3380.46	16.51		2672.39	16.29		2674.83	15.99
1	522.01	96.0591	P02768	Serum albumin OS=Homo sapiens GN=ALB	1	auto	0	99	AVMDDFAAFVEK	iTRAQ8plex@N-term; iTRAQ8plex(K)@12		-0.103144	1949.94	1950.94	1950.04	1951.05	1	20	2,2,4,240,5	47.8	0.787407	4.23271		0.836243	3.8241		0.786642	3.90136		0.994862	3.54591		1.07919	3.3966		1.11442	2.8753		0.823056	3.82678		649.93	15.21		502.14	17.71		569.37	17.22
1	522.01	96.0591	P02768	Serum albumin OS=Homo sapiens GN=ALB	1	auto	0	99	AVMDDFAAFVEK	iTRAQ8plex@N-term; Val->Gly@2; Oxidation(M)@3; iTRAQ8plex(K)@12		0.0130548	1924	1925.01	1923.99	1924.99	1	12	2,2,4,243,4	48.4	0.41768	19.8133		0.923732	9.20042		1.16614	7.76021		0.442441	15.8605		0.867715	9.05381		0.771182	8.62808		1.02171	8.58368		244.59	14.43		100.24	18.96		236.69	16.71
1	522.01	96.0591	P02768	Serum albumin OS=Homo sapiens GN=ALB	1	auto	0	99	AVMDDFAAFVEK	iTRAQ8plex@N-term; Val->Glu@10; Carboxy(E)@11; iTRAQ8plex(K)@12		0.0792692	2024.08	2025.09	2024	2025.01	1	14	2,2,4,256,4	51	1.34617	7.78671		0.471884	15.9693		1.34369	7.76745		0.727093	10.0405		0.996125	7.9409		1.1981	7.25645		0.780002	9.6715		256.46	15.25		338.75	17.03		126.78	18.79
1	522.01	96.0591	P02768	Serum albumin OS=Homo sapiens GN=ALB	1	auto	0	99	AVMDDFAAFVEK	No iTRAQ8plex@N-term; Asp->Lys@4; iTRAQ8plex(K)@4; iTRAQ8plex(K)@12		-0.11322	1962.99	1964	1963.11	1964.11	1	13	2,2,4,261,5	52	0.737178	1.36505		0.922436	1.15447		0.969076	1.03741		0.835568	1.22602		0.6975	1.30038		0.683724	1.20266		0.621054	1.44703		2034.67	15.06		1471.72	16.88		1966.19	17.42
1	522.01	96.0591	P02768	Serum albumin OS=Homo sapiens GN=ALB	1	auto	0	99	AVMDDFAAFVEK	iTRAQ8plex@N-term; Dehydrated(E)@11; iTRAQ8plex(K)@12		0.0955069	1932.12	1933.13	1932.03	1933.03	1	13	2,2,4,262,10	52.2	0.646289	6.80598		0.548083	7.10806		0.692449	6.08332		0.754395	5.80356		0.560207	7.07524		0.492471	6.49608		0.727161	6.15224		440.06	15.53		279.06	16.24		252.67	15.59
1	522.01	96.0591	P02768	Serum albumin OS=Homo sapiens GN=ALB	1	auto	0	99	AVMDDFAAFVEK	iTRAQ8plex@N-term; Asp->His@5; iTRAQ8plex(K)@12		-0.0485943	1972.02	1973.03	1972.07	1973.08	1	15	2,2,4,262,11	52.2	1.28989	8.53036		1.13028	8.62383		1.37119	7.96015		1.6046	7.53912		1.09936	8.45662		1.10388	8.27387		1.15862	8.65736		255.98	17.21		323.98	17.01		303.1	16.37
1	522.01	96.0591	P02768	Serum albumin OS=Homo sapiens GN=ALB	1	auto	0	99	AVMDDFAAFVEK	iTRAQ8plex@N-term; Val->Met@10; Glu->Arg@11; iTRAQ8plex(K)@12		-0.0292393	2009.04	2010.05	2009.07	2010.08	1	14	2,2,4,266,5	53	0.966194	12.2247		1.12837	10.816		0.931832	11.4283		0.830168	14.7994		0.404032	26.3225		0.594028	16.069		2.60216	8.57169		184.54	14.63		174.95	16.28		218.14	16.05
1	522.01	96.0591	P02768	Serum albumin OS=Homo sapiens GN=ALB	1	auto	0	99	AVMDDFAAFVEK	iTRAQ8plex@N-term; Oxidation(F)@9; Glu->Gln@11; iTRAQ8plex(K)@12		0.016751	1965.07	1966.07	1965.05	1966.06	1	12	2,2,4,266,7	53	0.564815	7.02704		0.584595	6.50129		0.593455	6.31851		0.868305	4.9194		0.562235	6.39813		0.665598	5.25122		1.64861	4.01762		460.99	16		255.48	15.61		282.32	15.52
1	522.01	96.0591	P02768	Serum albumin OS=Homo sapiens GN=ALB	1	auto	0	99	AVMDDFAAFVEK	iTRAQ8plex@N-term; Oxidation(M)@3; iTRAQ8plex(K)@12		0.0109948	1966.04	1967.05	1966.03	1967.04	1	12	2,2,4,267,4	53.2	0.875644	5.65816		0.8752	5.22145		0.705091	6.14949		1.53428	4.31064		0.722143	5.89878		0.95909	4.75286		1.38543	4.4253		431.56	15.53		370.79	16.19		395.68	14.97
1	522.01	96.0591	P02768	Serum albumin OS=Homo sapiens GN=ALB	1	auto	0	99	AVMDDFAAFVEK	iTRAQ8plex@N-term; Oxidation(M)@3; iTRAQ8plex(K)@12		0.0151451	1966.05	1967.06	1966.03	1967.04	1	12	2,2,4,335,2	66.8	0.562711	12.6174		0.4847	13.3021		0.678268	9.52341		0.771386	9.64899		0.536418	11.6251		0.509382	11.2797		1.41628	7.08448		277.94	16.14		153.46	17.19		141.13	16.89
1	522.01	96.0591	P02768	Serum albumin OS=Homo sapiens GN=ALB	1	auto	0	99	AVMDDFAAFVEK	iTRAQ8plex@N-term; Val->Thr@2; Dethiomethyl(M)@3; iTRAQ8plex(K)@12		-0.0729761	1903.94	1904.95	1904.01	1905.02	1	15	2,2,4,356,1	71	1.70969	3.41808		0.35553	9.62621		0.78093	4.4995		0.944792	4.34196		0.366261	9.71958		0.473917	6.27454		0.612274	5.94285		546.35	15.83		916.53	16.62		203.49	18.68
1	522.01	96.0591	P02768	Serum albumin OS=Homo sapiens GN=ALB	1	auto	0	99	AVMDDFAAFVEK	iTRAQ8plex@N-term; Dethiomethyl(M)@3; iTRAQ8plex(K)@12		-0.0916116	1901.94	1902.95	1902.03	1903.04	1	15	2,2,4,357,4	71.2	2.44833	5.00662		0.472305	9.83042		1.16806	5.7244		1.1653	5.78689		0.718392	7.32746		0.358798	10.7553		0.694104	8.11354		372.1	17.4		893.9	15.99		184.11	15.92
1	522.01	96.0591	P02768	Serum albumin OS=Homo sapiens GN=ALB	1	auto	0	99	AVMDDFAAFVEK	iTRAQ8plex@N-term; iTRAQ8plex(K)@12		-0.987045	1949.05	1950.06	1950.04	1951.05	1	15	2,2,4,418,7	83.4	0.643215	13.2659		1.0028	10.0323		0.971634	9.35893		1.83851	7.06848		0.896615	10.0605		0.834697	9.1174		1.5331	7.75359		235.31	14.67		148.51	17.39		247.2	19.43
1	522.01	96.0591	P02768	Serum albumin OS=Homo sapiens GN=ALB	1	auto	0	99	AVMDDFAAFVEK	iTRAQ8plex@N-term; iTRAQ8plex(K)@12		0.0280797	1950.07	1951.07	1950.04	1951.05	1	11	2,2,4,488,4	97.4	1.00019	18.7964		0.669251	26.3987		0.374341	35.7466		0.279933	40.3362		0.34888	37.5547		0.821629	18.3337		0.693885	25.0132		115.56	15.26		113.41	15.17		81.02	18.52
1	522.01	96.0591	P02768	Serum albumin OS=Homo sapiens GN=ALB	1	auto	0	99	AVMDDFAAFVEK	iTRAQ8plex@N-term; Dethiomethyl(M)@3; iTRAQ8plex(K)@12		0.0016608	1902.04	1903.04	1902.03	1903.04	1	15	2,3,4,204,1	40.6	0.646684	3.03919		0.885135	2.17563		1.07811	2.00203		1.08326	2.00324		0.719057	2.91053		1.07551	1.816		1.08003	1.97607		1022.79	14.93		648.99	17.3		948.4	15.3
1	522.01	96.0591	P02768	Serum albumin OS=Homo sapiens GN=ALB	1	auto	0	99	AVMDDFAAFVEK	iTRAQ8plex@N-term; Oxidation(M)@3; Glu->Gln@11; iTRAQ8plex(K)@12		0.061656	1965.11	1966.12	1965.05	1966.06	1	12	2,3,4,215,3	42.8	0.757477	1.8754		0.735671	1.76331		1.11622	1.45335		1.09555	1.46561		0.790846	1.7284		0.847043	1.51227		1.03387	1.55711		1474.72	16.78		1096.07	16.34		1136.55	15.31
1	522.01	96.0591	P02768	Serum albumin OS=Homo sapiens GN=ALB	1	auto	0	99	AVMDDFAAFVEK	Delta:H(2)C(2)@N-term; iTRAQ8plex(K)@12		0.00624507	1671.85	1672.86	1671.85	1672.86	1	12	2,3,4,239,1	47.6	0.720095	20.9706		0.756189	17.9609		0.536116	28.5366		0.911837	18.06		0.57264	20.8667		1.50007	12.0731		1.77969	12.3625		135.36	14.24		95.64	17.35		107.23	15.61
1	522.01	96.0591	P02768	Serum albumin OS=Homo sapiens GN=ALB	1	auto	0	99	AVMDDFAAFVEK	iTRAQ8plex@N-term; Val->Trp@10; iTRAQ8plex(K)@12		0.0473033	2037.1	2038.1	2037.05	2038.06	1	16	2,3,4,271,12	54																2.00596	28.6419		65.1474	26.5897		54.09	14.38		38.99	15.32		29.04	14.63
1	522.01	96.0591	P02768	Serum albumin OS=Homo sapiens GN=ALB	1	auto	0	99	AVMDDFAAFVEK	iTRAQ8plex@N-term; iTRAQ8plex(K)@12		-1.99532	1948.04	1949.05	1950.04	1951.05	1	15	2,3,4,279,3	55.6	0.775134	2.10187		0.779658	2.00665		0.865655	1.9037		0.873457	1.93425		0.864855	1.91148		0.6908	1.86615		0.976144	1.85267		1266.6	16.5		963.33	15.89		1034.52	15.79
1	522.01	96.0591	P02768	Serum albumin OS=Homo sapiens GN=ALB	1	auto	0	99	AVMDDFAAFVEK	iTRAQ8plex@N-term; iTRAQ8plex(K)@12		-2.03865	1948	1949.01	1950.04	1951.05	1	11	2,3,4,288,2	57.4	0.584467	3.6911		0.797192	2.53545		1.05343	2.18602		1.13961	2.084		0.585193	3.1695		0.764669	2.40003		0.945857	2.44784		927.93	14.85		532.15	17.7		774.95	15.24
1	522.01	96.0591	P02768	Serum albumin OS=Homo sapiens GN=ALB	1	auto	0	99	AVMDDFAAFVEK	iTRAQ8plex@N-term; iTRAQ8plex(K)@12		-2.01631	1948.02	1949.03	1950.04	1951.05	1	15	2,3,4,311,2	62	0.716213	1.51052		0.754773	1.42638		0.91127	1.28252		0.876487	1.33765		0.716856	1.40526		0.708661	1.3239		0.963941	1.30831		1849.12	16.18		1299.47	16		1462.1	16.47
1	522.01	96.0591	P02768	Serum albumin OS=Homo sapiens GN=ALB	1	auto	0	99	AVMDDFAAFVEK	iTRAQ8plex@N-term; Oxidation(M)@3; iTRAQ8plex(K)@12		-0.000837578	1966.03	1967.04	1966.03	1967.04	1	14	2,3,4,537,1	107.2	1.36726	2.6332		0.892902	3.09054		1.3746	2.53749		1.0777	2.78913		1.2392	2.62805		0.964076	2.73106		1.32586	2.58984		764.6	16.27		1025.76	15.91		715.21	16.03
1	522.01	96.0591	P02768	Serum albumin OS=Homo sapiens GN=ALB	1	auto	0	99	AVMDDFAAFVEK	iTRAQ8plex@N-term; iTRAQ8plex(K)@12		-0.00279241	1950.04	1951.04	1950.04	1951.05	1	16	4,1,12,281,1	56				0.944976	29.6465		0.974446	27.2401								1.15868	24.9561					85.63	18.22		93.48	24		84.77	17.5
1	522.01	96.0591	P02768	Serum albumin OS=Homo sapiens GN=ALB	1	auto	0	98	AVMDDFAAFVEK	iTRAQ8plex@N-term; Glu->Arg@11; iTRAQ8plex(K)@12		-0.0596465	1977.04	1978.04	1977.1	1978.1	1	12	1,1,4,248,6	49.4	4.35634	15.8626		2.9337	16.2382		0.830292	23.1061		0.899293	21.9352		1.00566	20.8846		0.732024	22.0645		0.575781	30.5319		113.57	17.62		485.45	16.04		349.04	16.73
1	522.01	96.0591	P02768	Serum albumin OS=Homo sapiens GN=ALB	1	auto	0	98	AVMDDFAAFVEK	No iTRAQ8plex@N-term; iTRAQ8plex(K)@12		0.0402567	1645.87	1646.88	1645.83	1646.84	1	12	2,1,4,263,2	52.4	0.583711	11.8436		0.530062	9.05853		0.986966	6.52391		1.32578	6.06621		0.933552	7.68856		1.01981	5.89027		0.937979	7.46643		333.59	15.27		191.06	20.87		185.24	14.48
1	522.01	96.0591	P02768	Serum albumin OS=Homo sapiens GN=ALB	1	auto	0	97	AVMDDFAAFVEK	iTRAQ8plex@N-term; Oxidation(M)@3; Glu->Gln@11; iTRAQ8plex(K)@12		-0.0270903	1965.02	1966.03	1965.05	1966.06	1	11	2,3,4,372,2	74.2	0.4166	7.89713		0.97661	4.02351		0.801066	4.97357		0.835673	4.44614		0.647214	4.76537		0.449719	5.37416		0.858659	4.26534		545.98	14.07		223.18	16.66		558.59	17.26
1	522.01	96.0591	P02768	Serum albumin OS=Homo sapiens GN=ALB	1	auto	0	96	AVMDDFAAFVEK	Acetyl@N-term; iTRAQ8plex(K)@12		0.0170106	1687.86	1688.87	1687.84	1688.85	1	12	2,2,4,247,3	49.2	0.824723	7.64323		0.651086	10.9912		0.536761	9.96542		0.789371	7.57367		0.972559	6.62538		0.458447	9.91216		0.92381	6.89388		308	14.73		249.24	14.86		210.08	20.79
1	522.01	96.0591	P02768	Serum albumin OS=Homo sapiens GN=ALB	1	auto	0	95	AVMDDFAAFVEK	iTRAQ8plex@N-term; iTRAQ8plex(K)@12		4.07967	1954.12	1955.12	1950.04	1951.05	1	10	2,2,4,315,1	62.8	0.6051	2.99135		0.687216	2.74443		1.01972	2.1509		0.725398	2.66853		0.82318	2.34469		0.706543	2.4763		0.988483	2.2719		1049.44	15.96		623.08	16.05		755.52	17.26
1	522.01	96.0591	P02768	Serum albumin OS=Homo sapiens GN=ALB	1	auto	0	92	AVMDDFAAFVEK	No iTRAQ8plex@N-term; iTRAQ8plex(K)@12		0.0287821	1645.86	1646.87	1645.83	1646.84	1	11	2,1,4,253,2	50.4	0.585656	4.87871		0.385655	6.65279		0.669349	3.96951		0.693296	4.36377		0.654779	4.17509		0.638488	3.81716		0.763958	3.97271		686.02	15.52		394.22	17.04		277.16	17.34
1	522.01	96.0591	P02768	Serum albumin OS=Homo sapiens GN=ALB	1	auto	0	92	AVMDDFAAFVEK	iTRAQ8plex@N-term; Methyl(D)@4; iTRAQ8plex(K)@12		-0.0106925	1964.04	1965.05	1964.05	1965.06	1	10	2,2,4,264,9	52.6	0.751351	3.42093		0.68887	3.44284		0.804699	3.52193		0.784949	3.33355		0.592678	3.64532		0.525352	3.52261		0.843731	3.01731		804.88	16.17		593.38	16.43		580.85	16.24
1	522.01	96.0591	P02768	Serum albumin OS=Homo sapiens GN=ALB	1	auto	0	91	AVMDDFAAFVEK	iTRAQ8plex@N-term; Met->Ser@3; iTRAQ8plex(K)@12		0.044282	1906.07	1907.08	1906.03	1907.04	1	11	2,2,4,263,2	52.4	0.964177	3.96416		0.884303	3.71489		0.546092	5.69418		1.18382	3.38661		0.782477	4.11783		0.866334	3.57525		0.785246	4.26426		604.31	15.55		571.71	17.24		559.83	15
1	522.01	96.0591	P02768	Serum albumin OS=Homo sapiens GN=ALB	1	auto	0	85	AVMDDFAAFVEK	iTRAQ8plex@N-term; Val->Leu@2; iTRAQ8plex(K)@12		-0.0353957	1964.02	1965.03	1964.05	1965.06	1	10	2,3,4,365,1	72.8	0.898129	3.3267		0.894468	3.18463		1.01598	2.9993		1.29412	2.76493		0.648225	4.2249		0.889706	2.93671		0.860046	3.29716		692.87	14.83		610.59	15.55		649.25	15.31
1	522.01	96.0591	P02768	Serum albumin OS=Homo sapiens GN=ALB	1	auto	0	76	AVMDDFAAFVEK	iTRAQ8plex@N-term; Val->Trp@10; iTRAQ8plex(K)@12		0.0308751	2037.08	2038.09	2037.05	2038.06	1	10	2,2,4,278,10	55.4	1.60907	32.3138								1.3571	31.4575					1.75568	28.7238		5.89694	26.5813		55.82	14.49		88.13	16.96		63.24	15.71
1	522.01	96.0591	P02768	Serum albumin OS=Homo sapiens GN=ALB	0	auto - shared MS/MS	0	66	AVMDDFAAFVEK	iTRAQ8plex@N-term; Phe->Val@9; iTRAQ8plex(K)@12		-0.0948604	1901.94	1902.95	1902.04	1903.05	1	10	2,2,4,315,5	62.8	2.2581	10.9713		0.881379	16.5516		1.27659	12.541		1.33932	13.0779		0.842108	15.792		1.30619	12.0278		0.67098	18.5407		144.26	14.25		319.63	15.26		133.2	17.69
1	522.01	96.0591	P02768	Serum albumin OS=Homo sapiens GN=ALB	0	auto - shared MS/MS	0	61	AVMDDFAAFVEK	iTRAQ8plex@N-term; Oxidation(M)@3; Glu->Asp@11; iTRAQ8plex(K)@12		-0.0375123	1951.98	1952.99	1952.02	1953.02	1	10	2,2,4,220,1	43.8	0.748051	2.31993		0.534519	2.81765		0.752205	2.27802		0.873283	2.03507		0.544028	2.72809		0.797274	1.91795		0.925749	2.05208		1087.93	14.31		798.53	15.26		609.2	15.18
1	522.01	96.0591	P02768	Serum albumin OS=Homo sapiens GN=ALB	1	auto	0	61	AVMDDFAAFVEK	iTRAQ8plex@N-term; iTRAQ8plex(K)@12		-1.99593	1948.04	1949.05	1950.04	1951.05	1	9	2,3,4,242,8	48.2	0.767828	5.13111		0.312942	10.7021		0.653703	5.25565		0.856696	4.97078		0.333143	9.36358		0.68814	5.33324		0.873281	4.79731		496.22	15.72		373.85	15.09		162.68	16.63
1	522.01	96.0591	P02768	Serum albumin OS=Homo sapiens GN=ALB	1	auto	0	57	AVMDDFAAFVEK	iTRAQ8plex@N-term; Methyl(D)@5; iTRAQ8plex(K)@12		0.00562047	1964.06	1965.07	1964.05	1965.06	1	9	2,3,4,253,4	50.4	0.723871	2.28116		0.790016	2.08682		0.936675	1.87248		0.801384	2.10093		0.536266	2.62545		0.8113	1.87406		0.828411	2.23712		1189.12	15.36		844.59	15.88		984.14	16.13
1	522.01	96.0591	P02768	Serum albumin OS=Homo sapiens GN=ALB	1	auto	0	42	AVMDDFAAFVEK	Delta:H(2)C(2)@N-term; iTRAQ8plex(K)@12		-0.0043562	1671.84	1672.85	1671.85	1672.86	1	11	2,2,4,308,2	61.4	0.757706	14.4199		0.387378	24.013		0.952718	13.2508		0.912686	11.9948		0.964011	12.011		0.721575	13.491		1.13916	12.0582		187.03	16.57		139.05	15.82		75.9	16.94
1	522.01	96.0591	P02768	Serum albumin OS=Homo sapiens GN=ALB	1	auto	0	41	AVMDDFAAFVEK	iTRAQ8plex@N-term; iTRAQ8plex(K)@12		3.90308	1953.94	1954.95	1950.04	1951.05	1	9	2,3,4,330,3	65.8	0.779509	3.97555		0.78597	3.34276		1.09098	2.8129		1.18451	2.73981		1.85415	2.42568		1.18323	2.59175		0.798323	3.57955		851.61	18.87		651.36	21.5		701.2	17.55
1	522.01	96.0591	P02768	Serum albumin OS=Homo sapiens GN=ALB	1	auto	0	40	AVMDDFAAFVEK	iTRAQ8plex@N-term; Methyl(D)@4; iTRAQ8plex(K)@12		0.000659926	1964.05	1965.06	1964.05	1965.06	1	9	2,2,4,272,4	54.2	0.905511	9.05582		1.21705	7.93783		1.18216	8.29218		1.19876	8.25051		1.1639	7.85321		1.12959	7.62966		5.07798	6.49346		267.69	17.13		237.84	15.24		341.3	16.03
1	522.01	96.0591	P02768	Serum albumin OS=Homo sapiens GN=ALB	1	auto	0	26	AVMDDFAAFVEK	iTRAQ8plex@N-term; Oxidation(M)@3; iTRAQ8plex(K)@12		0.0197837	1966.05	1967.06	1966.03	1967.04	1	8	2,2,4,452,10	90.2				1.21403	29.8381								1.59162	27.193								64.75	14.75		0	6.46		82.35	15.87
1	522.01	96.0591	P02768	Serum albumin OS=Homo sapiens GN=ALB	0	auto - shared MS/MS	0	25	AVMDDFAAFVEK	iTRAQ8plex@N-term; Oxidation(M)@3; Asp->Asn@4; iTRAQ8plex(K)@12		-0.116182	1964.93	1965.94	1965.05	1966.06	1	9	2,2,4,260,1	51.8	0.818022	1.53538		0.826448	1.52127		1.07927	1.18009		1.05204	1.26925		0.882309	1.35313		0.749338	1.34969		1.02513	1.30368		1798.55	16.2		1443.6	17.95		1557.16	19.09
1	522.01	96.0591	P02768	Serum albumin OS=Homo sapiens GN=ALB	1	auto	0	15	AVMDDFAAFVEK	iTRAQ8plex@N-term; Asp->His@5; iTRAQ8plex(K)@12		-0.0480602	1972.02	1973.03	1972.07	1973.08	1	9	2,3,4,418,5	83.4	0.632663	8.54795		0.792159	6.27108		0.5775	7.34712		0.707846	6.56185		0.422555	10.3698		0.571753	6.60471		0.828768	6.31956		383.99	14.79		238.37	18.19		318.66	15.77
1	522.01	96.0591	P02768	Serum albumin OS=Homo sapiens GN=ALB	1	auto	0	13	AVMDDFAAFVEK	Formyl@N-term; Asp->Trp@4; iTRAQ8plex(K)@12		0.139252	1745.02	1746.03	1744.88	1745.89	1	11	2,2,4,309,4	61.6	1.59343	7.12478		0.595251	14.7717		0.426485	14.7502		0.925829	9.15979		0.806967	9.89989		0.471045	13.3406		0.503374	12.8853		254.4	14.8		397.75	16.36		158.64	21.54
1	522.01	96.0591	P02768	Serum albumin OS=Homo sapiens GN=ALB	1	auto	0	11	AVMDDFAAFVEK	iTRAQ8plex@N-term; Asp->Asn@4; Dehydrated(D)@5; iTRAQ8plex(K)@12		-0.110932	1930.93	1931.94	1931.04	1932.05	1	11	1,1,4,250,4	49.8	1.12843	1.03694		0.854119	1.11046		0.932368	1.09438		0.911383	1.09416		0.786227	1.18815		0.779721	1.09085		1.0325	1.06479		2287.56	17.4		2532.82	17.85		2046.85	16.56
1	522.01	96.0591	P02768	Serum albumin OS=Homo sapiens GN=ALB	1	auto	0	9	AVMDDFAAFVEK	iTRAQ8plex@N-term; Cation:K(D)@5; iTRAQ8plex(K)@12		0.0250856	1988.02	1989.03	1987.99	1989	1	9	2,1,4,278,6	55.4	1.82625	12.1262		1.29983	13.5552		2.32643	11.2947		1.34898	13.1367		1.41667	13.0048		1.69387	11.7153		1.81003	12.0942		132.79	13.68		237.95	15.22		180.82	15.93
1	522.01	96.0591	P02768	Serum albumin OS=Homo sapiens GN=ALB	1	auto	0	5	AVMDDFAAFVEK	iTRAQ8plex@N-term; Phe->His@6; iTRAQ8plex(K)@12		-0.198089	1939.83	1940.84	1940.03	1941.04	1	9	2,3,4,270,4	53.8	0.780556	5.51228		1.46468	3.8052		1.0982	4.20992		1.26864	3.96011		1.14274	4.10922		1.19615	4.02759		1.02733	4.62658		474.68	15		363.55	16.42		728.35	15.44
1	522.01	96.0591	P02768	Serum albumin OS=Homo sapiens GN=ALB	0	auto - shared MS/MS	0	3	AVMDDFAAFVEK	iTRAQ8plex@N-term; Ala->Val@8; iTRAQ8plex(K)@12		-0.0875895	1977.98	1978.99	1978.07	1979.08	1	8	2,3,4,260,6	51.8	0.178138	12.4203		0.165614	12.1651		0.217443	9.44209		0.279736	7.20228		0.181709	10.4639		0.204312	8.09572		0.312693	6.70488		773.5	16.26		135.2	16.55		134.2	16.08
1	522.01	96.0591	P02768	Serum albumin OS=Homo sapiens GN=ALB	1	auto	0	2	AVMDDFAAFVEK	iTRAQ8plex@N-term; Asp->Gly@4; iTRAQ8plex(K)@12		0.064061	1892.1	1893.1	1892.03	1893.04	1	8	2,2,4,208,1	41.4	1.77023	3.87418		1.09661	4.55269		1.55379	3.98222		1.19366	4.4097		1.4133	4.09674		0.958606	4.46897		1.47731	4.14525		430.61	14.49		747.95	14.36		494.69	15.17
1	522.01	96.0591	P02768	Serum albumin OS=Homo sapiens GN=ALB	0	auto - shared MS/MS	0	2	AVMDDFAAFVEK	iTRAQ8plex@N-term; Cation:K(D)@5; iTRAQ8plex(K)@12		-0.00493134	1987.99	1989	1987.99	1989	1	8	2,2,4,262,7	52.2	0.638753	22.9067		0.789653	19.579		1.51917	13.9793		1.22968	14.7335		0.527765	24.6543		0.896028	15.2575		1.94483	13.1734		141.7	16.87		88.81	17.38		117.22	18.22
1	522.01	96.0591	P02768	Serum albumin OS=Homo sapiens GN=ALB	1	auto	0	2	AVMDDFAAFVEK	iTRAQ8plex@N-term; Phe->Ser@9; Glu->Asp@11; iTRAQ8plex(K)@12		-0.0497787	1875.94	1876.94	1875.99	1876.99	1	9	2,3,4,277,6	55.2																			9999			0	0.4		39.13	15.65		85.76	16.78
1	522.01	96.0591	P02768	Serum albumin OS=Homo sapiens GN=ALB	0	auto - low confidence	0	0	AVMDDFAAFVEK	iTRAQ8plex@N-term; iTRAQ8plex(K)@12		-0.0014733	1950.04	1951.04	1950.04	1951.05	1	5	1,1,4,316,5	63	0.716281	1.22664		0.829267	1.06261		0.856732	1.03262		0.786004	1.09565		1.02004	0.927952		0.876217	0.953033		0.878886	1.06683		2130.04	14.47		1497.03	15.29		1850.45	15.12
1	522.01	96.0591	P02768	Serum albumin OS=Homo sapiens GN=ALB	0	auto - low confidence	0	0	AVMDDFAAFVEK	iTRAQ8plex@N-term; iTRAQ8plex(K)@12		-0.0031823	1950.04	1951.04	1950.04	1951.05	1	5	1,1,4,363,10	72.4	0.529989	5.91558		0.703394	4.01964		1.03401	3.29262		0.491474	5.46463		0.941104	3.34928		0.702666	3.70324		1.08251	3.33181		617.16	14.91		320.94	17.33		454.77	14.61
1	522.01	96.0591	P02768	Serum albumin OS=Homo sapiens GN=ALB	0	auto - low confidence	0	0	AVMDDFAAFVEK	iTRAQ8plex@N-term; iTRAQ8plex(K)@12		0.00316541	1950.04	1951.05	1950.04	1951.05	1	5	1,1,4,404,3	80.6	0.766863	1.03364		0.81102	0.934124		0.847594	0.916627		1.00667	0.835903		0.826391	0.923494		0.848063	0.837506		1.02539	0.857492		2422.2	14.44		1822.58	15.39		2057.96	14.8
1	522.01	96.0591	P02768	Serum albumin OS=Homo sapiens GN=ALB	0	auto - low confidence	0	0	AVMDDFAAFVEK	iTRAQ8plex@N-term; Oxidation(F)@9; Glu->Ser@11; iTRAQ8plex(K)@12		0.0143885	1924.04	1925.04	1924.02	1925.03	1	7	2,2,4,255,3	50.8	0.871218	7.52718		0.942518	6.84264		0.797612	7.67613		0.677083	8.65589		1.18677	6.06693		0.554006	9.78036		1.90919	5.3835		309.87	14.57		264.89	15.57		305.96	15.21
1	522.01	96.0591	P02768	Serum albumin OS=Homo sapiens GN=ALB	0	auto - low confidence	0	0	AVMDDFAAFVEK	iTRAQ8plex@N-term; Phe->His@9; iTRAQ8plex(K)@12		-0.0839972	1939.94	1940.95	1940.03	1941.04	1	7	2,2,4,277,7	55.2	1.17497	5.66531		0.775454	6.57609		1.51415	4.83622		1.45427	4.94083		0.718827	6.89019		0.844482	5.72478		1.40719	5.05689		362.62	14.83		418.06	16.39		294.58	15.17
1	522.01	96.0591	P02768	Serum albumin OS=Homo sapiens GN=ALB	0	auto - low confidence	0	0	AVMDDFAAFVEK	No iTRAQ8plex@N-term; iTRAQ8plex(K)@12		0.0111477	1645.84	1646.85	1645.83	1646.84	1	4	2,3,4,231,5	46	0.456542	19.5272		0.529114	15.6799		0.212777	40.3618		1.77621	9.11014		1.15332	10.0238		0.715192	11.7195		1.13304	10.9568		207.92	16.64		93.14	16.59		115.25	15.54
1	522.01	96.0591	P02768	Serum albumin OS=Homo sapiens GN=ALB	0	auto - low confidence	0	0	AVMDDFAAFVEK	iTRAQ8plex@N-term; iTRAQ8plex(K)@12		-0.105152	1949.93	1950.94	1950.04	1951.05	1	5	2,3,4,232,3	46.2	1.36269	4.0114		1.29551	3.99657		0.918613	4.72004		1.60329	3.71772		0.996482	4.36909		1.09896	3.90573		1.06423	4.45261		471.79	14.4		630.82	16.42		640.3	16.52
1	522.01	96.0591	P02768	Serum albumin OS=Homo sapiens GN=ALB	0	auto - low confidence	0	0	AVMDDFAAFVEK	iTRAQ8plex@N-term; Ala->Gln@1; Oxidation(M)@3; iTRAQ8plex(K)@12		-0.0123318	2023.04	2024.05	2023.05	2024.06	1	7	2,3,4,266,5	53	0.698035	9.50932		1.04112	6.85014		0.790804	7.87627		0.717179	8.24667		0.970774	7.20216		0.707211	7.97768		2.94944	5.36968		303.6	15.32		207.94	16.76		331.13	15.34
1	522.01	96.0591	P02768	Serum albumin OS=Homo sapiens GN=ALB	0	auto - low confidence	0	0	AVMDDFAAFVEK	iTRAQ8plex@N-term; iTRAQ8plex(K)@12		-7.0596	1942.98	1943.99	1950.04	1951.05	1	12	2,3,4,298,12	59.4	1.04507	3.1096		0.662972	3.97863		0.891528	3.17526		0.867639	3.33516		0.551024	4.40612		0.857003	3.05605		0.603561	4.26221		675.22	14.89		692.39	15.18		468.96	15.53
1	522.01	96.0591	P02768	Serum albumin OS=Homo sapiens GN=ALB	1	auto	0	98	AWAVAR	iTRAQ8plex@N-term		-0.00505896	976.571	977.578	976.576	977.583	1	10	7,1,4,153,4	30.4	0.768403	0.802315		0.832156	0.688052		0.765435	0.727889		1.04404	0.607387		0.742457	0.75409		0.887539	0.595192		0.956785	0.663161		3809.37	16.88		2872.11	19.21		3320.88	17.48
1	522.01	96.0591	P02768	Serum albumin OS=Homo sapiens GN=ALB	1	auto	0	98	AWAVAR	iTRAQ8plex@N-term		-2.0205	974.556	975.563	976.576	977.583	1	10	7,1,4,165,10	32.8	0.802324	19.5369		0.58209	23.53		0.398794	35.2512		0.578262	22.1379		0.672969	19.6846		0.572542	28.1615		0.788353	19.2685		134.52	16.77		105.9	15.93		82.03	16.37
1	522.01	96.0591	P02768	Serum albumin OS=Homo sapiens GN=ALB	1	auto	0	98	AWAVAR	iTRAQ8plex@N-term		-0.0105521	976.566	977.573	976.576	977.583	1	10	7,1,4,178,9	35.4	0.536818	15.737		0.319481	27.4558		0.358419	17.8615		0.79501	12.5587		0.309345	20.8973		0.401588	19.387		0.501013	21.2769		238.7	19.22		125.73	17		79.89	20.97
1	522.01	96.0591	P02768	Serum albumin OS=Homo sapiens GN=ALB	1	auto	0	98	AWAVAR	iTRAQ8plex@N-term		-5.99742	970.579	971.586	976.576	977.583	1	10	7,2,4,167,2	33.2	0.623012	4.12404		0.813587	3.17206		0.826581	2.98189		0.708854	3.36558		0.437637	4.58595		0.674794	2.93234		0.627739	3.53151		839.21	17.14		513.01	18.38		715.27	17.36
1	522.01	96.0591	P02768	Serum albumin OS=Homo sapiens GN=ALB	1	auto	0	98	AWAVAR	iTRAQ8plex@N-term		0.0207804	976.597	977.604	976.576	977.583	1	10	7,3,4,152,6	30.2	0.657007	0.591565		0.63273	0.597893		0.810597	0.50989		0.889469	0.476073		0.619987	0.592609		0.701531	0.486894		0.892289	0.487573		5439.97	17.97		3506.92	17.21		3605.87	17.97
1	522.01	96.0591	P02768	Serum albumin OS=Homo sapiens GN=ALB	1	auto	0	98	AWAVAR	iTRAQ8plex@N-term		-0.0124227	976.564	977.571	976.576	977.583	1	10	7,3,4,179,12	35.6	0.932176	3.70053		0.820697	4.17946		1.15227	3.40352		1.15029	3.34941		0.907774	3.78347		0.836916	3.49314		0.914905	3.86406		686.62	17.76		628.02	16.62		590.33	19.38
1	522.01	96.0591	P02768	Serum albumin OS=Homo sapiens GN=ALB	1	auto	0	98	AWAVAR	iTRAQ8plex@N-term		-3.98739	972.589	973.596	976.576	977.583	1	10	7,3,4,221,1	44	0.772853	3.61483		0.718893	3.90298		0.673289	3.78221		0.882454	3.21303		0.649307	4.15237		0.544962	4.05699		0.565293	4.74322		692.42	14.92		525.08	15.24		521.47	16.97
1	522.01	96.0591	P02768	Serum albumin OS=Homo sapiens GN=ALB	1	auto	0	98	AWAVAR	iTRAQ8plex@N-term		-0.00998125	976.566	977.573	976.576	977.583	1	10	7,3,4,296,2	59	0.780015	2.96819		0.757683	2.56205		1.25209	1.99015		1.22861	1.97005		0.665133	2.86533		0.852644	2.17089		0.922376	2.17115		1062.15	16.09		812.92	20.75		843.08	17.42
1	522.01	96.0591	P02768	Serum albumin OS=Homo sapiens GN=ALB	1	auto	0	97	AWAVAR	iTRAQ8plex@N-term		-0.0028897	976.573	977.581	976.576	977.583	1	10	2,1,4,161,11	32	0.592537	1.70025		0.677054	1.41536		0.837242	1.25164		0.923609	1.22279		0.742485	1.34537		0.645712	1.36548		0.997322	1.21217		1906.21	15.9		1108.27	16.42		1352.04	15.46
1	522.01	96.0591	P02768	Serum albumin OS=Homo sapiens GN=ALB	1	auto	0	97	AWAVAR	iTRAQ8plex@N-term		0.0240117	976.6	977.607	976.576	977.583	1	10	2,2,4,152,11	30.2	0.791418	3.11845		0.645177	3.41751		0.8767	2.88461		0.967929	2.63701		0.741866	3.05853		0.964254	2.57611		1.13327	2.54921		836.13	16.37		649.29	15.76		565.13	15.83
1	522.01	96.0591	P02768	Serum albumin OS=Homo sapiens GN=ALB	1	auto	0	97	AWAVAR	iTRAQ8plex@N-term; Oxidation(W)@2		-0.00765957	992.563	993.571	992.571	993.578	1	10	7,2,4,136,11	27	0.850626	26.1821		0.892339	24.5707		0.813505	20.5928		1.21742	19.5955		1.56296	17.0678		1.10184	17.8266		1.04877	21.6134		118.89	17.72		99.23	21.36		111.14	21.71
1	522.01	96.0591	P02768	Serum albumin OS=Homo sapiens GN=ALB	1	auto	0	97	AWAVAR	iTRAQ8plex@N-term		-0.081525	976.495	977.502	976.576	977.583	1	10	7,2,4,151,9	30	0.726239	0.291789		0.698714	0.29173		0.791698	0.26958		0.942867	0.237637		0.652897	0.301748		0.633698	0.275392		0.979052	0.244423		9925.84	16.94		7073.04	16.74		7265.44	17.19
1	522.01	96.0591	P02768	Serum albumin OS=Homo sapiens GN=ALB	1	auto	0	97	AWAVAR	iTRAQ8plex@N-term		-0.0118229	976.564	977.572	976.576	977.583	1	10	7,2,4,195,12	38.8	0.819172	4.81783		0.456241	8.33599		0.626328	5.48516		0.76402	5.22327		0.538072	6.46875		0.564935	5.12151		0.827484	4.96487		570.72	17.63		458.73	16.96		272.78	21.12
1	522.01	96.0591	P02768	Serum albumin OS=Homo sapiens GN=ALB	0	no quant - weak signal	0	97	AWAVAR	iTRAQ8plex@N-term		-0.00755043	976.569	977.576	976.576	977.583	1	8	7,2,4,422,12	84.2																						0	0		0	0		0	1.98
1	522.01	96.0591	P02768	Serum albumin OS=Homo sapiens GN=ALB	1	auto	0	97	AWAVAR	iTRAQ8plex@N-term; Oxidation(W)@2		-0.0129306	992.558	993.565	992.571	993.578	1	10	7,3,4,179,5	35.6	0.720573	14.9602		0.742894	15.0077		0.724001	13.6605		0.711506	14.1692		0.941777	13.0068		0.940628	11.9941		0.677793	17.3195		202.17	17.68		142.94	17.35		157.34	19.19
1	522.01	96.0591	P02768	Serum albumin OS=Homo sapiens GN=ALB	1	auto	0	96	AWAVAR	iTRAQ8plex@N-term		-1.01237	975.564	976.571	976.576	977.583	1	10	7,2,4,332,1	66.2	0.626455	7.58246		0.887082	4.98193		0.987099	4.93475		1.123	4.79646		0.723084	5.98889		0.707664	5.70726		1.11113	4.81956		450.82	15.46		277.11	18.74		418.95	15.14
1	522.01	96.0591	P02768	Serum albumin OS=Homo sapiens GN=ALB	0	no quant - weak signal	0	95	AWAVAR	iTRAQ8plex@N-term		-0.00664588	976.569	977.577	976.576	977.583	1	9	7,1,4,231,9	46																						75.35	23.82		33.68	18.89		83.16	17.89
1	522.01	96.0591	P02768	Serum albumin OS=Homo sapiens GN=ALB	1	auto	0	95	AWAVAR	iTRAQ8plex@N-term		3.98629	980.562	981.57	976.576	977.583	1	10	7,3,4,281,2	56	0.872153	3.58682		0.833735	3.53369		0.825647	3.58831		0.84317	3.40187		0.454642	5.54878		0.650504	3.85089		0.81581	3.49384		732.11	16.56		626.51	17.44		639.44	17.36
1	522.01	96.0591	P02768	Serum albumin OS=Homo sapiens GN=ALB	1	auto	0	94	AWAVAR	iTRAQ8plex@N-term		-0.0091878	976.567	977.574	976.576	977.583	1	8	7,3,4,405,11	80.8													0.967061	28.8489								87.94	19.89		62.68	15.93		56.79	15.66
1	522.01	96.0591	P02768	Serum albumin OS=Homo sapiens GN=ALB	1	auto	0	91	AWAVAR	iTRAQ8plex@N-term		-0.0135557	976.563	977.57	976.576	977.583	1	10	8,3,4,152,8	30.2	1.08196	23.8387		1.97242	20.1453		1.19483	24.729		0.969161	29.0722		0.849452	25.2036		1.76885	20.6112		1.79087	20.9824		91.69	16.92		97.34	14.69		189.46	15.31
1	522.01	96.0591	P02768	Serum albumin OS=Homo sapiens GN=ALB	1	auto	0	90	AWAVAR	iTRAQ8plex@N-term		-0.0104911	976.566	977.573	976.576	977.583	1	10	7,1,4,188,5	37.4	1.41029	16.1943		0.650239	20.5902		1.26008	15.191		1.74783	13.6597		0.654851	23.4808		0.989033	15.2713		0.627306	22.5123		156.99	19.58		217.24	22.44		106.94	17.52
1	522.01	96.0591	P02768	Serum albumin OS=Homo sapiens GN=ALB	1	auto	0	90	AWAVAR	iTRAQ8plex@N-term		-3.03012	973.546	974.553	976.576	977.583	1	10	7,3,4,151,3	30	0.689882	0.229938		0.681149	0.230491		0.810232	0.200897		0.912318	0.190529		0.620858	0.241075		0.693786	0.199305		0.920793	0.194936		12059.7	15.51		8163.41	15.56		8605.49	16.46
1	522.01	96.0591	P02768	Serum albumin OS=Homo sapiens GN=ALB	0	auto - shared MS/MS	0	85	AWAVAR	iTRAQ8plex@N-term; Trp->Kynurenin(W)@2		-0.00624842	980.565	981.572	980.571	981.578	1	10	7,3,4,141,6	28	1.29238	14.4377		0.923075	15.1291		1.45938	13.4796		1.02394	16.6826		1.00381	15.9117		0.912303	15.1995		1.09471	16.1429		164.61	20		208.74	16.28		159.18	14.35
1	522.01	96.0591	P02768	Serum albumin OS=Homo sapiens GN=ALB	1	auto	0	83	AWAVAR	iTRAQ8plex@N-term; Dioxidation(W)@2		0.0016307	1008.57	1009.58	1008.57	1009.57	1	10	7,2,4,282,3	56.2	0.767377	14.7896		0.294332	31.5784		0.432874	19.9669		0.587059	17.8483		0.332101	35.6516		0.688978	14.7283		0.184414	45.2141		193	19.35		145.32	15.8		59.51	17.82
1	522.01	96.0591	P02768	Serum albumin OS=Homo sapiens GN=ALB	1	auto	0	82	AWAVAR	iTRAQ8plex@N-term; Dioxidation(W)@2		-0.00489359	1008.56	1009.57	1008.57	1009.57	1	10	7,3,4,152,5	30.2	0.836009	6.25284		0.585674	8.71169		1.30489	5.16173		1.13031	5.61306		0.52833	10.1045		0.868756	5.63026		0.866193	6.20735		432.71	19.1		354.95	15.72		265.49	19.94
1	522.01	96.0591	P02768	Serum albumin OS=Homo sapiens GN=ALB	0	auto - shared MS/MS	0	34	AWAVAR	iTRAQ8plex@N-term		0.0275059	976.604	977.611	976.576	977.583	1	7	2,1,4,289,4	57.6	0.707166	25.5869		0.801075	23.1266		1.27184	19.2781		0.775181	22.5401		0.902126	21.1687		0.743812	22.6474		1.02311	20.1482		118.35	19.32		82.12	16.18		99.32	16.27
1	522.01	96.0591	P02768	Serum albumin OS=Homo sapiens GN=ALB	1	auto	0	24	AWAVAR	iTRAQ8plex@N-term		-0.00471307	976.571	977.579	976.576	977.583	1	8	5,2,7,144,2	28.6							2.18016	25.4226		1.91263	26.1465		1.20153	29.6625					1.58845	27.5838		65.74	15.42		66.32	16.8		61.74	22.33
1	522.01	96.0591	P02768	Serum albumin OS=Homo sapiens GN=ALB	0	no quant - weak signal	0	8	AWAVAR	iTRAQ8plex@N-term		-0.0106871	976.565	977.573	976.576	977.583	1	4	6,3,4,142,8	28.2																						0	0.42		41.57	14.73		0	2.62
1	522.01	96.0591	P02768	Serum albumin OS=Homo sapiens GN=ALB	0	auto - shared MS/MS	0	5	AWAVAR	iTRAQ8plex@N-term; Ala->Pro@1		-0.000933287	1002.59	1003.6	1002.59	1003.6	1	8	7,2,4,174,6	34.6	1.33012	8.59388		1.04265	9.13814		0.584514	13.6536		0.765002	10.3828		0.725256	10.6716		0.99906	8.68143		0.635189	16.3375		273.4	19.58		356.82	16.95		298.63	16.95
1	522.01	96.0591	P02768	Serum albumin OS=Homo sapiens GN=ALB	1	auto	0	4	AWAVAR	iTRAQ8plex@N-term		-0.00851915	976.568	977.575	976.576	977.583	1	6	1,1,4,151,1	30	0.361574	33.5709		1.40073	12.8706		1.28215	13.0295		1.12729	13.7539		1.4303	12.4891		0.684396	17.2685		1.62345	12.4733		152.8	16.43		54.21	17.24		224.22	15.86
1	522.01	96.0591	P02768	Serum albumin OS=Homo sapiens GN=ALB	1	auto	0	3	AWAVAR	iTRAQ8plex@N-term		-0.0224626	976.554	977.561	976.576	977.583	1	6	1,3,4,151,4	30	2.69501	35.5146		2.5862	35.5774																	44.96	14.96		118.89	14.76		121.81	15.34
1	522.01	96.0591	P02768	Serum albumin OS=Homo sapiens GN=ALB	1	auto	0	1	AWAVAR	iTRAQ8plex@N-term; Ala->Val@1		-0.0104807	1004.6	1005.6	1004.61	1005.61	1	7	7,2,4,157,3	31.2	0.179092	9.90267		0.183318	8.78735		0.0557244	37.1147		0.147085	11.159		0.168845	10.9049		0.130002	9.63686		0.150683	10.1504		946.76	16.75		166.37	16.21		181.82	15.65
1	522.01	96.0591	P02768	Serum albumin OS=Homo sapiens GN=ALB	0	auto - low confidence	0	0	AWAVAR	iTRAQ8plex@N-term		0.0166997	976.593	977.6	976.576	977.583	1	3	1,2,4,151,4	30	0			0.288575	26.1013		0.406345	19.9591		0.399803	19.534		0.5135	15.7637		0			0.341753	23.7593		196.42	14.79		0	15.75		59.38	14.84
1	522.01	96.0591	P02768	Serum albumin OS=Homo sapiens GN=ALB	0	no quant - weak signal	0	0	AWAVAR	iTRAQ8plex@N-term		-0.00145789	976.575	977.582	976.576	977.583	1	5	7,1,4,418,1	83.4																						0	0		0	0		0	1.42
1	522.01	96.0591	P02768	Serum albumin OS=Homo sapiens GN=ALB	0	auto - low confidence	0	0	AWAVAR	iTRAQ8plex@N-term; Hex(W)@2		0.0490427	1138.68	1139.68	1138.63	1139.64	1	7	7,3,4,157,6	31.2	4.02908	16.8296		1.53431	19.9563		1.05372	22.8699		2.05641	18.3216					0.939016	24.0477		0.644405	29.3206		98.61	16.02		389.84	17.13		158.5	18.37
1	522.01	96.0591	P02768	Serum albumin OS=Homo sapiens GN=ALB	0	auto - low confidence	0	0	AWAVAR	iTRAQ8plex@N-term		0.00403009	976.58	977.587	976.576	977.583	1	5	8,1,4,161,1	32	1.22196	31.207		0.934542	28.4961		1.22203	25.8095		1.15459	27.3972		1.09413	26.612								92.97	21.01		111.47	23.99		91.02	15.8
1	522.01	96.0591	P02768	Serum albumin OS=Homo sapiens GN=ALB	0	auto - low confidence	0	0	AWAVARLSQR	No iTRAQ8plex@N-term	missed R-L@6	-0.0218895	1156.62	1157.63	1156.65	1157.65	1	4	4,3,12,110,4	21.8	0.656795	33.6776		1.17544	21.3139		1.0029	23.886		1.23762	21.0343		2.61213	17.4274		1.34431	19.9135		1.14203	23.5662		87.47	14.32		56.37	16.59		107.71	14.7
1	522.01	96.0591	P02768	Serum albumin OS=Homo sapiens GN=ALB	0	auto - low confidence	0	0	AWAVARLSQR	iTRAQ8plex@N-term	missed R-L@6	-0.0274473	1460.82	1461.83	1460.85	1461.86	1	3	6,1,4,267,1	53.2	1.03827	11.8048		2.209	8.78864		1.28516	10.1208		1.4039	10.1332		1.76903	9.08987		1.43071	9.38126		0.674014	14.6025		181.25	14.52		184.65	16.01		419.44	15.16
1	522.01	96.0591	P02768	Serum albumin OS=Homo sapiens GN=ALB	0	auto - low confidence	0	0	AWAVARLSQR	iTRAQ8plex@N-term	missed R-L@6	-0.0290342	1460.82	1461.83	1460.85	1461.86	1	3	6,1,4,315,1	62.8	1.07761	28.533		2.60632	23.0607		1.21964	26.4078		1.5183	25.4154		1.37807	25.9321		1.44902	23.9826		1.42215	25.8522		83.34	18.32		88.12	16.03		227.55	15.86
1	522.01	96.0591	P02768	Serum albumin OS=Homo sapiens GN=ALB	0	auto - low confidence	0	0	AWAVARLSQR	iTRAQ8plex@N-term	missed R-L@6	-0.0291563	1460.82	1461.83	1460.85	1461.86	1	3	6,1,4,331,1	66	2.75407	42.367		3.71647	41.2586		4.51672	40.5913		4.9223	40.502		5.1142	40.5044		2.93408	41.3272					36.95	14.69		99.85	14.62		143.86	15.87
1	522.01	96.0591	P02768	Serum albumin OS=Homo sapiens GN=ALB	0	auto - low confidence	0	0	AWAVARLSQR	No iTRAQ8plex@N-term	missed R-L@6	0.0403342	1156.69	1157.69	1156.65	1157.65	1	4	6,2,4,121,2	24	1.2857	21.2858		0.871052	23.5371		1.68649	18.5429		0.854787	24.8318		1.62393	18.2165		0.720408	24.6532		0.617158	29.6823		96.93	15.12		122.28	17.71		88.45	15.59
1	522.01	96.0591	P02768	Serum albumin OS=Homo sapiens GN=ALB	1	auto	0	98	CASLQK	iTRAQ8plex@N-term; Methylthio(C)@1; iTRAQ8plex(K)@6		-0.0217366	1302.7	1303.71	1302.72	1303.73	1	10	2,2,4,155,9	30.8	0.676652	3.71531		0.47615	4.55964		0.981896	2.79723		0.819717	3.63082		0.818809	3.35032		0.570836	3.8933		0.72345	3.92102		893.84	18.32		593.45	18.39		445.86	18.16
1	522.01	96.0591	P02768	Serum albumin OS=Homo sapiens GN=ALB	1	auto	0	98	CASLQK	iTRAQ8plex@N-term; Methylthio(C)@1; iTRAQ8plex(K)@6		-0.00292919	1302.72	1303.73	1302.72	1303.73	1	10	7,1,4,158,9	31.4	1.33921	10.9099		0.846724	12.1369		1.32199	10.9547		0.954445	12.0244		1.16012	12.5584		0.987743	11.1875		0.844283	13.9333		239.97	21.98		315.33	18.69		212.86	16.95
1	522.01	96.0591	P02768	Serum albumin OS=Homo sapiens GN=ALB	1	auto	0	98	CASLQK	iTRAQ8plex@N-term; Methylthio(C)@1; iTRAQ8plex(K)@6		-0.0248089	1302.7	1303.71	1302.72	1303.73	1	10	8,1,4,164,9	32.6	0.965863	0.249375		0.872028	0.256671		1.15664	0.247064		1.55262	0.2262		0.631801	0.3327		0.600585	0.302078		0.690569	0.304212		11473	19.67		10873	19.69		10481	20.02
1	522.01	96.0591	P02768	Serum albumin OS=Homo sapiens GN=ALB	1	auto	0	98	CASLQK	iTRAQ8plex@N-term; Methylthio(C)@1; iTRAQ8plex(K)@6		-0.0381154	1302.69	1303.69	1302.72	1303.73	1	10	8,1,4,230,6	45.8	1.0689	7.59934		0.467709	17.8136		0.885413	8.64752		0.886824	7.54057		0.356249	16.3137		0.769284	7.99683		0.580122	9.83921		378.43	20.15		396.9	21.52		185.42	31.52
1	522.01	96.0591	P02768	Serum albumin OS=Homo sapiens GN=ALB	1	auto	0	98	CASLQK	iTRAQ8plex@N-term; Methylthio(C)@1; iTRAQ8plex(K)@6		0.0309806	1302.76	1303.76	1302.72	1303.73	1	10	8,1,4,301,5	60	0.822019	3.7564		0.509956	5.32376		0.77076	3.8172		0.701772	3.85387		0.703384	3.98973		0.724479	3.85324		0.516465	5.47605		912.36	21.34		735.88	21.63		487.41	23.31
1	522.01	96.0591	P02768	Serum albumin OS=Homo sapiens GN=ALB	1	auto	0	98	CASLQK	iTRAQ8plex@N-term; Methylthio(C)@1; iTRAQ8plex(K)@6		0.0456174	1302.77	1303.78	1302.72	1303.73	1	10	8,2,4,242,7	48.2	1.06371	5.59383		1.53542	4.66322		1.26877	4.98705		1.30275	4.68785		1.41403	4.92386		2.34694	4.02703		2.06766	4.45028		488.39	17.89		509.74	21.55		785.58	22.67
1	522.01	96.0591	P02768	Serum albumin OS=Homo sapiens GN=ALB	1	auto	0	98	CASLQK	iTRAQ8plex@N-term; Methylthio(C)@1; iTRAQ8plex(K)@6		0.0494014	1302.77	1303.78	1302.72	1303.73	1	10	8,2,4,269,8	53.6	1.02874	2.08433		0.787084	2.11778		0.816603	2.11936		0.827125	2.00047		0.976941	1.96438		1.02735	1.76079		1.3469	1.76144		1443.48	19.92		1457.05	22.76		1190.22	19.12
1	522.01	96.0591	P02768	Serum albumin OS=Homo sapiens GN=ALB	1	auto	0	98	CASLQK	iTRAQ8plex@N-term; Methylthio(C)@1; iTRAQ8plex(K)@6		-0.0187112	1302.71	1303.71	1302.72	1303.73	1	10	8,3,4,155,12	30.8	0.733006	4.05054		0.927121	2.95482		0.893363	3.1502		0.7203	3.45594		1.36612	2.6471		1.31175	2.45575		1.0552	3.08413		1109.3	22.77		797.84	27.86		1077.41	22.9
1	522.01	96.0591	P02768	Serum albumin OS=Homo sapiens GN=ALB	1	auto	0	97	CASLQK	iTRAQ8plex@N-term; Methylthio(C)@1; iTRAQ8plex(K)@6		-0.0480064	1302.68	1303.68	1302.72	1303.73	1	10	8,2,4,156,12	31	1.36091	0.417471		1.30732	0.43731		1.17608	0.414679		0.831369	0.463267		1.21366	0.384		1.7324	0.347458		1.30558	0.383619		6836.21	20.05		9128.57	27.12		9362.55	30.37
1	522.01	96.0591	P02768	Serum albumin OS=Homo sapiens GN=ALB	1	auto	0	97	CASLQK	iTRAQ8plex@N-term; Methylthio(C)@1; iTRAQ8plex(K)@6		0.0465939	1302.77	1303.78	1302.72	1303.73	1	10	8,2,4,224,12	44.6	0.367248	8.59458		0.566484	4.85291		0.533424	5.37422		0.752733	4.39318		0.627134	4.70691		0.865512	3.74856		0.86955	4.98133		787.55	22.37		283.79	23.02		467.37	18.39
1	522.01	96.0591	P02768	Serum albumin OS=Homo sapiens GN=ALB	1	auto	0	93	CASLQK	iTRAQ8plex@N-term; Methylthio(C)@1; iTRAQ8plex(K)@6		-0.00479517	1302.72	1303.73	1302.72	1303.73	1	9	8,3,4,1,8	0	1.24024	25.386		1.47257	24.314		0.680988	27.8818		0.852104	26.9569		1.66113	22.3325					1.6501	23.4314		126.91	27.08		154.44	21.24		195.78	22.82
1	522.01	96.0591	P02768	Serum albumin OS=Homo sapiens GN=ALB	1	auto	0	86	CASLQK	iTRAQ8plex@N-term; Methylthio(C)@1; iTRAQ8plex(K)@6		-0.997466	1301.73	1302.73	1302.72	1303.73	1	9	5,2,7,148,3	29.4	0.906797	3.38394		0.904138	3.22325		0.987557	2.98281		0.877205	3.22609		0.682195	3.69034		0.738154	3.29808		1.10221	2.95815		693.8	15		617.31	16.07		657.15	15.71
1	522.01	96.0591	P02768	Serum albumin OS=Homo sapiens GN=ALB	1	auto	0	83	CASLQK	iTRAQ8plex@N-term; Methylthio(C)@1; iTRAQ8plex(S)@3; iTRAQ8plex(K)@6		-0.014598	1606.92	1607.92	1606.93	1607.94	1	9	8,3,4,147,11	29.2	1.3389	0.621752		1.09339	0.654041		0.864183	0.736087		0.998696	0.680068		1.61451	0.622194		1.49768	0.607143		1.33951	0.685396		4333.7	21.3		5693.33	21.68		4963.97	21.42
1	522.01	96.0591	P02768	Serum albumin OS=Homo sapiens GN=ALB	1	auto	0	82	CASLQK	iTRAQ8plex@N-term; Methylthio(C)@1; iTRAQ8plex(K)@6		3.0771	1305.8	1306.81	1302.72	1303.73	1	9	8,2,4,166,2	33	0.940769	2.73971		0.892056	2.57927		0.816944	2.72705		1.01226	2.4003		1.14096	2.52175		1.17413	2.24274		1.46919	2.10253		1141.53	19.1		1053.73	22.86		1066.78	20.94
1	522.01	96.0591	P02768	Serum albumin OS=Homo sapiens GN=ALB	1	auto	0	81	CASLQK	iTRAQ8plex@N-term; Methylthio(C)@1; iTRAQ8plex(K)@6		-0.000501524	1302.72	1303.73	1302.72	1303.73	1	8	5,1,7,156,8	31	0.741763	15.8781		0.428656	22.7044		0.65272	14.4874		0.625554	20.3555		0.775271	14.6067		0.421719	20.5039		0.609821	16.5814		179.33	15.1		130.52	17.57		80.53	16.98
1	522.01	96.0591	P02768	Serum albumin OS=Homo sapiens GN=ALB	0	auto - shared MS/MS	0	81	CASLQK	iTRAQ8plex@N-term; Methylthio(C)@1; iTRAQ8plex(K)@6		-0.945916	1301.78	1302.79	1302.72	1303.73	1	9	8,2,4,406,1	81	0.755186	3.02287		0.51066	4.28353		0.564622	3.55647		0.71942	2.79531		0.783903	2.87907		0.851182	2.60679		1.03547	2.77503		1205.98	24.43		893.62	20.05		645.16	24.35
1	522.01	96.0591	P02768	Serum albumin OS=Homo sapiens GN=ALB	0	auto - shared MS/MS	0	57	CASLQK	iTRAQ8plex@N-term; No Methylthio(C)@1; iTRAQ8plex(K)@6		0.0341275	1256.77	1257.78	1256.74	1257.74	1	9	8,1,4,137,5	27.2	0.544755	11.6869		0.51656	9.87214		0.734592	8.13262		0.566119	9.63898		0.515069	10.5528		0.225955	28.9169		0.574095	10.9653		384.46	19.41		205.5	21.66		208.05	17.65
1	522.01	96.0591	P02768	Serum albumin OS=Homo sapiens GN=ALB	1	auto	0	52	CASLQK	iTRAQ8plex@N-term; Methylthio(C)@1; iTRAQ8plex(K)@6		-0.967126	1301.76	1302.77	1302.72	1303.73	1	9	8,1,4,310,2	61.8	0.870177	2.07845		0.605869	2.69941		0.834353	1.96452		0.699214	2.18201		0.65341	2.34741		0.638331	2.26809		0.44868	3.5349		1625.74	21.31		1388.09	22.39		1031.87	24.35
1	522.01	96.0591	P02768	Serum albumin OS=Homo sapiens GN=ALB	1	auto	0	38	CASLQK	iTRAQ8plex@N-term; No Methylthio(C)@1; iTRAQ8plex(K)@6		-0.0273997	1256.71	1257.72	1256.74	1257.74	1	9	8,1,4,164,7	32.6	0.714574	2.3256		0.818444	2.12294		0.687535	2.3935		1.3471	1.90909		0.384834	4.2934		0.565359	2.24226		0.679161	2.45619		1542.44	20.62		1081.47	20.58		1322.49	21.81
1	522.01	96.0591	P02768	Serum albumin OS=Homo sapiens GN=ALB	1	auto	0	23	CASLQK	iTRAQ8plex@N-term; Methylthio(C)@1; iTRAQ8plex(S)@3; iTRAQ8plex(K)@6		-0.0149006	1606.92	1607.92	1606.93	1607.94	1	8	7,1,4,150,11	29.8	1.41676	5.06398		1.07645	5.90599		1.32051	4.98435		1.04133	5.80905		0.959617	5.73644		1.09386	5.36569		0.79993	8.92998		462.36	18.5		642.74	19.95		521.4	22.65
1	522.01	96.0591	P02768	Serum albumin OS=Homo sapiens GN=ALB	1	auto	0	14	CASLQK	iTRAQ8plex@N-term; Methylthio(C)@1; Ser->Trp@3; iTRAQ8plex(K)@6		0.0191862	1401.79	1402.8	1401.77	1402.78	1	9	8,1,4,163,9	32.4	0.852	9.6416		1.00802	9.06429		1.01658	10.1659		1.11699	9.65264		0.685741	10.6078		0.376379	16.4489		1.32929	8.72323		308.57	21.27		257.96	17.39		325.85	19.18
1	522.01	96.0591	P02768	Serum albumin OS=Homo sapiens GN=ALB	1	auto	0	14	CASLQK	iTRAQ8plex@N-term; No Methylthio(C)@1; iTRAQ8plex(K)@6		0.050118	1256.79	1257.8	1256.74	1257.74	1	8	8,2,4,141,6	28	0.470186	12.6943		0.785585	8.5965		0.490543	10.8901		0.775737	8.31452		0.75048	8.45041		0.815208	7.371		0.895074	7.80802		395.32	20.51		182.38	21.13		325.34	22.3
1	522.01	96.0591	P02768	Serum albumin OS=Homo sapiens GN=ALB	1	auto	0	10	CASLQK	iTRAQ8plex@N-term; No Methylthio(C)@1; iTRAQ8plex(K)@6		-0.045581	1256.69	1257.7	1256.74	1257.74	1	9	8,2,4,156,8	31	1.44012	3.52146		1.05448	4.19932		1.02233	3.82745		1.26775	3.47418		1.09617	3.77108		1.99522	3.06953		1.31086	3.77864		727.01	19.79		1027.3	22.95		803.11	25.68
1	522.01	96.0591	P02768	Serum albumin OS=Homo sapiens GN=ALB	1	auto	0	5	CASLQK	iTRAQ8plex@N-term; Methylthio(C)@1; iTRAQ8plex(S)@3; iTRAQ8plex(K)@6		-0.0194808	1606.91	1607.92	1606.93	1607.94	1	7	8,3,4,226,1	45	0.860266	7.4946		0.76522	6.74982		0.950009	6.93306		0.775017	6.78657		1.01893	5.82689		0.791257	6.44274		1.32275	5.84109		429.43	18.75		362.48	22.08		344.25	17.72
1	522.01	96.0591	P02768	Serum albumin OS=Homo sapiens GN=ALB	1	auto	0	4	CASLQK	iTRAQ8plex@N-term; No Methylthio(C)@1; iTRAQ8plex(K)@6		0.0168467	1256.75	1257.76	1256.74	1257.74	1	8	2,1,4,165,7	32.8	1.38615	5.42473		0.638031	9.1265		1.26308	5.73282		1.18399	5.79871		1.09467	7.10094		1.42588	4.91024		1.32047	5.83074		367.07	15.56		499.25	16.9		245.35	19.83
1	522.01	96.0591	P02768	Serum albumin OS=Homo sapiens GN=ALB	1	auto	0	3	CASLQK	iTRAQ8plex@N-term; Methylthio(C)@1; Ser->Trp@3; iTRAQ8plex(K)@6		-0.0747154	1401.7	1402.7	1401.77	1402.78	1	8	8,2,4,154,1	30.6	0.896681	6.73615		1.23145	6.03976		1.37612	6.11644		1.1578	6.06		0.98113	6.9511		0.956082	6.1995		1.28824	5.96108		413.32	19.7		363.65	17.31		533.21	19.78
1	522.01	96.0591	P02768	Serum albumin OS=Homo sapiens GN=ALB	0	auto - low confidence	0	0	CASLQK	iTRAQ8plex@N-term; Methylthio(C)@1; iTRAQ8plex(K)@6		0.00821335	1302.73	1303.74	1302.72	1303.73	1	4	1,3,4,154,5	30.6	1.45681	26.4476		1.4291	24.7658		1.12061	28.5471		2.28304	23.329		1.03232	29.1855		2.07105	22.0588		1.48859	26.5344		76.38	15.84		109.18	17.92		114.35	15.48
1	522.01	96.0591	P02768	Serum albumin OS=Homo sapiens GN=ALB	0	auto - low confidence	0	0	CASLQK	iTRAQ8plex@N-term; No Methylthio(C)@1; iTRAQ8plex(K)@6		0.0502295	1256.79	1257.8	1256.74	1257.74	1	6	3,1,16,123,2	24.4	0.596226	7.95259		0.335189	11.7262		0.727471	6.91144		0.520567	8.00291		0.503529	8.74946		0.354808	10.7083		0.905501	6.02546		393.03	15.1		229.93	16.01		138.01	15.29
1	522.01	96.0591	P02768	Serum albumin OS=Homo sapiens GN=ALB	0	auto - low confidence	0	0	CASLQK	iTRAQ8plex@N-term; No Methylthio(C)@1; iTRAQ8plex(K)@6		-0.00078529	1256.74	1257.74	1256.74	1257.74	1	5	4,3,12,122,3	24.2	0.636691	9.61892		0.21682	23.4053		0.653596	8.30629		0.871301	7.60466		0.290937	19.5228		0.339795	12.2495		0.852222	7.23916		316.94	15.03		198	16.57		71.99	16.5
1	522.01	96.0591	P02768	Serum albumin OS=Homo sapiens GN=ALB	0	auto - low confidence	0	0	CASLQK	iTRAQ8plex@N-term; No Methylthio(C)@1; iTRAQ8plex(S)@3; iTRAQ8plex(K)@6		-0.0157689	1560.93	1561.93	1560.94	1561.95	1	7	8,3,4,123,5	24.4	1.01869	2.54571		0.984946	2.6333		0.689848	2.90117		0.74815	2.79045		0.994442	2.51515		0.849458	2.34801		0.744352	3.14088		1133.85	19.93		1133.33	20.87		1169.94	22.94
1	522.01	96.0591	P02768	Serum albumin OS=Homo sapiens GN=ALB	0	auto - low confidence	0	0	CASLQK	iTRAQ8plex@N-term; Methylthio(C)@1; iTRAQ8plex(S)@3; iTRAQ8plex(K)@6		-0.0111801	1606.92	1607.93	1606.93	1607.94	1	6	8,3,4,282,4	56.2	0.536731	15.5549		1.07989	9.50515		0.978089	10.0469		0.769181	11.3275		0.802286	10.5619		0.715079	11.1865		0.664359	14.3375		262.93	19.65		138.47	18.89		297.45	17.47
1	522.01	96.0591	P02768	Serum albumin OS=Homo sapiens GN=ALB	0	auto - low confidence	0	0	CASLQK	iTRAQ8plex@N-term; Methylthio(C)@1; iTRAQ8plex(S)@3; iTRAQ8plex(K)@6		-0.00324549	1606.93	1607.93	1606.93	1607.94	1	6	8,3,4,313,5	62.4	2.50665	15.3905		0.953743	26.4876		1.11774	18.6001		0.867277	22.2422		1.26902	16.457		1.53204	15.8288		1.0193	18.6618		128	17.72		314.82	21.17		127.89	28.88
1	522.01	96.0591	P02768	Serum albumin OS=Homo sapiens GN=ALB	0	auto - low confidence	0	0	CASLQK	iTRAQ8plex@N-term; Methylthio(C)@1; iTRAQ8plex(S)@3; iTRAQ8plex(K)@6		-0.0136215	1606.92	1607.92	1606.93	1607.94	1	5	8,3,4,327,3	65.2	1.30904	8.65516		1.09671	10.7977		0.885094	12.3639		0.572371	16.2269		1.61163	7.99818		0.895664	9.24076		0.855419	10.6814		266.81	17.25		342.7	19.72		306.54	26.51
1	522.01	96.0591	P02768	Serum albumin OS=Homo sapiens GN=ALB	0	auto - low confidence	0	0	CASLQK	iTRAQ8plex@N-term; Methylthio(C)@1; iTRAQ8plex(S)@3; iTRAQ8plex(K)@6		-0.0111801	1606.92	1607.93	1606.93	1607.94	1	6	8,3,4,355,3	70.8	1.4166	8.94904		0.44749	21.7874		0.809448	11.9556		0.946595	11.4665		1.25844	8.83778		0.711628	12.1636		1.06471	9.38534		256.17	18.35		356.07	19.1		120.09	24.71
1	522.01	96.0591	P02768	Serum albumin OS=Homo sapiens GN=ALB	0	auto - low confidence	0	0	CASLQKFGER	iTRAQ8plex@N-term; Methylthio(C)@1; iTRAQ8plex(K)@6	missed K-F@6	-0.0225809	1791.94	1792.94	1791.96	1792.97	1	4	8,1,4,199,5	39.6	1.81053	21.6301		1.04746	25.361		1.68228	21.4355		1.52782	23.0365					1.16016	22.0104		1.50047	21.91		93.51	17.74		166.12	17.26		102.61	17.27
1	522.01	96.0591	P02768	Serum albumin OS=Homo sapiens GN=ALB	1	auto	0	99	CCAAADPHE	iTRAQ8plex@N-term; Methylthio(C)@1; Methylthio(C)@2	cleaved E-C@C-term	0.00117019	1311.5	1312.51	1311.5	1312.51	1	11	1,3,4,170,12	33.8				1.57197	26.6516											1.33123	26.6989					67.1	15.08		65.22	15.59		110.5	15.83
1	522.01	96.0591	P02768	Serum albumin OS=Homo sapiens GN=ALB	1	auto	0	99	CCAAADPHE	iTRAQ8plex@N-term; Methylthio(C)@1; Methylthio(C)@2	cleaved E-C@C-term	-0.0731418	1311.43	1312.44	1311.5	1312.51	1	14	4,2,12,167,5	33.2	0.862874	12.7463		1.1715	10.4409		0.818616	13.108		0.584828	15.575		0.453387	26.5187		0.484952	17.6196		0.287584	40.5374		179.66	14.32		152.11	15.13		220.49	14.87
1	522.01	96.0591	P02768	Serum albumin OS=Homo sapiens GN=ALB	1	auto	0	99	CCAAADPHECYAK	iTRAQ8plex@N-term; Methylthio(C)@1; Methylthio(C)@2; Methylthio(C)@10; iTRAQ8plex(K)@13		0.0166428	2126.92	2127.92	2126.9	2127.91	1	21	2,1,4,208,9	41.4	0.94978	2.24305		1.04569	2.01144		0.847839	2.30284		1.0478	2.06413		0.765159	2.35408		0.742522	2.35227		0.872767	2.484		1129.53	17.38		1052.64	17.18		1237.36	16.03
1	522.01	96.0591	P02768	Serum albumin OS=Homo sapiens GN=ALB	1	auto	0	99	CCAAADPHECYAK	iTRAQ8plex@N-term; Methylthio(C)@1; Methylthio(C)@2; Methylthio(C)@10; iTRAQ8plex(K)@13		-0.0707201	2126.83	2127.84	2126.9	2127.91	1	19	2,2,4,196,11	39	1.5467	7.63492		1.03231	8.33196		1.64067	7.44675		2.21987	6.54871		1.28759	7.51916		1.41838	6.89871		1.20006	8.186		248.52	14.59		377.16	18.41		268.76	15.89
1	522.01	96.0591	P02768	Serum albumin OS=Homo sapiens GN=ALB	1	auto	0	99	CCAAADPHECYAK	iTRAQ8plex@N-term; Methylthio(C)@1; Methylthio(C)@2; Methylthio(C)@10; iTRAQ8plex(K)@13		-1.0594	2125.84	2126.85	2126.9	2127.91	1	16	3,1,16,193,6	38.4	0.931612	1.90759		0.869166	1.93591		0.650114	2.325		0.814212	1.98965		0.667874	2.15598		0.650081	2.26236		0.74199	2.17026		1193.14	15.17		1090.65	15.51		1086.4	15.86
1	522.01	96.0591	P02768	Serum albumin OS=Homo sapiens GN=ALB	1	auto	0	99	CCAAADPHECYAK	iTRAQ8plex@N-term; Methylthio(C)@1; Methylthio(C)@2; Methylthio(C)@10; iTRAQ8plex(K)@13		-0.00064669	2126.9	2127.91	2126.9	2127.91	1	20	4,1,12,210,8	41.8	1.8066	7.98733		1.16509	8.96949		0.718828	10.8786		1.48186	8.3954		0.924905	9.66051		0.661384	10.548		0.816379	10.9735		243.71	17.4		432.01	15.47		297.46	16.15
1	522.01	96.0591	P02768	Serum albumin OS=Homo sapiens GN=ALB	1	auto	0	99	CCAAADPHECYAK	iTRAQ8plex@N-term; Methylthio(C)@1; Methylthio(C)@2; Methylthio(C)@10; iTRAQ8plex(K)@13		0.00692976	2126.91	2127.91	2126.9	2127.91	1	22	4,2,12,194,9	38.6	0.703247	3.39543		0.763895	3.14799		0.536097	3.77775		0.671917	3.174		0.558936	3.81923		0.401521	4.32237		0.64999	3.80911		818.85	15.32		565.03	16.01		655.29	16.59
1	522.01	96.0591	P02768	Serum albumin OS=Homo sapiens GN=ALB	1	auto	0	99	CCAAADPHECYAK	iTRAQ8plex@N-term; Methylthio(C)@1; No Methylthio(C)@2; Methylthio(C)@10; iTRAQ8plex(K)@13		-0.00510892	2080.91	2081.91	2080.91	2081.92	1	16	4,3,12,193,6	38.4	1.00858	4.37451		0.631028	5.17024		0.994478	3.78444		1.28127	3.38606		0.772263	4.60708		0.758276	4.03422		0.968393	4.09727		574.24	15.4		568.28	19.64		379.61	16.78
1	522.01	96.0591	P02768	Serum albumin OS=Homo sapiens GN=ALB	1	auto	0	99	CCAAADPHECYAK	iTRAQ8plex@N-term; Methylthio(C)@1; Methylthio(C)@2; Methylthio(C)@10; iTRAQ8plex(K)@13		-0.00777216	2126.89	2127.9	2126.9	2127.91	1	22	4,3,12,193,8	38.4	1.02053	0.655632		0.780806	0.78011		0.647018	0.847731		1.00145	0.636472		0.69891	0.817906		0.707231	0.729244		0.79444	0.789319		3502.81	16.25		3507.52	16.25		2865.2	17.97
1	522.01	96.0591	P02768	Serum albumin OS=Homo sapiens GN=ALB	1	auto	0	99	CCAAADPHECYAK	iTRAQ8plex@N-term; Methylthio(C)@1; Methylthio(C)@2; Methylthio(C)@10; iTRAQ8plex(K)@13		-3.01415	2123.89	2124.89	2126.9	2127.91	1	17	4,3,12,250,3	49.8	1.07173	2.32512		0.818703	2.61953		0.825189	2.55403		0.93731	2.35502		0.837831	2.54962		0.703724	2.63642		0.891122	2.50377		899.62	14.87		946.03	15.47		771.58	15.68
1	522.01	96.0591	P02768	Serum albumin OS=Homo sapiens GN=ALB	1	auto	0	99	CCAAADPHECYAK	iTRAQ8plex@N-term; Methylthio(C)@1; Methylthio(C)@2; Methylthio(C)@10; iTRAQ8plex(K)@13		-0.990692	2125.91	2126.92	2126.9	2127.91	1	17	4,3,12,251,10	50	1.30472	4.2467		1.32701	4.0806		1.01752	4.78577		1.59424	3.87242		0.802179	5.7392		0.971351	4.29201		0.996143	5.01999		448.44	14.51		574.09	15.79		623.41	15.5
1	522.01	96.0591	P02768	Serum albumin OS=Homo sapiens GN=ALB	1	auto	0	99	CCAAADPHECYAK	iTRAQ8plex@N-term; Methylthio(C)@1; Methylthio(C)@2; Methylthio(C)@10; iTRAQ8plex(K)@13		-0.00215688	2126.9	2127.91	2126.9	2127.91	1	17	4,3,12,252,12	50.2	0.744233	14.0995		1.29106	9.90167		0.734767	13.2309		1.02177	10.7923		0.725937	13.6396		0.707161	12.7035		0.990779	11.454		187.54	14.24		136.95	16.27		253.65	16.12
1	522.01	96.0591	P02768	Serum albumin OS=Homo sapiens GN=ALB	1	auto	0	99	CCAAADPHECYAK	iTRAQ8plex@N-term; Methylthio(C)@1; Methylthio(C)@2; Methylthio(C)@10; iTRAQ8plex(K)@13		-0.99533	2125.9	2126.91	2126.9	2127.91	1	16	4,3,12,263,10	52.4	1.11409	7.7262		1.28881	6.67829		1.16346	6.92847		1.33121	6.62301		1.07617	7.50082		0.560587	9.85799		0.674035	10.2809		277.93	14.74		303.82	17.07		375.25	15.23
1	522.01	96.0591	P02768	Serum albumin OS=Homo sapiens GN=ALB	1	auto	0	99	CCAAADPHECYAK	iTRAQ8plex@N-term; Methylthio(C)@1; Methylthio(C)@2; Methylthio(C)@10; iTRAQ8plex(K)@13		0.00101698	2126.9	2127.91	2126.9	2127.91	1	17	4,3,12,265,12	52.8	0.612653	32.0358		0.623431	25.1121		0.987077	16.2502		1.92351	13.533		1.00019	16.5632		0.544817	22.8511		0.434216	32.1328		123.15	14.98		74.03	21.94		80.43	17.67
1	522.01	96.0591	P02768	Serum albumin OS=Homo sapiens GN=ALB	1	auto	0	99	CCAAADPHECYAK	iTRAQ8plex@N-term; Methylthio(C)@1; Methylthio(C)@2; Methylthio(C)@10; iTRAQ8plex(K)@13		-0.00240102	2126.9	2127.91	2126.9	2127.91	1	19	4,3,12,313,10	62.4	0.566724	18.6617		0.698018	14.7406		0.191914	47.1494		0.425765	22.9484		0.512104	17.5967		0.601919	14.674		0.930962	12.4752		176.74	15.43		98.28	16.21		129.24	15.35
1	522.01	96.0591	P02768	Serum albumin OS=Homo sapiens GN=ALB	1	auto	0	99	CCAAADPHECYAK	iTRAQ8plex@N-term; Methylthio(C)@1; Methylthio(C)@2; Methylthio(C)@10; iTRAQ8plex(K)@13		-0.996795	2125.9	2126.91	2126.9	2127.91	1	17	4,3,12,318,4	63.4	0.924066	6.91845		1.07959	6.13563		0.708677	7.8704		0.888729	7.08294		0.759705	7.80254		0.637897	7.26673		0.893889	6.88761		336	15.93		304.65	15.35		380.01	14.8
1	522.01	96.0591	P02768	Serum albumin OS=Homo sapiens GN=ALB	1	auto	0	99	CCAAADPHECYAK	iTRAQ8plex@N-term; Methylthio(C)@1; Methylthio(C)@2; Methylthio(C)@10; iTRAQ8plex(K)@13		0.00370255	2126.9	2127.91	2126.9	2127.91	1	18	4,3,12,330,11	65.8	0.592484	27.0749		1.07285	18.0444		0.562997	26.3332		1.01685	18.2823		1.29917	17.2717		0.481905	30.2952		0.577001	26.1934		117.09	16.06		68.07	15.89		131.6	15.43
1	522.01	96.0591	P02768	Serum albumin OS=Homo sapiens GN=ALB	1	auto	0	99	CCAAADPHECYAK	iTRAQ8plex@N-term; Methylthio(C)@1; Methylthio(C)@2; Methylthio(C)@10; iTRAQ8plex(K)@13		-0.997039	2125.9	2126.91	2126.9	2127.91	1	17	4,3,12,331,4	66	0.849124	3.55843		0.874782	3.33557		0.656265	3.98777		1.15811	2.85181		0.689353	3.74914		0.775845	3.16038		0.823715	3.66762		686.42	14.94		571.9	16.1		629.05	15.9
1	522.01	96.0591	P02768	Serum albumin OS=Homo sapiens GN=ALB	1	auto	0	99	CCAAADPHECYAK	iTRAQ8plex@N-term; No Methylthio(C)@1; Methylthio(C)@2; Methylthio(C)@10; iTRAQ8plex(K)@13		0.0080748	2080.92	2081.93	2080.91	2081.92	1	17	4,3,12,342,5	68.2	3.29732	43.9411		2.754	44.5516														3.07223	44.7606		38.03	16.13		123.04	14.13		109.72	14.96
1	522.01	96.0591	P02768	Serum albumin OS=Homo sapiens GN=ALB	1	auto	0	99	CCAAADPHECYAK	iTRAQ8plex@N-term; Methylthio(C)@1; Methylthio(C)@2; Methylthio(C)@10; iTRAQ8plex(K)@13		0.00443498	2126.9	2127.91	2126.9	2127.91	1	20	4,3,12,342,6	68.2	0.614299	16.5152		1.20835	10.7356		0.860348	13.195		0.319281	27.7032		1.17194	10.9356		0.20828	29.923		0.650835	19.0694		177.27	15.15		106.85	15.1		224.4	14.58
1	522.01	96.0591	P02768	Serum albumin OS=Homo sapiens GN=ALB	1	auto	0	99	CCAAADPHECYAK	iTRAQ8plex@N-term; Methylthio(C)@1; Methylthio(C)@2; Methylthio(C)@10; iTRAQ8plex(K)@13		-1.00168	2125.9	2126.91	2126.9	2127.91	1	16	4,3,12,352,4	70.2	1.28022	6.56651		0.572349	9.995		1.02409	6.77794		1.16081	6.47955		1.04359	6.73967		1.24912	6.13522		0.898514	7.7245		304.89	15.42		382.99	16.04		182.81	15.76
1	522.01	96.0591	P02768	Serum albumin OS=Homo sapiens GN=ALB	1	auto	0	99	CCAAADPHECYAK	iTRAQ8plex@N-term; Methylthio(C)@1; Methylthio(C)@2; Methylthio(C)@10; iTRAQ8plex(K)@13		-1.00632	2125.89	2126.9	2126.9	2127.91	1	17	4,3,12,356,1	71	2.14582	14.4211		1.42312	15.522		0.544519	24.4391		1.34937	15.7129		0.92769	18.7979		1.02517	16.5778		1.58768	15.1516		130.73	17.39		275.25	15.33		194.9	15.59
1	522.01	96.0591	P02768	Serum albumin OS=Homo sapiens GN=ALB	1	auto	0	99	CCAAADPHECYAK	iTRAQ8plex@N-term; Methylthio(C)@1; Methylthio(C)@2; Methylthio(C)@10; iTRAQ8plex(K)@13		-1.00778	2125.89	2126.9	2126.9	2127.91	1	17	4,3,12,371,3	74	1.15124	7.17343		1.11803	7.02784		0.946991	7.85406		0.997941	7.66099		0.965636	8.44829		0.518508	10.5735		0.962041	7.82056		277.32	14.86		313.26	14.94		324.81	14.77
1	522.01	96.0591	P02768	Serum albumin OS=Homo sapiens GN=ALB	1	auto	0	99	CCAAADPHECYAK	iTRAQ8plex@N-term; Methylthio(C)@1; Methylthio(C)@2; Methylthio(C)@10; iTRAQ8plex(K)@13		0.00174941	2126.9	2127.91	2126.9	2127.91	1	22	4,3,12,393,4	78.4	1.18996	8.36458		0.971055	9.0786		0.640547	10.8706		1.80139	7.06792		1.23915	8.06384		0.63494	10.5762		1.11075	8.88855		260.46	16.69		304.11	16.35		264.96	17.04
1	522.01	96.0591	P02768	Serum albumin OS=Homo sapiens GN=ALB	1	auto	0	99	CCAAADPHECYAK	iTRAQ8plex@N-term; Methylthio(C)@1; Methylthio(C)@2; Methylthio(C)@10; iTRAQ8plex(K)@13		0.00126113	2126.9	2127.91	2126.9	2127.91	1	19	4,3,12,404,4	80.6	1.08729	20.1717		0.917078	20.1022		0.833652	20.8855		0.759864	30.6652		0.411804	34.4225		1.01354	17.6218		0.812054	20.7819		113.83	15.4		121.44	18.17		109.36	16.26
1	522.01	96.0591	P02768	Serum albumin OS=Homo sapiens GN=ALB	1	auto	0	99	CCAAADPHECYAK	iTRAQ8plex@N-term; Methylthio(C)@1; Methylthio(C)@2; Methylthio(C)@10; iTRAQ8plex(K)@13		0.00321427	2126.9	2127.91	2126.9	2127.91	1	19	4,3,12,458,7	91.4	0.834592	17.9505		0.498667	22.7672		0.407792	26.2547		0.207907	52.6121		0.502573	22.2734		0.394095	30.4392		0.544128	22.3543		144.62	16.81		118.43	16.2		75.55	14.79
1	522.01	96.0591	P02768	Serum albumin OS=Homo sapiens GN=ALB	0	no quant - weak signal	0	99	CCAAADPHECYAK	iTRAQ8plex@N-term; Methylthio(C)@1; Methylthio(C)@2; Methylthio(C)@10; iTRAQ8plex(K)@13		-0.000447875	2126.9	2127.91	2126.9	2127.91	1	15	4,3,12,475,2	94.8																						42.63	15.43		40.73	15.85		0	2.65
1	522.01	96.0591	P02768	Serum albumin OS=Homo sapiens GN=ALB	1	auto	0	99	CCAAADPHECYAK	iTRAQ8plex@N-term; Methylthio(C)@1; Methylthio(C)@2; Methylthio(C)@10; iTRAQ8plex(K)@13		-0.0149509	2126.89	2127.89	2126.9	2127.91	1	19	5,1,7,202,10	40.2	0.96157	9.40062		0.732427	10.7998		0.522935	14.5256		0.450504	16.018		0.510101	13.6748		0.504731	13.6046		0.458238	15.8703		233.08	14.77		219.91	15.27		178.84	15.64
1	522.01	96.0591	P02768	Serum albumin OS=Homo sapiens GN=ALB	1	auto	0	99	CCAAADPHECYAK	iTRAQ8plex@N-term; Methylthio(C)@1; Methylthio(C)@2; Methylthio(C)@10; iTRAQ8plex(K)@13		-0.00387211	2126.9	2127.9	2126.9	2127.91	1	18	5,2,7,191,12	38	0.922454	6.40222		0.865976	5.84497		0.719598	6.40963		0.733743	6.53718		0.903441	5.48186		0.811979	5.56425		0.968059	6.01774		389.21	14.97		352.28	18.03		353.09	15.54
1	522.01	96.0591	P02768	Serum albumin OS=Homo sapiens GN=ALB	1	auto	0	99	CCAAADPHECYAK	iTRAQ8plex@N-term; Methylthio(C)@1; Methylthio(C)@2; No Methylthio(C)@10; Tyr->Glu@11; iTRAQ8plex(K)@13		0.0246197	2046.92	2047.92	2046.89	2047.9	1	17	5,3,7,163,11	32.4	1.88235	5.93908		1.56365	6.09963		1.24154	6.80678		1.09314	7.25347		1.58728	5.99665		1.21821	6.32535		1.00101	7.61637		288.24	14.99		532.37	15.27		472.16	15.05
1	522.01	96.0591	P02768	Serum albumin OS=Homo sapiens GN=ALB	1	auto	0	99	CCAAADPHECYAK	iTRAQ8plex@N-term; Methylthio(C)@1; Methylthio(C)@2; Methylthio(C)@10; iTRAQ8plex(Y)@11; iTRAQ8plex(K)@13		-0.0393729	2431.07	2432.07	2431.11	2432.11	1	20	5,3,7,179,7	35.6	1.2169	2.68039		0.748557	3.54153		0.808687	3.28389		0.616236	4.17039		0.80382	3.29479		0.670037	3.28793		0.610398	4.48867		704.92	14.44		841.69	14.55		552.79	15.97
1	522.01	96.0591	P02768	Serum albumin OS=Homo sapiens GN=ALB	1	auto	0	99	CCAAADPHECYAK	iTRAQ8plex@N-term; No Methylthio(C)@1; Cys->Thr@2; Methylthio(C)@10; iTRAQ8plex(K)@13		-0.0385747	2032.92	2033.93	2032.96	2033.97	1	18	6,1,4,144,10	28.6	1.14887	6.4554		0.85331	7.29999		1.32908	6.03601		1.24747	6.26264		0.605336	10.1425		0.85127	6.6945		1.51594	5.81739		325.91	16		367.39	15.4		291.34	15.74
1	522.01	96.0591	P02768	Serum albumin OS=Homo sapiens GN=ALB	1	auto	0	99	CCAAADPHECYAK	iTRAQ8plex@N-term; Methylthio(C)@1; Methylthio(C)@2; Methylthio(C)@10; iTRAQ8plex(Y)@11; iTRAQ8plex(K)@13		-0.00219001	2431.1	2432.11	2431.11	2432.11	1	20	6,1,4,173,12	34.4	1.34925	1.4025		1.24246	1.3984		0.712025	1.86541		1.07707	1.48104		0.777859	1.77031		0.74025	1.68527		0.70424	1.97858		1432.1	15.81		1895.94	16.4		1864.03	16
1	522.01	96.0591	P02768	Serum albumin OS=Homo sapiens GN=ALB	1	auto	0	99	CCAAADPHECYAK	iTRAQ8plex@N-term; Methylthio(C)@1; Methylthio(C)@2; Methylthio(C)@10; iTRAQ8plex(Y)@11; iTRAQ8plex(K)@13		0.028572	2431.13	2432.14	2431.11	2432.11	1	20	6,1,4,181,10	36	0.739609	2.96797		0.717435	2.8652		0.882663	2.58929		0.893903	2.5502		0.887584	2.52343		0.725151	2.57236		0.457808	4.04335		896.12	15.49		650.32	15.69		673.51	15.39
1	522.01	96.0591	P02768	Serum albumin OS=Homo sapiens GN=ALB	1	auto	0	99	CCAAADPHECYAK	iTRAQ8plex@N-term; Methylthio(C)@1; No Methylthio(C)@2; Methylthio(C)@10; iTRAQ8plex(K)@13		0.00718857	2080.92	2081.93	2080.91	2081.92	1	16	6,1,4,188,11	37.4	0.936014	4.71907		0.785881	4.92976		0.866165	4.90325		0.74696	5.34293		0.954348	4.58143		0.637909	5.39186		0.952525	4.9238		471.56	14.68		433.09	15.36		388.23	14.84
1	522.01	96.0591	P02768	Serum albumin OS=Homo sapiens GN=ALB	1	auto	0	99	CCAAADPHECYAK	iTRAQ8plex@N-term; Methylthio(C)@1; Methylthio(C)@2; Methylthio(C)@10; iTRAQ8plex(K)@13		0.00503825	2126.91	2127.91	2126.9	2127.91	1	23	6,1,4,188,12	37.4	0.982987	1.82506		1.00043	1.71706		0.89629	1.81243		0.959271	1.72624		0.96264	1.67674		0.734155	1.807		0.983906	1.73589		1277.55	15.65		1232.21	16.67		1338.94	16.11
1	522.01	96.0591	P02768	Serum albumin OS=Homo sapiens GN=ALB	1	auto	0	99	CCAAADPHECYAK	iTRAQ8plex@N-term; Methylthio(C)@1; Methylthio(C)@2; Methylthio(C)@10; iTRAQ8plex(Y)@11; iTRAQ8plex(K)@13		0.0109541	2431.12	2432.12	2431.11	2432.11	1	20	6,2,4,177,6	35.2	1.2475	2.10082		0.992252	2.27389		0.985033	2.26213		1.00682	2.26248		0.94572	2.27129		0.840427	2.2386		0.814421	2.48925		988.26	16.3		1209.68	15.74		1027.28	16.08
1	522.01	96.0591	P02768	Serum albumin OS=Homo sapiens GN=ALB	1	auto	0	99	CCAAADPHECYAK	iTRAQ8plex@N-term; Methylthio(C)@1; Methylthio(C)@2; Methylthio(C)@10; iTRAQ8plex(K)@13		-0.00467775	2126.9	2127.9	2126.9	2127.91	1	19	7,3,4,196,1	39	0.57555	13.107		0.630856	10.4103		0.556543	10.9732		0.691399	10.1584		0.11858	39.1293		0.656611	10.5878		0.79302	10.5347		333.22	21.56		188.18	21.45		220.22	17.96
1	522.01	96.0591	P02768	Serum albumin OS=Homo sapiens GN=ALB	1	auto	0	99	CCAAADPHECYAK	iTRAQ8plex@N-term; No Methylthio(C)@1; Methylthio(C)@2; Methylthio(C)@10; iTRAQ8plex(K)@13		-0.0966045	2080.82	2081.82	2080.91	2081.92	1	12	3,1,16,194,9	38.6	1.20608	20.7351		0.773856	23.5713		0.919779	21.2168		0.67248	27.7107		0.99662	21.4387		0.53787	33.5252		0.978517	21.6635		106.81	17.02		126.4	16.77		86.59	15.04
1	522.01	96.0591	P02768	Serum albumin OS=Homo sapiens GN=ALB	1	auto	0	99	CCAAADPHECYAK	iTRAQ8plex@N-term; Methylthio(C)@1; Methylthio(C)@2; Methylthio(C)@10; iTRAQ8plex(K)@13		0.0504671	2126.95	2127.96	2126.9	2127.91	1	10	3,1,16,306,3	61																						53.78	14.31		67.49	16.94		75.34	14.89
1	522.01	96.0591	P02768	Serum albumin OS=Homo sapiens GN=ALB	1	auto	0	99	CCAAADPHECYAK	iTRAQ8plex@N-term; Methylthio(C)@1; Methylthio(C)@2; Methylthio(C)@10; iTRAQ8plex(K)@13		-0.055995	2126.84	2127.85	2126.9	2127.91	1	14	3,2,16,191,1	38	1.09818	13.0898		2.01331	9.19524		1.21165	10.9823		1.06935	12.3227		0.941624	12.3776		1.59869	9.4939		1.16859	11.6446		173.08	14.34		186.5	18.9		365.05	14.56
1	522.01	96.0591	P02768	Serum albumin OS=Homo sapiens GN=ALB	1	auto	0	99	CCAAADPHECYAK	iTRAQ8plex@N-term; Methylthio(C)@1; No Methylthio(C)@2; Methylthio(C)@10; iTRAQ8plex(K)@13		0.00049083	2080.91	2081.92	2080.91	2081.92	1	13	4,1,12,210,4	41.8	1.09443	10.4869		0.70285	13.3035		0.626812	14.2263		0.774151	12.4286		0.962883	10.6875		0.667136	12.8556		0.377848	20.9076		203.91	15.64		218.97	15.66		150.14	16.32
1	522.01	96.0591	P02768	Serum albumin OS=Homo sapiens GN=ALB	1	auto	0	99	CCAAADPHECYAK	iTRAQ8plex@N-term; Methylthio(C)@1; No Methylthio(C)@2; Methylthio(C)@10; iTRAQ8plex(K)@13		0.0108083	2080.92	2081.93	2080.91	2081.92	1	15	4,2,12,194,7	38.6	1.19355	8.81035		1.73058	7.30601		0.864	10.2448		0.995033	8.79786		0.541431	14.7793		0.923136	8.92302		0.962269	9.56826		230.43	14.34		269.86	16.83		417.76	15.99
1	522.01	96.0591	P02768	Serum albumin OS=Homo sapiens GN=ALB	1	auto	0	99	CCAAADPHECYAK	iTRAQ8plex@N-term; Methylthio(C)@1; No Methylthio(C)@2; Methylthio(C)@10; iTRAQ8plex(K)@13		-0.00242335	2080.91	2081.92	2080.91	2081.92	1	14	4,3,12,252,10	50.2	2.15618	22.5713		1.36919	25.1304		3.04924	20.8166		1.52142	27.3217		1.73353	23.1507		1.03835	27.2593		1.57962	26.3969		66.58	13.1		140.86	15.58		95.5	14.93
1	522.01	96.0591	P02768	Serum albumin OS=Homo sapiens GN=ALB	1	auto	0	99	CCAAADPHECYAK	iTRAQ8plex@N-term; Methylthio(C)@1; Methylthio(C)@2; Methylthio(C)@10; iTRAQ8plex(K)@13		-2.01292	2124.89	2125.89	2126.9	2127.91	1	13	4,3,12,287,1	57.2	0.981587	2.30035		0.983714	2.23617		0.706987	2.68811		0.980687	2.21951		0.853375	2.38698		0.645051	2.67671		0.620818	3.23608		910.66	14.01		877.09	15		938.47	15.23
1	522.01	96.0591	P02768	Serum albumin OS=Homo sapiens GN=ALB	1	auto	0	99	CCAAADPHECYAK	iTRAQ8plex@N-term; No Methylthio(C)@1; Methylthio(C)@2; Methylthio(C)@10; iTRAQ8plex(K)@13		0.00563337	2080.92	2081.93	2080.91	2081.92	1	12	4,3,12,308,5	61.4	2.91589	31.6358					3.69119	30.6764					3.00738	31.0912					2.51227	31.9717		49.74	14.74		142.31	15.76		71.92	20.09
1	522.01	96.0591	P02768	Serum albumin OS=Homo sapiens GN=ALB	1	auto	0	99	CCAAADPHECYAK	iTRAQ8plex@N-term; Methylthio(C)@1; Methylthio(C)@2; Methylthio(C)@10; iTRAQ8plex(K)@13		0.00199355	2126.9	2127.91	2126.9	2127.91	1	15	4,3,12,308,10	61.4	0.466708	39.9403		0.682003	22.7754					0.413395	31.7388		0.545689	29.6034		0.453654	31.3423					111.02	14.93		50.84	19.12		79.32	14.58
1	522.01	96.0591	P02768	Serum albumin OS=Homo sapiens GN=ALB	1	auto	0	99	CCAAADPHECYAK	iTRAQ8plex@N-term; No Methylthio(C)@1; Methylthio(C)@2; Methylthio(C)@10; iTRAQ8plex(K)@13		0.00221537	2080.91	2081.92	2080.91	2081.92	1	11	4,3,12,317,4	63.2	1.51291	31.0132		1.86547	29.3434		2.64921	28.6326					1.212	32.2601								64.07	17.25		95.11	14.64		125.21	14.61
1	522.01	96.0591	P02768	Serum albumin OS=Homo sapiens GN=ALB	1	auto	0	99	CCAAADPHECYAK	iTRAQ8plex@N-term; Methylthio(C)@1; Methylthio(C)@2; Methylthio(C)@10; iTRAQ8plex(K)@13		0.000284553	2126.9	2127.91	2126.9	2127.91	1	14	4,3,12,317,10	63.2				0.86111	28.1869		0.978798	27.6037														76.71	15.67		0	7.08		69.2	13.44
1	522.01	96.0591	P02768	Serum albumin OS=Homo sapiens GN=ALB	1	auto	0	99	CCAAADPHECYAK	iTRAQ8plex@N-term; Methylthio(C)@1; Methylthio(C)@2; Methylthio(C)@10; iTRAQ8plex(K)@13		-0.986297	2125.91	2126.92	2126.9	2127.91	1	15	4,3,12,364,1	72.6	1.26981	16.2464		0.924303	19.0307		0.932255	18.0055		1.14272	15.8758		0.891012	17.7037		0.879655	16.6102		0.918749	18.0466		122.71	15.05		152.89	16.29		118.82	17.29
1	522.01	96.0591	P02768	Serum albumin OS=Homo sapiens GN=ALB	1	auto	0	99	CCAAADPHECYAK	iTRAQ8plex@N-term; Methylthio(C)@1; No Methylthio(C)@2; Methylthio(C)@10; iTRAQ8plex(K)@13		0.00294779	2080.92	2081.92	2080.91	2081.92	1	12	4,3,12,393,3	78.4	1.17867	25.3378		0.893858	32.7994		1.13418	28.4471					1.06195	32.2246					0.857208	31.0416		78.78	14.48		91.11	15.89		73.77	20.04
1	522.01	96.0591	P02768	Serum albumin OS=Homo sapiens GN=ALB	1	auto	0	99	CCAAADPHECYAK	iTRAQ8plex@N-term; No Methylthio(C)@1; Methylthio(C)@2; Methylthio(C)@10; iTRAQ8plex(K)@13		0.0063658	2080.92	2081.93	2080.91	2081.92	1	11	4,3,12,404,2	80.6	1.30493	17.4151		1.23628	17.0557		0.526355	28.7607		0.967872	19.1361		0.650955	24.1781		0.423273	30.3835		0.597374	33.3176		110.09	14.28		140.96	16.38		142.58	15.79
1	522.01	96.0591	P02768	Serum albumin OS=Homo sapiens GN=ALB	0	no quant - weak signal	0	99	CCAAADPHECYAK	iTRAQ8plex@N-term; Methylthio(C)@1; Methylthio(C)@2; Methylthio(C)@10; iTRAQ8plex(K)@13		0.00370255	2126.9	2127.91	2126.9	2127.91	1	13	4,3,12,416,12	83																						0	0.76		75.4	14.8		0	6.73
1	522.01	96.0591	P02768	Serum albumin OS=Homo sapiens GN=ALB	1	auto	0	99	CCAAADPHECYAK	iTRAQ8plex@N-term; Methylthio(C)@1; Methylthio(C)@2; Methylthio(C)@10; iTRAQ8plex(K)@13		-1.00436	2125.9	2126.9	2126.9	2127.91	1	14	4,3,12,429,7	85.6	0.972274	12.1773		0.915586	13.0866		0			0.665372	14.5608		0.325392	26.8732		0.433312	17.8601		0.33831	27.8863		172.17	14.16		164.25	14.75		165.14	16.81
1	522.01	96.0591	P02768	Serum albumin OS=Homo sapiens GN=ALB	1	auto	0	99	CCAAADPHECYAK	iTRAQ8plex@N-term; Methylthio(C)@1; Methylthio(C)@2; Methylthio(C)@10; iTRAQ8plex(Y)@11; iTRAQ8plex(K)@13		-0.0157763	2431.09	2432.1	2431.11	2432.11	1	14	5,2,7,181,2	36	1.49778	10.6868		1.42836	11.045		1.54718	10.449		1.2544	10.9762		0.765865	13.1289		0.973819	11.1012		1.2022	11.7463		194.22	17.82		285.43	15.64		290.62	17.87
1	522.01	96.0591	P02768	Serum albumin OS=Homo sapiens GN=ALB	1	auto	0	99	CCAAADPHECYAK	iTRAQ8plex@N-term; Methylthio(C)@1; No Methylthio(C)@2; Methylthio(C)@10; iTRAQ8plex(K)@13		0.00369752	2080.92	2081.92	2080.91	2081.92	1	14	5,2,7,191,10	38	1.72825	13.9478		0.887796	17.3524		1.26095	16.2091		1.41508	15.4264		0.979652	17.5484		0.578568	24.8637		0.984783	18.0956		119.38	14.22		202.44	14.69		111.03	14.01
1	522.01	96.0591	P02768	Serum albumin OS=Homo sapiens GN=ALB	1	auto	0	99	CCAAADPHECYAK	iTRAQ8plex@N-term; Methylthio(C)@1; No Methylthio(C)@2; Methylthio(C)@10; iTRAQ8plex(Y)@11; iTRAQ8plex(K)@13		-0.0311617	2385.09	2386.09	2385.12	2386.12	1	12	5,3,7,179,4	35.6	1.61985	15.8996		1.48683	16.0112		0.305419	51.562		1.74551	15.2957		0.968095	21.1356		1.01177	17.3918		1.16727	18.3454		113.2	15.31		179.92	15.04		176.32	15.11
1	522.01	96.0591	P02768	Serum albumin OS=Homo sapiens GN=ALB	1	auto	0	99	CCAAADPHECYAK	iTRAQ8plex@N-term; Methylthio(C)@1; No Methylthio(C)@2; Methylthio(C)@10; iTRAQ8plex(K)@13		-0.00378284	2080.91	2081.92	2080.91	2081.92	1	15	5,3,7,190,6	37.8	1.14167	11.4561		0.934331	11.9375		0.767743	13.4078		0.826512	12.7062		1.33719	10.2591		0.669406	14.5541		0.569646	17.2481		186.84	15.91		209.3	16.04		182.88	15.3
1	522.01	96.0591	P02768	Serum albumin OS=Homo sapiens GN=ALB	1	auto	0	99	CCAAADPHECYAK	iTRAQ8plex@N-term; Methylthio(C)@1; Methylthio(C)@2; No Methylthio(C)@10; Tyr->Glu@11; iTRAQ8plex(K)@13		-0.0335762	2046.86	2047.87	2046.89	2047.9	1	16	6,1,4,162,9	32.2	1.69158	11.8279		0.859233	16.31		1.20942	13.1546		0.372283	28.285		0.95423	15.456		1.69881	11.2301		0.62224	18.9175		151.7	15.43		251.79	15.2		136.55	17.41
1	522.01	96.0591	P02768	Serum albumin OS=Homo sapiens GN=ALB	1	auto	0	99	CCAAADPHECYAK	iTRAQ8plex@N-term; Methylthio(C)@1; No Methylthio(C)@2; Methylthio(C)@10; iTRAQ8plex(Y)@11; iTRAQ8plex(K)@13		0.0329196	2385.15	2386.16	2385.12	2386.12	1	12	6,1,4,181,8	36	0.767652	5.99872		1.30048	4.44474		0.819279	5.53987		1.14695	4.84549		0.761604	5.94583		1.21015	4.41432		0.651384	7.1889		426.62	15.48		321.34	15.35		581.22	14.92
1	522.01	96.0591	P02768	Serum albumin OS=Homo sapiens GN=ALB	1	auto	0	99	CCAAADPHECYAK	iTRAQ8plex@N-term; Methylthio(C)@1; Methylthio(C)@2; Methylthio(C)@10; iTRAQ8plex(K)@13		0.00552653	2126.91	2127.91	2126.9	2127.91	1	11	6,1,4,398,2	79.4																						0	0		0	2.78		137.28	15.98
1	522.01	96.0591	P02768	Serum albumin OS=Homo sapiens GN=ALB	1	auto	0	99	CCAAADPHECYAK	iTRAQ8plex@N-term; Methylthio(C)@1; Methylthio(C)@2; Methylthio(C)@10; iTRAQ8plex(Y)@11; iTRAQ8plex(K)@13		0.00196042	2431.11	2432.11	2431.11	2432.11	1	13	6,1,4,415,4	82.8	0.989004	13.3327		0.961015	14.2648		0.564507	18.4377		0.752782	15.454		1.07354	12.7661		0.710857	14.7814		0.749312	17.0962		180.49	18.92		175.15	14.43		181.71	17.58
1	522.01	96.0591	P02768	Serum albumin OS=Homo sapiens GN=ALB	1	auto	0	99	CCAAADPHECYAK	iTRAQ8plex@N-term; Methylthio(C)@1; Methylthio(C)@2; Methylthio(C)@10; iTRAQ8plex(Y)@11; iTRAQ8plex(K)@13		-0.00853773	2431.1	2432.1	2431.11	2432.11	1	14	6,1,4,509,3	101.6	3.17596	32.1905											2.15513	34.2108		1.86319	33.1119					50.23	15.29		156.53	16.39		88.2	18.27
1	522.01	96.0591	P02768	Serum albumin OS=Homo sapiens GN=ALB	1	auto	0	99	CCAAADPHECYAK	iTRAQ8plex@N-term; Methylthio(C)@1; No Methylthio(C)@2; Methylthio(C)@10; iTRAQ8plex(Y)@11; iTRAQ8plex(K)@13		0.0167833	2385.13	2386.14	2385.12	2386.12	1	13	6,2,4,177,5	35.2	0.91635	7.34455		0.99125	6.90547		0.580769	11.8616		0.412254	12.5469		0.524128	9.6671		0.40373	11.6538		0.720759	8.72626		307.81	14.52		276.76	15.58		319.64	16.12
1	522.01	96.0591	P02768	Serum albumin OS=Homo sapiens GN=ALB	1	auto	0	99	CCAAADPHECYAK	iTRAQ8plex@N-term; Methylthio(C)@1; Methylthio(C)@2; Methylthio(C)@10; iTRAQ8plex(K)@13		0.00471494	2126.9	2127.91	2126.9	2127.91	1	12	6,2,4,189,12	37.6	0.575925	33.6979								0.719894	26.3706		0.70717	29.0694		0.87802	21.6549		0.759065	27.1914		92.09	14.38		52.04	15.54		0	3.49
1	522.01	96.0591	P02768	Serum albumin OS=Homo sapiens GN=ALB	1	auto	0	99	CCAAADPHECYAK	iTRAQ8plex@N-term; Methylthio(C)@1; Methylthio(C)@2; Methylthio(C)@10; iTRAQ8plex(Y)@11; iTRAQ8plex(K)@13		0.000742225	2431.11	2432.11	2431.11	2432.11	1	13	7,1,4,190,2	37.8	1.44822	10.4655		2.25444	8.96078		0.958145	12.2423		1.16434	12.7641		1.24209	11.2195		0.686488	12.3451		1.17365	11.555		187.2	14.64		266.01	18.5		442.12	19.34
1	522.01	96.0591	P02768	Serum albumin OS=Homo sapiens GN=ALB	1	auto	0	98	CCAAADPHECYAK	iTRAQ8plex@N-term; Cys->Thr@1; Methylthio(C)@2; Methylthio(C)@10; iTRAQ8plex(K)@13		-0.0497255	2078.9	2079.91	2078.95	2079.96	1	12	4,3,12,279,2	55.6	1.12082	12.4579		1.44973	10.6905		0.855383	14.358		1.18928	11.1341		0.677727	18.8095		0.727776	13.4355		0.920468	13.6543		168.91	14.91		185.76	16.33		256.53	15.47
1	522.01	96.0591	P02768	Serum albumin OS=Homo sapiens GN=ALB	1	auto	0	98	CCAAADPHECYAK	iTRAQ8plex@N-term; No Methylthio(C)@1; Methylthio(C)@2; Methylthio(C)@10; iTRAQ8plex(K)@13		0.00734237	2080.92	2081.93	2080.91	2081.92	1	11	4,3,12,458,6	91.4																						0	1.02		100.98	14.61		0	6.34
1	522.01	96.0591	P02768	Serum albumin OS=Homo sapiens GN=ALB	0	no quant - weak signal	0	98	CCAAADPHECYAK	iTRAQ8plex@N-term; Methylthio(C)@1; Methylthio(C)@2; Methylthio(C)@10; iTRAQ8plex(K)@13		-0.00728388	2126.89	2127.9	2126.9	2127.91	1	8	4,3,12,469,10	93.6																						48.84	15.23		0	4.68		52.75	14.6
1	522.01	96.0591	P02768	Serum albumin OS=Homo sapiens GN=ALB	1	auto	0	98	CCAAADPHECYAK	iTRAQ8plex@N-term; Methylthio(C)@1; Methylthio(C)@2; Dehydrated(D)@6; Methylthio(C)@10; iTRAQ8plex(K)@13		0.0028523	2108.89	2109.9	2108.89	2109.9	1	11	5,3,7,202,10	40.2	0.964713	8.66184		0.614598	12.5559		0.439955	14.2457		0.999857	8.53505		0.723091	10.258		0.64481	10.5794		0.80209	10.0571		248.97	14.65		235.67	14.98		160.3	17.78
1	522.01	96.0591	P02768	Serum albumin OS=Homo sapiens GN=ALB	1	auto	0	97	CCAAADPHECYAK	iTRAQ8plex@N-term; Methylthio(C)@1; Methylthio(C)@2; Methylthio(C)@10; iTRAQ8plex(K)@13		-0.0027169	2126.9	2127.91	2126.9	2127.91	1	10	5,3,7,190,9	37.8	1.64902	1.51979		2.29844	1.39541		1.81663	1.45466		1.60369	1.49996		1.84761	1.44902		1.73687	1.41331		1.28864	1.66494		1178.04	15.09		1906.1	15.59		2836.54	15.7
1	522.01	96.0591	P02768	Serum albumin OS=Homo sapiens GN=ALB	1	auto	0	96	CCAAADPHECYAK	iTRAQ8plex@N-term; Methylthio(C)@1; Methylthio(C)@2; His->Gly@8; Methylthio(C)@10; No iTRAQ8plex(K)@13		0.0587742	1742.72	1743.72	1742.66	1743.66	1	12	5,3,7,172,7	34.2	0.682891	14.5499		0.352435	25.6841		0			0.691361	13.7323		0.989871	11.2997		0.218301	30.6357		0.612826	15.8321		185.91	15.38		124.57	14.91		68.64	16.69
1	522.01	96.0591	P02768	Serum albumin OS=Homo sapiens GN=ALB	1	auto	0	96	CCAAADPHECYAK	iTRAQ8plex@N-term; Methylthio(C)@1; Methylthio(C)@2; No Methylthio(C)@10; iTRAQ8plex(Y)@11; iTRAQ8plex(K)@13		-0.0110261	2385.11	2386.11	2385.12	2386.12	1	11	6,1,4,158,11	31.4	0.993036	4.36773		0.924243	4.30324		0.795831	4.83303		0.860132	4.521		0.793051	4.90878		0.543077	5.54872		0.408002	7.66723		503.72	15.4		490.81	15.31		487.72	14.77
1	522.01	96.0591	P02768	Serum albumin OS=Homo sapiens GN=ALB	0	no quant - weak signal	0	90	CCAAADPHECYAK	iTRAQ8plex@N-term; Methylthio(C)@1; Methylthio(C)@2; Methylthio(C)@10; iTRAQ8plex(K)@13		0.00589984	2126.91	2127.91	2126.9	2127.91	1	7	4,3,12,464,9	92.6																						0	0		0	0		0	0
1	522.01	96.0591	P02768	Serum albumin OS=Homo sapiens GN=ALB	1	auto	0	87	CCAAADPHECYAK	iTRAQ8plex@N-term; Methylthio(C)@1; No Methylthio(C)@2; Methylthio(C)@10; iTRAQ8plex(K)@13		0.0080748	2080.92	2081.93	2080.91	2081.92	1	10	4,3,12,331,6	66																						0	1.21		119.81	14.65		121.83	22.34
1	522.01	96.0591	P02768	Serum albumin OS=Homo sapiens GN=ALB	1	auto	0	77	CCAAADPHECYAK	iTRAQ8plex@N-term; Methylthio(C)@1; Cys->Ser@2; Methylthio(C)@10; iTRAQ8plex(Y)@11; iTRAQ8plex(K)@13		-0.033787	2369.11	2370.11	2369.14	2370.15	1	11	6,1,4,152,8	30.2	0.944548	8.12533		0.489095	11.562		0.574134	9.9837		0.845815	7.83559		0.637295	9.55203		0.503726	9.37614		0.726735	8.75735		294.92	15.08		273.33	17.26		151.11	15.67
1	522.01	96.0591	P02768	Serum albumin OS=Homo sapiens GN=ALB	1	auto	0	45	CCAAADPHECYAK	iTRAQ8plex@N-term; Methylthio(C)@1; No Methylthio(C)@2; Methylthio(C)@10; iTRAQ8plex(K)@13		0.00245951	2080.91	2081.92	2080.91	2081.92	1	9	4,3,12,265,9	52.8	1.42259	20.7618		0.665295	29.5632		1.23213	21.6906					0.73612	26.3244		1.28154	20.2621					93.52	16.09		130.54	15.17		65.18	15.67
1	522.01	96.0591	P02768	Serum albumin OS=Homo sapiens GN=ALB	1	auto	0	44	CCAAADPHECYAK	iTRAQ8plex@N-term; Methylthio(C)@1; Methylthio(C)@2; Methylthio(C)@10; Oxidation(Y)@11; Ala->Glu@12; iTRAQ8plex(K)@13		0.0426785	2200.94	2201.95	2200.9	2201.91	1	10	2,1,4,204,7	40.6	0.684959	7.75225		0.753328	7.16428		1.06061	5.61802		0.687868	7.38152		0.57405	8.44093		0.77643	5.83179		0.769962	7.20104		389.49	16.67		261.77	16.92		307.38	17.66
1	522.01	96.0591	P02768	Serum albumin OS=Homo sapiens GN=ALB	1	auto	0	32	CCAAADPHECYAK	iTRAQ8plex@N-term; Methylthio(C)@1; Methylthio(C)@2; Methylthio(C)@10; iTRAQ8plex(Y)@11; iTRAQ8plex(K)@13		-0.0119557	2431.09	2432.1	2431.11	2432.11	1	8	6,1,4,488,3	97.4																						0	1.27		125.35	14.58		57.66	17.04
1	522.01	96.0591	P02768	Serum albumin OS=Homo sapiens GN=ALB	1	auto	0	14	CCAAADPHECYAK	iTRAQ8plex@N-term; Methylthio(C)@1; Cys->Arg@2; Methylthio(C)@10; iTRAQ8plex(Y)@11; iTRAQ8plex(K)@13		-0.0594499	2438.15	2439.16	2438.21	2439.22	1	10	6,1,4,176,2	35	1.17772	0.399293		1.18975	0.391195		0.834404	0.452841		1.05049	0.407741		0.944584	0.424789		0.904389	0.411203		0.900199	0.463725		5743.02	17.25		6636.52	17.46		7158	17.94
1	522.01	96.0591	P02768	Serum albumin OS=Homo sapiens GN=ALB	1	auto	0	1	CCAAADPHECYAK	iTRAQ8plex@N-term; Methylthio(C)@1; Methylthio(C)@2; Methylthio(C)@10; iTRAQ8plex(Y)@11; iTRAQ8plex(K)@13		0.018318	2431.12	2432.13	2431.11	2432.11	1	7	6,1,4,159,1	31.6	1.47124	17.7573		1.88585	17.036		1.32838	17.9277		0.482951	29.0533		1.22305	18.0933		0.952499	20.3723		0.514259	33.0543		121.78	18.98		175.8	14.96		240.59	16.55
1	522.01	96.0591	P02768	Serum albumin OS=Homo sapiens GN=ALB	0	auto - low confidence	0	0	CCAAADPHECYAK	iTRAQ8plex@N-term; Methylthio(C)@1; Methylthio(C)@2; His->Gly@8; Methylthio(C)@10; iTRAQ8plex(K)@13		0.0694389	2046.93	2047.94	2046.86	2047.87	1	8	4,1,12,173,12	34.4	1.28175	15.6628					0.191348	55.6924		1.7236	13.7314		1.07772	17.0205		0.527324	21.0207		0.813692	18.7643		134.56	16.09		169.23	17.12		0	12.06
1	522.01	96.0591	P02768	Serum albumin OS=Homo sapiens GN=ALB	0	no quant - weak signal	0	0	CCAAADPHECYAK	iTRAQ8plex@N-term; Methylthio(C)@1; No Methylthio(C)@2; Methylthio(C)@10; iTRAQ8plex(K)@13		-0.00901521	2080.9	2081.91	2080.91	2081.92	1	4	4,3,12,429,8	85.6																						0	0		0	0		0	1.25
1	522.01	96.0591	P02768	Serum albumin OS=Homo sapiens GN=ALB	0	no quant - weak signal	0	0	CCAAADPHECYAK	iTRAQ8plex@N-term; Methylthio(C)@1; No Methylthio(C)@2; Methylthio(C)@10; iTRAQ8plex(K)@13		-0.00217921	2080.91	2081.92	2080.91	2081.92	1	4	4,3,12,469,4	93.6																						0	0.85		83.63	14.6		0	6.84
1	522.01	96.0591	P02768	Serum albumin OS=Homo sapiens GN=ALB	0	auto - low confidence	0	0	CCAAADPHECYAK	iTRAQ8plex@N-term; Methylthio(C)@1; No Methylthio(C)@2; Methylthio(C)@10; iTRAQ8plex(K)@13		-0.00254748	2080.91	2081.92	2080.91	2081.92	1	6	5,1,7,163,10	32.4	0.676956	7.9926		0.616274	8.86036		0.817409	6.69726		0.498233	11.0359		0.683891	7.53266		0.556167	7.71743		0.797765	6.99394		351.73	14.79		233.63	15.88		227.08	17.71
1	522.01	96.0591	P02768	Serum albumin OS=Homo sapiens GN=ALB	0	auto - low confidence	0	0	CCAAADPHECYAK	iTRAQ8plex@N-term; Methylthio(C)@1; Methylthio(C)@2; Methylthio(C)@10; iTRAQ8plex(K)@13		-0.00518525	2126.89	2127.9	2126.9	2127.91	1	5	5,1,7,163,12	32.4	0.857715	2.81053		0.837184	2.77684		0.51475	3.74665		0.776747	2.82991		0.726764	2.94926		0.645538	3.13821		0.453521	4.83195		843.4	15.6		709.8	15.02		739.69	15.32
1	522.01	96.0591	P02768	Serum albumin OS=Homo sapiens GN=ALB	0	auto - low confidence	0	0	CCAAADPHECYAK	iTRAQ8plex@N-term; Methylthio(C)@1; Methylthio(C)@2; Methylthio(C)@10; iTRAQ8plex(K)@13		-0.00982392	2126.89	2127.9	2126.9	2127.91	1	3	5,1,7,262,1	52.2																						0	0.33		32.63	14.6		89.31	16.61
1	522.01	96.0591	P02768	Serum albumin OS=Homo sapiens GN=ALB	0	auto - low confidence	0	0	CCAAADPHECYAK	iTRAQ8plex@N-term; Methylthio(C)@1; Methylthio(C)@2; Methylthio(C)@10; iTRAQ8plex(K)@13		-0.0075342	2126.89	2127.9	2126.9	2127.91	1	4	5,2,7,155,10	30.8	1.25575	13.7159		1.36734	13.5641		0.721957	16.126		0.846762	15.7306		0.734739	16.8177		0.713791	15.481		0.998227	14.9976		181.44	21.8		223.56	14.79		259.9	16.36
1	522.01	96.0591	P02768	Serum albumin OS=Homo sapiens GN=ALB	0	auto - low confidence	0	0	CCAAADPHECYAK	iTRAQ8plex@N-term; Methylthio(C)@1; Methylthio(C)@2; His->Gly@8; Methylthio(C)@10; iTRAQ8plex(Y)@11; iTRAQ8plex(K)@13		0.0554489	2351.12	2352.13	2351.07	2352.08	1	8	6,1,4,157,6	31.2	1.40024	2.56482		0.820457	3.27669		0.886602	3.10605		0.79856	3.38775		1.0403	2.77767		0.706555	3.28942		0.761887	3.38975		739.7	15.21		1016.29	15.58		635.78	16.22
1	522.01	96.0591	P02768	Serum albumin OS=Homo sapiens GN=ALB	0	auto - low confidence	0	0	CCAAADPHECYAK	iTRAQ8plex@N-term; Methylthio(C)@1; Cys->Thr@2; Methylthio(C)@10; iTRAQ8plex(Y)@11; iTRAQ8plex(K)@13		-0.045634	2383.11	2384.12	2383.16	2384.16	1	8	6,1,4,173,7	34.4	1.10511	2.48676		1.00033	2.66132		0.916521	2.66858		0.75007	2.98425		0.975183	2.61363		0.901131	2.5126		0.537174	4.07555		820.04	14.88		889.2	15.12		859.36	16.73
1	522.01	96.0591	P02768	Serum albumin OS=Homo sapiens GN=ALB	0	auto - low confidence	0	0	CCAAADPHECYAKVF	iTRAQ8plex@N-term; Methylthio(C)@1; Methylthio(C)@2; Methylthio(C)@10; iTRAQ8plex(K)@13; Val->Arg@14	cleaved F-D@C-term; missed K-V@13	0.0248453	2430.09	2431.1	2430.07	2431.08	1	8	6,1,4,398,4	79.4	0.757855	11.5567		0.634235	12.9909		0.674833	11.8183		0.793264	10.7698		1.35329	8.26149		0.512416	14.0712		1.01559	9.6653		215.57	14.62		160.3	15		143.23	15.87
1	522.01	96.0591	P02768	Serum albumin OS=Homo sapiens GN=ALB	1	auto	0	99	CCAAADPHECYAKVFDEF	iTRAQ8plex@N-term; Methylthio(C)@1; Methylthio(C)@2; Methylthio(C)@10; Lys->Val@13	cleaved F-K@C-term; missed K-V@13	-0.112652	2430.83	2431.84	2430.94	2431.95	1	16	6,1,4,175,12	34.8	0.621503	1.03272		0.783233	0.834779		0.53914	1.06862		0.837913	0.793492		0.628388	0.954904		0.73862	0.785594		0.615233	0.998006		2946.98	15.31		1797.13	16.04		2418.04	15.8
1	522.01	96.0591	P02768	Serum albumin OS=Homo sapiens GN=ALB	0	auto - low confidence	0	0	CCEKPLLEK	iTRAQ8plex@N-term; Methylthio(C)@1; Methylthio(C)@2; No iTRAQ8plex(K)@4; iTRAQ8plex(K)@9	cleaved E-C@N-term	-0.00453443	1761.91	1762.91	1761.91	1762.92	1	8	4,1,12,187,10	37.2	0.414553	8.30931		0.501971	6.30774		0.63673	5.41347		0.822231	4.93386		0.550064	6.26389		0.384655	7.74035		0.769933	5.86082		544.57	18.32		221.51	16.83		286.37	15.28
1	522.01	96.0591	P02768	Serum albumin OS=Homo sapiens GN=ALB	1	auto	0	98	CCKHPEAK	iTRAQ8plex@N-term; Methylthio(C)@1; Methylthio(C)@2; iTRAQ8plex(K)@3; iTRAQ8plex(K)@8	missed K-H@3	0.0510632	1919.05	1920.06	1919	1920.01	1	10	8,1,4,146,12	29	0.812409	6.61291		0.410937	14.432		0.893007	7.76211		2.06238	4.06474		0.636173	7.90298		1.39862	4.39118		0.658569	7.44643		434.73	15.52		346.54	19.29		187.15	26.17
1	522.01	96.0591	P02768	Serum albumin OS=Homo sapiens GN=ALB	1	auto	0	56	CCKHPEAK	iTRAQ8plex@N-term; Methylthio(C)@1; No Methylthio(C)@2; iTRAQ8plex(K)@3; iTRAQ8plex(K)@8	missed K-H@3	-0.0148484	1873	1874.01	1873.01	1874.02	1	9	6,3,4,128,4	25.4	1.49382	7.60237		0.283189	25.7623		1.24125	8.31792		1.93359	6.95713		0.490719	19.349		1.2245	7.96628		0.710761	11.5634		239.83	15.02		351.53	15.15		71.15	17.78
1	522.01	96.0591	P02768	Serum albumin OS=Homo sapiens GN=ALB	1	auto	0	42	CCKHPEAK	iTRAQ8plex@N-term; Methylthio(C)@1; Methylthio(C)@2; iTRAQ8plex(K)@3; iTRAQ8plex(K)@8	missed K-H@3	-0.009283	1918.99	1920	1919	1920.01	1	8	8,3,4,138,2	27.4	0.792422	6.60629		0.47799	8.88465		0.935246	5.27215		1.04472	5.10977		0.609344	6.55586		0.574927	6.36337		0.582554	6.5903		518.67	21.65		403.28	20.65		259.72	20.37
1	522.01	96.0591	P02768	Serum albumin OS=Homo sapiens GN=ALB	1	auto	0	13	CCKHPEAK	iTRAQ8plex@N-term; Methylthio(C)@1; No Methylthio(C)@2; iTRAQ8plex(K)@3; iTRAQ8plex(K)@8	missed K-H@3	0.00998044	1873.02	1874.03	1873.01	1874.02	1	8	6,1,4,114,2	22.6																						0	1.02		100.43	15.57		27.95	15.91
1	522.01	96.0591	P02768	Serum albumin OS=Homo sapiens GN=ALB	1	auto	0	1	CCKHPEAK	iTRAQ8plex@N-term; Methylthio(C)@1; No Methylthio(C)@2; iTRAQ8plex(K)@3; iTRAQ8plex(K)@8	missed K-H@3	0.0526231	1873.07	1874.07	1873.01	1874.02	1	7	8,1,4,146,8	29	0.864445	14.0612		0.568667	20.0917		0.827137	13.081		1.26895	11.9689		1.092	12.4618		0.86066	13.6099		0.534628	17.7825		177.73	15.27		150.75	16.78		105.88	19.23
1	522.01	96.0591	P02768	Serum albumin OS=Homo sapiens GN=ALB	0	auto - low confidence	0	0	CCKHPEAKR	iTRAQ8plex@N-term; Methylthio(C)@1; Methylthio(C)@2; iTRAQ8plex(K)@3; iTRAQ8plex(K)@8	missed K-H@3; missed K-R@8	-0.018353	2075.08	2076.09	2075.1	2076.11	1	4	8,3,4,132,8	26.2	0.701747	18.4567		0.689304	17.5393		1.49797	12.0356		0.674051	18.7342		0.863957	15.5665		0.851338	13.8483		0.92611	16.3314		165.68	17.74		114.08	17.15		119.64	16.62
1	522.01	96.0591	P02768	Serum albumin OS=Homo sapiens GN=ALB	0	auto - low confidence	0	0	CCTESL	iTRAQ8plex@N-term; Methylthio(C)@1; Methylthio(C)@2	cleaved L-V@C-term	0.0609131	1050.48	1051.48	1050.42	1051.42	1	5	8,2,4,154,11	30.6	1.01354	0.203568		0.736129	0.212684		0.868997	0.190923		0.910116	0.184872		0.777808	0.204861		0.785914	0.179253		0.88391	0.193688		14631.5	18.21		14550.9	23.44		11283.4	19.46
1	522.01	96.0591	P02768	Serum albumin OS=Homo sapiens GN=ALB	1	auto	0	99	CCTESLVNR	iTRAQ8plex@N-term; Methylthio(C)@1; Methylthio(C)@2		0.00305148	1419.63	1420.64	1419.63	1420.64	1	15	1,1,4,193,10	38.4	0.727675	7.17207		0.704136	6.95026		0.331253	12.5974		0.616855	7.71567		0.554411	7.90002		0.748791	6.24446		0.340198	13.9165		375.8	16.05		268.32	15.46		277.21	15.2
1	522.01	96.0591	P02768	Serum albumin OS=Homo sapiens GN=ALB	1	auto	0	99	CCTESLVNR	iTRAQ8plex@N-term; Methylthio(C)@1; Methylthio(C)@2		-0.0461784	1419.58	1420.59	1419.63	1420.64	1	15	2,1,4,218,7	43.4	1.34838	3.00032		1.04524	3.35888		0.869841	3.67612		1.02319	3.3717		1.30501	2.98504		0.978405	3.16735		0.905859	3.67261		646.02	15.71		854.71	15.02		707.39	16.39
1	522.01	96.0591	P02768	Serum albumin OS=Homo sapiens GN=ALB	1	auto	0	99	CCTESLVNR	iTRAQ8plex@N-term; Methylthio(C)@1; Methylthio(C)@2		-0.043771	1419.58	1420.59	1419.63	1420.64	1	15	3,1,16,190,12	37.8	1.41	0.692554		1.11712	0.736133		0.997853	0.773578		0.772685	0.898459		0.984542	0.766202		0.9606	0.733039		0.839373	0.867591		2697.91	14.98		3732.56	15.45		3157.35	15.26
1	522.01	96.0591	P02768	Serum albumin OS=Homo sapiens GN=ALB	1	auto	0	99	CCTESLVNR	iTRAQ8plex@N-term; Methylthio(C)@1; Methylthio(C)@2		0.0474156	1419.68	1420.68	1419.63	1420.64	1	16	3,1,16,216,12	43	1.00542	5.49623		1.00336	5.39955		0.529292	8.24105		0.524126	8.09343		0.783809	5.96154		0.708341	5.8689		0.667868	6.92789		395.33	15.64		390	14.88		415.54	15.27
1	522.01	96.0591	P02768	Serum albumin OS=Homo sapiens GN=ALB	1	auto	0	99	CCTESLVNR	iTRAQ8plex@N-term; Methylthio(C)@1; Methylthio(C)@2		-0.119088	1419.51	1420.52	1419.63	1420.64	1	16	3,1,16,237,12	47.2	1.95759	7.2387		1.2872	8.0563		1.48464	7.63872		1.33777	7.93799		1.3357	7.91977		1.1003	8.19982		0.805595	11.4444		232.93	14.93		447.41	15.05		314.1	15.33
1	522.01	96.0591	P02768	Serum albumin OS=Homo sapiens GN=ALB	1	auto	0	99	CCTESLVNR	iTRAQ8plex@N-term; Methylthio(C)@1; Methylthio(C)@2		0.0483922	1419.68	1420.68	1419.63	1420.64	1	16	3,1,16,287,10	57.2	0.903258	12.0301		0.921317	12.9196		0.258887	30.4551		0.813548	12.2927		0.584873	14.7104		0.44897	15.9059		0.41997	23.114		203.57	17.12		180.42	15.52		196.48	19.27
1	522.01	96.0591	P02768	Serum albumin OS=Homo sapiens GN=ALB	1	auto	0	99	CCTESLVNR	iTRAQ8plex@N-term; Methylthio(C)@1; No Methylthio(C)@2		-0.0367799	1373.6	1374.61	1373.64	1374.65	1	16	3,2,16,187,11	37.2	1.09033	6.30648		0.928676	6.35324		0.596872	8.35777		0.83218	6.72311		0.600494	8.74825		0.778955	6.35144		0.429477	11.5293		336.66	14.92		360.17	16.16		327.53	14.91
1	522.01	96.0591	P02768	Serum albumin OS=Homo sapiens GN=ALB	1	auto	0	99	CCTESLVNR	iTRAQ8plex@N-term; Methylthio(C)@1; Methylthio(C)@2		0.0467247	1419.68	1420.68	1419.63	1420.64	1	16	3,2,16,424,10	84.6	0.773227	15.3305		0.541955	21.2285		0.711517	15.503		0.567233	17.6472		1.00487	12.8602		0			0.246631	38.4394		161.62	14.74		122.62	15.11		91.76	17.59
1	522.01	96.0591	P02768	Serum albumin OS=Homo sapiens GN=ALB	1	auto	0	99	CCTESLVNR	iTRAQ8plex@N-term; Methylthio(C)@1; Methylthio(C)@2		-0.0376251	1419.59	1420.6	1419.63	1420.64	1	16	3,3,16,189,12	37.6	1.6502	1.13559		0.987799	1.36254		0.952733	1.3576		0.910275	1.39573		1.24504	1.21643		1.17943	1.18816		0.694155	1.69969		1577.9	15.47		2554.91	14.64		1632.84	15.45
1	522.01	96.0591	P02768	Serum albumin OS=Homo sapiens GN=ALB	1	auto	0	99	CCTESLVNR	iTRAQ8plex@N-term; Methylthio(C)@1; Methylthio(C)@2		0.0165752	1419.65	1420.65	1419.63	1420.64	1	16	3,3,16,404,5	80.6	1.11462	16.8681		0.669349	24.4982		1.33458	15.5363		1.70674	14.4892		1.62946	14.456		2.0425	13.6348		1.03106	18.5515		126.51	16.17		138.36	15.23		88.71	18.54
1	522.01	96.0591	P02768	Serum albumin OS=Homo sapiens GN=ALB	1	auto	0	99	CCTESLVNR	iTRAQ8plex@N-term; Methylthio(C)@1; Methylthio(C)@2		-0.00330506	1419.63	1420.63	1419.63	1420.64	1	16	4,1,12,208,12	41.4	1.27667	2.48301		1.34482	2.37181		0.965779	2.84464		1.28096	2.39432		0.813789	3.11748		1.17457	2.39884		0.617625	3.59529		762.91	14.5		955.68	15.27		1074.81	15.25
1	522.01	96.0591	P02768	Serum albumin OS=Homo sapiens GN=ALB	1	auto	0	99	CCTESLVNR	iTRAQ8plex@N-term; Methylthio(C)@1; Methylthio(C)@2		-0.0732659	1419.56	1420.56	1419.63	1420.64	1	16	4,2,12,192,12	38.2	1.59979	1.1278		1.11886	1.2397		1.00284	1.28729		0.889077	1.38822		1.01555	1.28075		0.912906	1.28327		0.737038	1.5916		1619.67	15.38		2542.42	15.47		1898.44	15.13
1	522.01	96.0591	P02768	Serum albumin OS=Homo sapiens GN=ALB	1	auto	0	99	CCTESLVNR	iTRAQ8plex@N-term; Methylthio(C)@1; Methylthio(C)@2		0.0120807	1419.64	1420.65	1419.63	1420.64	1	16	5,1,7,199,12	39.6	1.19313	0.983491		0.923005	1.08398		0.860076	1.09262		0.800491	1.16485		1.03612	0.995745		0.818055	1.03417		0.610642	1.44832		2050.82	15.37		2400.9	15.29		1983.02	15.53
1	522.01	96.0591	P02768	Serum albumin OS=Homo sapiens GN=ALB	1	auto	0	99	CCTESLVNR	iTRAQ8plex@N-term; Methylthio(C)@1; Methylthio(C)@2		0.00573309	1419.63	1420.64	1419.63	1420.64	1	15	5,1,7,244,12	48.6	1.45017	14.7468		1.01812	17.0796		0.98874	16.5676		0.415721	37.6325		0.817817	18.4376		1.23852	14.8034		0.75971	20.1467		124.21	15.14		176.74	14.67		132.48	15.85
1	522.01	96.0591	P02768	Serum albumin OS=Homo sapiens GN=ALB	1	auto	0	99	CCTESLVNR	iTRAQ8plex@N-term; Methylthio(C)@1; Methylthio(C)@2		0.0048786	1419.63	1420.64	1419.63	1420.64	1	16	5,1,7,269,8	53.6	0.659924	20.3153		0.706033	18.1709		0.407155	26.0263		1.15661	13.1092		0.369744	30.3634		0.680732	16.4479		0.666064	21.7031		149.37	15.48		96.72	16.9		110.48	16.49
1	522.01	96.0591	P02768	Serum albumin OS=Homo sapiens GN=ALB	1	auto	0	99	CCTESLVNR	iTRAQ8plex@N-term; Methylthio(C)@1; Methylthio(C)@2		0.00988348	1419.64	1420.65	1419.63	1420.64	1	15	5,1,7,407,2	81.2				1.35991	30.6224					1.17952	31.9969											63.7	16.51		46.47	14.83		90.75	14.8
1	522.01	96.0591	P02768	Serum albumin OS=Homo sapiens GN=ALB	1	auto	0	99	CCTESLVNR	iTRAQ8plex@N-term; Methylthio(C)@1; Methylthio(C)@2		0.00496435	1419.63	1420.64	1419.63	1420.64	1	15	5,2,7,190,9	37.8	1.29534	0.899326		1.27591	0.882517		0.99291	0.975264		0.973446	0.997008		1.25437	0.884755		0.991215	0.919742		0.75119	1.2128		2098.2	14.78		2666.8	14.91		2804.54	14.91
1	522.01	96.0591	P02768	Serum albumin OS=Homo sapiens GN=ALB	1	auto	0	99	CCTESLVNR	iTRAQ8plex@N-term; Methylthio(C)@1; Methylthio(C)@2		0.00793165	1419.64	1420.64	1419.63	1420.64	1	16	5,3,7,188,9	37.4	0.455522	37.6116		1.82519	17.5993		2.0643	16.6935		1.59809	17.6281		0.749847	26.1241		0.571221	33.6345		1.14312	20.7237		95.87	14.48		42.85	14.76		183.31	16.56
1	522.01	96.0591	P02768	Serum albumin OS=Homo sapiens GN=ALB	1	auto	0	99	CCTESLVNR	iTRAQ8plex@N-term; Methylthio(C)@1; Methylthio(C)@2		0.0135867	1419.64	1420.65	1419.63	1420.64	1	16	6,1,4,186,5	37	1.82953	6.76198		1.0631	8.08252		0.979474	8.31328		1.17755	7.58067		1.16229	7.5518		1.17199	7.16007		0.705133	10.5063		250.56	14.72		449.79	15.06		279.05	15.49
1	522.01	96.0591	P02768	Serum albumin OS=Homo sapiens GN=ALB	1	auto	0	99	CCTESLVNR	iTRAQ8plex@N-term; Methylthio(C)@1; Methylthio(C)@2		-0.00305184	1419.63	1420.63	1419.63	1420.64	1	15	6,2,4,188,2	37.4	0.900287	15.1436		0.895352	16.8922		0.33983	33.2527		0.784265	14.5256		1.05697	11.9905		1.32316	10.4133		0			173.79	15.56		153.52	18.75		163.01	23.35
1	522.01	96.0591	P02768	Serum albumin OS=Homo sapiens GN=ALB	1	auto	0	99	CCTESLVNR	iTRAQ8plex@N-term; Methylthio(C)@1; Methylthio(C)@2		-0.0249557	1419.6	1420.61	1419.63	1420.64	1	11	1,2,4,188,4	37.4	2.18859	31.4333					1.6057	32.8878		1.64366	33.4132					1.92544	30.266					52.56	14.66		112.87	16.36		42.31	17.34
1	522.01	96.0591	P02768	Serum albumin OS=Homo sapiens GN=ALB	1	auto	0	99	CCTESLVNR	iTRAQ8plex@N-term; Methylthio(C)@1; Methylthio(C)@2		-0.0319641	1419.6	1420.6	1419.63	1420.64	1	16	1,3,4,191,8	38	1.19005	6.61483		1.55421	5.80527		1.09853	6.74126		0.642518	9.11977		1.31145	6.10372		1.06269	6.24381		0.627699	9.64219		303.43	15.04		354.31	15.52		494.04	14.93
1	522.01	96.0591	P02768	Serum albumin OS=Homo sapiens GN=ALB	1	auto	0	99	CCTESLVNR	iTRAQ8plex@N-term; No Methylthio(C)@1; Cys->Thr@2		-0.0251472	1325.67	1326.67	1325.69	1326.7	1	13	2,1,4,154,11	30.6	0.799988	3.33518		0.501927	4.64119		1.50558	2.41769		0.914244	3.10932		0.873717	3.1135		0.642198	3.23382		0.89351	3.1583		750.62	15.71		589.2	15.3		394.69	16.35
1	522.01	96.0591	P02768	Serum albumin OS=Homo sapiens GN=ALB	1	auto	0	99	CCTESLVNR	iTRAQ8plex@N-term; No Methylthio(C)@1; Cys->Asp@2		-0.0586752	1339.61	1340.62	1339.67	1340.68	1	13	2,1,4,178,9	35.4	1.31705	3.5203		1.3105	3.49226		0.972363	3.84293		1.28738	3.44813		1.22199	3.58757		1.11249	3.37565		0.806005	4.41707		570.83	15.13		737.68	17.09		783.68	17.82
1	522.01	96.0591	P02768	Serum albumin OS=Homo sapiens GN=ALB	1	auto	0	99	CCTESLVNR	iTRAQ8plex@N-term; Methylthio(C)@1; Methylthio(C)@2; Asn->Arg@8; Dioxidation(R)@9		0.00621329	1493.68	1494.69	1493.68	1494.68	1	14	2,1,4,205,9	40.8	1.42395	1.74244		0.924506	2.07169		0.842404	2.21705		0.782502	2.29369		1.01145	2.07478		0.800959	2.03614		0.693743	2.49207		1085.81	15.2		1517.08	15.74		1051.62	16.06
1	522.01	96.0591	P02768	Serum albumin OS=Homo sapiens GN=ALB	1	auto	0	99	CCTESLVNR	iTRAQ8plex@N-term; No Methylthio(C)@1; Methylthio(C)@2		-0.0378961	1373.6	1374.61	1373.64	1374.65	1	12	2,1,4,207,11	41.2	1.36403	2.35599		0.968716	2.58991		0.895335	2.64916		0.455267	4.55621		0.880081	2.75917		0.837691	2.64322		0.676017	3.3039		888.95	17.34		1189.76	15.72		902.13	15.37
1	522.01	96.0591	P02768	Serum albumin OS=Homo sapiens GN=ALB	1	auto	0	99	CCTESLVNR	iTRAQ8plex@N-term; Methylthio(C)@1; Methylthio(C)@2		-0.0376334	1419.59	1420.6	1419.63	1420.64	1	15	2,1,4,207,12	41.2	1.39753	0.299355		1.28105	0.301914		0.879882	0.36297		0.932806	0.34748		1.04768	0.324187		0.995488	0.312474		0.710257	0.422412		6512.98	15.62		8930.99	16		8740.63	16.03
1	522.01	96.0591	P02768	Serum albumin OS=Homo sapiens GN=ALB	1	auto	0	99	CCTESLVNR	iTRAQ8plex@N-term; Methylthio(C)@1; Methylthio(C)@2; Deamidated(N)@8		-0.164102	1420.45	1421.46	1420.61	1421.62	1	13	2,1,4,212,10	42.2	1.45851	2.68854		1.03664	2.96353		1.09414	2.85134		1.09198	2.82264		1.08129	2.84219		0.953798	2.88876		0.608716	4.11963		744.45	16.38		1065.38	16.46		808.46	16.05
1	522.01	96.0591	P02768	Serum albumin OS=Homo sapiens GN=ALB	1	auto	0	99	CCTESLVNR	iTRAQ8plex@N-term; Methylthio(C)@1; Methylthio(C)@2; Deamidated(N)@8		-0.126748	1420.49	1421.49	1420.61	1421.62	1	10	2,1,4,224,12	44.6	1.3907	7.72534		0.707167	9.67337		0.775063	8.99115		1.28976	6.99677		1.37032	6.76754		0.788716	8.17031		0.518848	17.6089		267.39	14.81		364.87	19.65		198.09	15.71
1	522.01	96.0591	P02768	Serum albumin OS=Homo sapiens GN=ALB	1	auto	0	99	CCTESLVNR	iTRAQ8plex@N-term; Cys->Asp@1; No Methylthio(C)@2		0.0155162	1339.69	1340.69	1339.67	1340.68	1	14	2,2,4,167,6	33.2	1.86104	5.94472		1.92559	5.84328		1.58333	6.1253		1.32724	6.23267		1.66494	5.95262		1.66049	5.74153		1.53809	6.57477		312.41	16.31		570.48	16.22		630.21	16.54
1	522.01	96.0591	P02768	Serum albumin OS=Homo sapiens GN=ALB	1	auto	0	99	CCTESLVNR	iTRAQ8plex@N-term; Methylthio(C)@1; No Methylthio(C)@2		0.031706	1373.67	1374.68	1373.64	1374.65	1	12	2,2,4,172,7	34.2	2.08289	10.6097		1.69272	10.9546		1.87184	10.7267		1.92687	10.4677		1.68499	10.779		1.20684	11.3942		1.21436	11.9805		163.69	15.44		334.54	16.25		290.27	16.17
1	522.01	96.0591	P02768	Serum albumin OS=Homo sapiens GN=ALB	1	auto	0	99	CCTESLVNR	iTRAQ8plex@N-term; Methylthio(C)@1; No Methylthio(C)@2		-0.0193188	1373.62	1374.63	1373.64	1374.65	1	12	2,2,4,195,8	38.8	1.19471	2.1199		1.04955	2.23195		0.729254	2.66687		0.677695	2.81587		0.972551	2.30484		0.901134	2.20601		0.706739	2.77621		966.25	16.17		1132.69	14.74		1062.4	15.69
1	522.01	96.0591	P02768	Serum albumin OS=Homo sapiens GN=ALB	1	auto	0	99	CCTESLVNR	iTRAQ8plex@N-term; Methylthio(C)@1; Methylthio(C)@2		-0.0231111	1419.61	1420.61	1419.63	1420.64	1	15	2,2,4,195,9	38.8	1.01721	0.383211		0.965314	0.382634		0.837784	0.406423		0.729963	0.446906		0.742167	0.431824		0.854794	0.371797		0.506975	0.617639		5632.96	14.92		5622.18	15.57		5696.4	15.73
[truncated: 17,765 more rows]
