# Supplementary material for: HDL Proteome in Hemodialysis Patients: A Quantitative Nanoflow Liquid Chromatography-Tandem Mass Spectrometry Approach
Source: PLoS One. 2012 Mar 21;7(3):e34107. doi: 10.1371/journal.pone.0034107 (PMC3309955; doi:10.1371/journal.pone.0034107)
Supplement: Table S4 — Enriched biological process and molecular function using the gene ontology classification (http://david.abcc.ncifcrf.gov). (XLS) [file pone.0034107.s005.xls]

## Sheet: chart_1FEBF82006301308139654428
Table S4: Enriched biological process and molecular function using the gene ontology classification (http://david.abcc.ncifcrf.gov/)
Category	Term	Count	PValue	Genes
GOTERM_BP_ALL	GO:0002526~acute inflammatory response	28	7.35293e-35	P02751, Q14624, P04003, P08603, P02735, P35542, P01011, P00751, P01009, P08697, P04264, P01024, P00734, P01023, P02652, P63104, P02763, P02787, P02748, P02765, P19652, P02743, P05155, P05156, P10909, P00746, P0C0L5
GOTERM_BP_ALL	GO:0006952~defense response	40	5.65475e-25	P02751, P81605, Q14624, P04003, P02775, P08603, P02735, P35542, P68371, P01011, O14791, P00751, P01009, P00739, P08697, P00738, P04264, P07996, P01024, P02652, P00734, P01023, P63104, P02763, P02787, P01042, P02765, P02748, P06727, P61626, P19652, P02743, P05155, P05156, P10909, O95445, Q96PD5, P00746, P0C0L5, P01034
GOTERM_BP_ALL	GO:0006954~inflammatory response	31	9.24259e-24	P02751, Q14624, P04003, P08603, P02735, P35542, P01011, P00751, P01009, P08697, P04264, P07996, P01024, P00734, P01023, P02652, P63104, P02763, P02787, P01042, P02765, P02748, P61626, P19652, P02743, P05155, P05156, P10909, P00746, P0C0L5
GOTERM_BP_ALL	GO:0006950~response to stress	56	7.6445e-22	Q14624, P05546, P02775, P08603, P02735, P68371, O14791, P00739, P00738, P08697, O43707, P04264, P01024, P00734, P01023, P02679, P02787, P01042, P02749, P02675, P02748, P19652, P02743, P05106, P02649, P10909, P00746, P01034, P27105, P02751, P81605, P04003, P13224, P35542, P01011, P14770, P00751, P01008, P01009, P07996, P02652, P63104, P02763, P02671, P02768, P02765, P06727, P61626, P08519, P05155,…
GOTERM_MF_ALL	GO:0004866~endopeptidase inhibitor activity	22	1.19991e-21	P04196, P27105, P01042, P05543, Q14624, P05546, P02765, P19823, P01011, P08519, P36955, P05155, P01019, P01008, P01009, P08697, P01024, P01023, P02760, P29622, P0C0L5, P01034
KEGG_PATHWAY	hsa04610:Complement and coagulation cascades	19	2.17757e-21	P02679, P02671, P01042, P05546, P04003, P02675, P02748, P08603, P00751, P05155, P05156, P01008, P01009, P08697, P01024, P01023, P00734, P00746, P0C0L5
GOTERM_MF_ALL	GO:0030414~peptidase inhibitor activity	22	3.8375e-21	P04196, P27105, P01042, P05543, Q14624, P05546, P02765, P19823, P01011, P08519, P36955, P05155, P01019, P01008, P01009, P08697, P01024, P01023, P02760, P29622, P0C0L5, P01034
SP_PIR_KEYWORDS	lipid transport	15	9.53275e-19	P04114, P06727, P11597, P05090, P08519, O14791, P02649, P02655, P02656, O95445, P02652, P55058, P02647, P55056, P02654
GOTERM_BP_ALL	GO:0034369~plasma lipoprotein particle remodeling	11	1.35321e-16	P04114, P02649, P01019, P02655, P06727, P02656, O95445, P11597, P02652, P04180, P02654
GOTERM_BP_ALL	GO:0034368~protein-lipid complex remodeling	11	1.35321e-16	P04114, P02649, P01019, P02655, P06727, P02656, O95445, P11597, P02652, P04180, P02654
GOTERM_BP_ALL	GO:0007599~hemostasis	17	2.92763e-16	P02679, P02671, P01042, P05546, P02675, P02749, P02748, P13224, P02735, P05106, P08519, P14770, P05155, P01008, P01009, P00734
GOTERM_BP_ALL	GO:0043691~reverse cholesterol transport	10	1.15045e-15	P02649, P10909, P02655, P06727, P02656, O95445, P11597, P02652, P02647, P04180
GOTERM_BP_ALL	GO:0006869~lipid transport	18	1.94893e-15	P02753, P04114, P02749, P06727, P11597, P04180, P08519, O14791, P02649, P10909, P02655, P02656, O95445, P02652, P02647, P55058, P55056, P02654
GOTERM_BP_ALL	GO:0030301~cholesterol transport	12	4.21943e-15	P04114, P02649, P10909, P02655, P06727, P02656, O95445, P11597, P02652, P02647, P04180, P02654
GOTERM_BP_ALL	GO:0015918~sterol transport	12	4.21943e-15	P04114, P02649, P10909, P02655, P06727, P02656, O95445, P11597, P02652, P02647, P04180, P02654
GOTERM_BP_ALL	GO:0006955~immune response	30	1.07864e-13	P01871, P01876, P25311, P04003, P02775, P08603, P68371, O14791, P61769, P01834, P00751, P01857, P01859, P04264, P07996, P01024, P63104, P01593, P02748, P06727, P04433, P10720, P05155, P05156, P10909, P04004, P01842, Q96PD5, P13796, P00746, P0C0L5
GOTERM_BP_ALL	GO:0006956~complement activation	11	9.35799e-13	P00751, P05155, P04003, P05156, P02748, P08603, P10909, P04264, P01024, P0C0L5, P00746
GOTERM_BP_ALL	GO:0065005~protein-lipid complex assembly	8	1.4246e-12	P04114, P02649, P06727, P02656, O95445, P02652, P02647, P02654
GOTERM_BP_ALL	GO:0034377~plasma lipoprotein particle assembly	8	1.4246e-12	P04114, P02649, P06727, P02656, O95445, P02652, P02647, P02654
GOTERM_BP_ALL	GO:0034375~high-density lipoprotein particle remodeling	8	1.4246e-12	P02649, P06727, P02656, O95445, P11597, P02652, P04180, P02654
GOTERM_BP_ALL	GO:0032371~regulation of sterol transport	9	1.63935e-12	P02649, P27169, P02655, P06727, P02656, P11597, P02652, P02647, P02654
GOTERM_BP_ALL	GO:0032374~regulation of cholesterol transport	9	1.63935e-12	P02649, P27169, P02655, P06727, P02656, P11597, P02652, P02647, P02654
GOTERM_BP_ALL	GO:0050776~regulation of immune response	18	3.07368e-12	P02753, P04003, P02748, P08603, P61769, P00751, P05155, P05156, P10909, P04264, P02790, P01024, P02652, P01023, P02647, P02760, P00746, P0C0L5
GOTERM_BP_ALL	GO:0045087~innate immune response	15	5.07663e-12	P04003, P02748, P08603, P06727, P68371, O14791, P00751, P05155, P05156, P10909, Q96PD5, P04264, P01024, P00746, P0C0L5
GOTERM_BP_ALL	GO:0080134~regulation of response to stress	19	6.61123e-12	P04196, P01042, P02749, P02765, P02735, P36955, P02649, P05155, P01019, P01008, P08697, P04264, P02790, P01024, P07996, P01023, P00734, P02760
GOTERM_BP_ALL	GO:0055088~lipid homeostasis	11	7.64899e-12	P04114, P02649, P02655, P06727, P02656, O95445, P11597, P02652, P02647, P04180, P55056
GOTERM_BP_ALL	GO:0042632~cholesterol homeostasis	10	1.42145e-11	P04114, P02649, P02655, P06727, P02656, O95445, P11597, P02652, P02647, P04180
GOTERM_BP_ALL	GO:0055092~sterol homeostasis	10	1.42145e-11	P04114, P02649, P02655, P06727, P02656, O95445, P11597, P02652, P02647, P04180
GOTERM_BP_ALL	GO:0034381~lipoprotein particle clearance	8	2.00373e-11	P04114, P02649, P02655, P02656, O95445, P02652, P02647, P02654
GOTERM_BP_ALL	GO:0033700~phospholipid efflux	7	4.96959e-11	P02649, P02655, P06727, P02656, P02652, P02647, P02654
GOTERM_BP_ALL	GO:0051605~protein maturation by peptide bond cleavage	12	8.59358e-11	P00751, P05155, P04003, P02749, P05156, P02748, P08603, P10909, P04264, P01024, P0C0L5, P00746
GOTERM_BP_ALL	GO:0033344~cholesterol efflux	8	8.65106e-11	P02649, P02655, P06727, P02656, O95445, P02652, P02647, P02654
GOTERM_MF_ALL	GO:0005539~glycosaminoglycan binding	13	4.86121e-10	P04196, P02751, P04114, P01042, P02749, P05546, P10720, P02649, Q14520, P01008, P04004, Q96PD5, P07996
GOTERM_BP_ALL	GO:0010873~positive regulation of cholesterol esterification	6	6.52044e-10	P02649, P01019, P06727, P02652, P02647, P02654
GOTERM_BP_ALL	GO:0006959~humoral immune response	11	7.14343e-10	P00751, P05155, P04003, P05156, P02748, P08603, P10909, P04264, P01024, P0C0L5, P00746
GOTERM_MF_ALL	GO:0008289~lipid binding	20	7.30854e-10	P27105, P02753, P04114, P25311, P02768, P02749, P02774, P06727, P41222, P11597, P05090, O14791, P02649, P27169, P02655, P02656, P02652, P02647, P55058, P02654
GOTERM_MF_ALL	GO:0030247~polysaccharide binding	13	1.46482e-09	P04196, P02751, P04114, P01042, P02749, P05546, P10720, P02649, Q14520, P01008, P04004, Q96PD5, P07996
GOTERM_BP_ALL	GO:0006641~triglyceride metabolic process	9	1.61768e-09	P04114, P02649, P02749, P02655, P06727, P02656, P11597, P02652, P02654
GOTERM_BP_ALL	GO:0010872~regulation of cholesterol esterification	6	1.72759e-09	P02649, P01019, P06727, P02652, P02647, P02654
GOTERM_BP_ALL	GO:0034370~triglyceride-rich lipoprotein particle remodeling	6	3.86207e-09	P02649, P02655, P06727, P11597, P02652, P04180
GOTERM_MF_ALL	GO:0008201~heparin binding	11	4.32637e-09	P04196, P10720, P02751, P04114, P02649, P01042, P05546, P02749, P01008, P04004, P07996
GOTERM_BP_ALL	GO:0015914~phospholipid transport	8	6.68237e-09	P02649, P02655, P06727, P02656, P11597, P02652, P02647, P02654
GOTERM_BP_ALL	GO:0006662~glycerol ether metabolic process	9	6.7331e-09	P04114, P02649, P02749, P02655, P06727, P02656, P11597, P02652, P02654
GOTERM_BP_ALL	GO:0050727~regulation of inflammatory response	10	9.62351e-09	P36955, P02649, P05155, P01019, P02765, P01008, P02735, P01024, P01023
GOTERM_MF_ALL	GO:0060228~phosphatidylcholine-sterol O-acyltransferase activator activity	5	1.40984e-08	P02649, P06727, P02652, P02647, P02654
GOTERM_BP_ALL	GO:0042157~lipoprotein metabolic process	10	1.52493e-08	O14791, P04114, P02649, P06727, P02656, O95445, P02652, P02647, P04180, P02654
GOTERM_MF_ALL	GO:0017127~cholesterol transporter activity	6	1.53739e-08	P04114, P02649, P06727, P11597, P02652, P02647
GOTERM_MF_ALL	GO:0005319~lipid transporter activity	9	1.92105e-08	P04114, P02649, P06727, O95445, P11597, P02652, P02647, P05090, P55056
GOTERM_BP_ALL	GO:0019216~regulation of lipid metabolic process	11	2.2474e-08	P04114, P02649, P01019, P02655, P06727, P02656, O95445, P02652, P02647, P01011, P02654
GOTERM_MF_ALL	GO:0015248~sterol transporter activity	6	3.84056e-08	P04114, P02649, P06727, P11597, P02652, P02647
GOTERM_BP_ALL	GO:0008203~cholesterol metabolic process	10	5.27032e-08	O14791, P04114, P02649, P06727, P02656, P11597, P02652, P02647, P04180, P02654
GOTERM_BP_ALL	GO:0034384~high-density lipoprotein particle clearance	5	5.97752e-08	P02649, P02655, O95445, P02652, P02647
GOTERM_BP_ALL	GO:0046486~glycerolipid metabolic process	12	7.52226e-08	P04114, P02649, P02749, P27169, P02655, P06727, P02656, P11597, P02652, P02647, P04180, P02654
GOTERM_BP_ALL	GO:0010038~response to metal ion	11	8.70974e-08	P02679, P27105, P02671, P04114, P06396, P02675, Q8WZ42, P01009, P63261, P07996, P04180
GOTERM_BP_ALL	GO:0034372~very-low-density lipoprotein particle remodeling	5	1.38606e-07	P02649, P02655, P06727, P11597, P04180
SP_PIR_KEYWORDS	atherosclerosis	5	1.60013e-07	P04114, P02649, P11597, P02647, P08519
GOTERM_BP_ALL	GO:0019218~regulation of steroid metabolic process	7	3.88521e-07	P04114, P02649, P01019, P06727, P02652, P02647, P02654
GOTERM_BP_ALL	GO:0046470~phosphatidylcholine metabolic process	6	5.77269e-07	P27169, P06727, P11597, P02652, P02647, P04180
GOTERM_BP_ALL	GO:0046890~regulation of lipid biosynthetic process	7	1.53147e-06	P04114, P02649, P01019, P02655, P06727, P02656, P02654
GOTERM_BP_ALL	GO:0006629~lipid metabolic process	22	1.88747e-06	P02753, P04114, P25311, P02749, P02774, P06727, P41222, P11597, P04180, P05090, P08519, O14791, P02649, P27169, P10909, P02655, P02656, P02652, P02647, P55058, P02654, P55056
GOTERM_MF_ALL	GO:0070325~lipoprotein receptor binding	5	3.63497e-06	P04114, P02649, P02656, P02652, P02647
GOTERM_BP_ALL	GO:0010901~regulation of very-low-density lipoprotein particle remodeling	4	5.07015e-06	P02655, P02656, P02652, P02647
GOTERM_BP_ALL	GO:0034382~chylomicron remnant clearance	4	5.07015e-06	P02649, P02655, P02656, P02654
GOTERM_BP_ALL	GO:0034380~high-density lipoprotein particle assembly	4	5.07015e-06	P02649, O95445, P02652, P02647
GOTERM_BP_ALL	GO:0042304~regulation of fatty acid biosynthetic process	5	5.14212e-06	P01019, P02655, P06727, P02656, P02654
GOTERM_BP_ALL	GO:0051004~regulation of lipoprotein lipase activity	5	8.85454e-06	P02749, P02655, P06727, P02656, P02654
GOTERM_MF_ALL	GO:0005200~structural constituent of cytoskeleton	7	1.76085e-05	Q9Y490, P35527, P35908, P63261, P04264, P02538, Q9H4B7
GOTERM_BP_ALL	GO:0070328~triglyceride homeostasis	4	2.78938e-05	P02655, P02656, P11597, P55056
GOTERM_BP_ALL	GO:0030003~cellular cation homeostasis	11	3.93249e-05	P02787, P02649, P01042, P01019, Q15413, P00739, P00738, P00450, P02735, P02790, P00734
GOTERM_BP_ALL	GO:0051917~regulation of fibrinolysis	4	4.15944e-05	P04196, P02749, P08697, P07996
GOTERM_BP_ALL	GO:0034374~low-density lipoprotein particle remodeling	4	4.15944e-05	P04114, P01019, P11597, P02652
GOTERM_BP_ALL	GO:0050994~regulation of lipid catabolic process	5	5.25855e-05	P02655, P06727, P02656, P02652, P02654
GOTERM_BP_ALL	GO:0060191~regulation of lipase activity	7	7.2113e-05	P01019, P02749, P02655, P06727, P02656, P02652, P02654
GOTERM_BP_ALL	GO:0006928~cell motion	14	0.000117815	P02751, P04114, P18206, Q9Y490, Q9P225, P02735, P68371, P35579, P35908, P63261, P67936, P07996, P02647
GOTERM_MF_ALL	GO:0070653~high-density lipoprotein receptor binding	3	0.000161867	P02656, P02652, P02647
GOTERM_MF_ALL	GO:0055102~lipase inhibitor activity	4	0.000167968	P02655, P02656, P02652, P02654
GOTERM_BP_ALL	GO:0034442~regulation of lipoprotein oxidation	3	0.000192934	P27169, P06727, O95445
GOTERM_MF_ALL	GO:0015485~cholesterol binding	4	0.000248336	P02656, P11597, P02652, P02647
GOTERM_MF_ALL	GO:0032934~sterol binding	4	0.000350085	P02656, P11597, P02652, P02647
GOTERM_BP_ALL	GO:0010915~regulation of very-low-density lipoprotein particle clearance	3	0.000383828	P02655, P02656, P02654
GOTERM_BP_ALL	GO:0051336~regulation of hydrolase activity	11	0.000397858	P01019, P02749, P02748, P02655, P06727, P02656, P02652, P00734, P02647, P01034, P02654
GOTERM_BP_ALL	GO:0019217~regulation of fatty acid metabolic process	5	0.000646036	P01019, P02655, P06727, P02656, P02654
GOTERM_BP_ALL	GO:0006066~alcohol metabolic process	12	0.00069574	O14791, P04114, P02649, P02753, P27169, P06727, P02656, P11597, P02652, P02647, P04180, P02654
GOTERM_BP_ALL	GO:0010896~regulation of triglyceride catabolic process	3	0.000949459	P02655, P06727, P02656
GOTERM_BP_ALL	GO:0010984~regulation of lipoprotein particle clearance	3	0.000949459	P02655, P02656, P02654
GOTERM_BP_ALL	GO:0010953~regulation of protein maturation by peptide bond cleavage	3	0.000949459	P05155, P07996, P01023
GOTERM_BP_ALL	GO:0030300~regulation of intestinal cholesterol absorption	3	0.000949459	P06727, P02652, P02647
GOTERM_BP_ALL	GO:0034379~very-low-density lipoprotein particle assembly	3	0.000949459	P04114, P02656, P02654
GOTERM_BP_ALL	GO:0010594~regulation of endothelial cell migration	4	0.00103649	P02649, P01019, P02749, P07996
GOTERM_BP_ALL	GO:0010743~regulation of foam cell differentiation	4	0.00103649	P04114, P01019, P11597, P05106
GOTERM_BP_ALL	GO:0060627~regulation of vesicle-mediated transport	6	0.001072	P02765, P02655, P02656, O43707, P01024, P02654
GOTERM_BP_ALL	GO:0031667~response to nutrient levels	8	0.00108351	P00751, P02753, P06396, P02768, P01008, P00450, O95445, P01023
GOTERM_BP_ALL	GO:0010874~regulation of cholesterol efflux	3	0.00132223	P02649, P27169, P11597
GOTERM_BP_ALL	GO:0046464~acylglycerol catabolic process	3	0.00224284	P04114, P02656, P02652
GOTERM_BP_ALL	GO:0006650~glycerophospholipid metabolic process	6	0.00266752	P27169, P06727, P11597, P02652, P02647, P04180
GOTERM_BP_ALL	GO:0019725~cellular homeostasis	11	0.00444496	P02787, P02649, P01042, P01019, Q15413, P00739, P00738, P00450, P02735, P02790, P00734
GOTERM_BP_ALL	GO:0048545~response to steroid hormone stimulus	7	0.00463918	P27105, P05543, P01009, P07996, P02652, P01023, P04180
GOTERM_BP_ALL	GO:0051270~regulation of cell motion	7	0.00475718	P18206, P02649, P01019, P02749, O43707, P07996, P05106
GOTERM_BP_ALL	GO:0031960~response to corticosteroid stimulus	5	0.00494402	P27105, P05543, P02652, P01023, P04180
GOTERM_BP_ALL	GO:0030155~regulation of cell adhesion	6	0.00504863	P01042, P06396, P04004, P02735, P07996
GOTERM_BP_ALL	GO:0006875~cellular metal ion homeostasis	7	0.00512447	P02649, P01042, P01019, Q15413, P02735, P00734
GOTERM_BP_ALL	GO:0050704~regulation of interleukin-1 secretion	3	0.00633788	P02735, P02647
GOTERM_BP_ALL	GO:0050880~regulation of blood vessel size	4	0.00896372	P02649, P01042, P01019, P68871
GOTERM_BP_ALL	GO:0045765~regulation of angiogenesis	4	0.0143386	P36955, P02749, P04264, P07996
GOTERM_BP_ALL	GO:0032652~regulation of interleukin-1 production	3	0.0146431	P02735, P02647
GOTERM_BP_ALL	GO:0060620~regulation of cholesterol import	2	0.0160872	P02656, P02652
GOTERM_BP_ALL	GO:0034444~regulation of plasma lipoprotein oxidation	2	0.0160872	P27169, P06727
GOTERM_BP_ALL	GO:0034447~very-low-density lipoprotein particle clearance	2	0.0240344	P02649, P02654
GOTERM_BP_ALL	GO:0016477~cell migration	7	0.0244372	P02751, P35908, P02735, P07996, P02647, P35579
GOTERM_BP_ALL	GO:0001936~regulation of endothelial cell proliferation	3	0.0273896	P02649, P02749, P07996
GOTERM_BP_ALL	GO:0006642~triglyceride mobilization	2	0.0319179	P04114, P02656
GOTERM_BP_ALL	GO:0006979~response to oxidative stress	5	0.0438714	P27105, P02649, P10909, P06727, P04264
